# Supplementary material for: Prediction method of particle size qualification rate of high-pressure roller mill based on end-edge-cloud synergy
Source: PeerJ Comput Sci. 2024 Jul 24;10:e2151. doi: 10.7717/peerj-cs.2151 (PMC11639132; doi:10.7717/peerj-cs.2151)
Supplement: Supplemental Information 1 [file peerj-cs-10-2151-s001.zip]

Archive with 17 entries (15 files):
- .idea/
- .idea/.gitignore
- .idea/.name
- .idea/fujian.iml
- .idea/inspectionProfiles/
- .idea/inspectionProfiles/profiles_settings.xml
- .idea/misc.xml
- .idea/modules.xml
- .idea/workspace.xml
- GAMLP.py
- GASVR_data.py
- MIC2.py
- SVR_data.py
- Time delay analysis.py
- data.xls
- wh176_240150_2023-04-25.xlsm
- wh176_240150_2023-04-25.xlsx
