# Supplementary material for: Prediction method of particle size qualification rate of high-pressure roller mill based on end-edge-cloud synergy
Source: PeerJ Comput Sci. 2024 Jul 24;10:e2151. doi: 10.7717/peerj-cs.2151 (PMC11639132; doi:10.7717/peerj-cs.2151)
Supplement: Supplemental Information 1 [file peerj-cs-10-2151-s001.zip › data.xls]

## Sheet: wh176_240150_2023-04-25
Amp_D	TIMESTAMP	Amp_S	BW	Fre_DM	Fre_SM	LP	Pi_10	Pi_7	Pi_9	RG_D	RG_ND	Qualified_Size	Throughput
122.8	2023-04-25 00:00:01	139	42881.9	49.74	49.74	13.8552	1429.4	3103.6	2161	87.895	77.6693	0.398117	3590.4
122.8	2023-04-25 00:00:03	139	42881.9	49.74	49.74	13.8552	1429.4	3103.6	2161	87.895	77.6693	0.398117	3590.4
130.7	2023-04-25 00:00:05	140.1	43789.1	49.74	49.75	13.9728	1438.7	3101.3	2164.6	88.0859	77.6693	0.399273	3603.3
130.7	2023-04-25 00:00:07	140.1	43789.1	49.74	49.75	13.9728	1438.7	3101.3	2164.6	88.0859	77.6693	0.399273	3603.3
128.4	2023-04-25 00:00:09	141.4	43103.3	49.74	49.74	13.9583	1450.1	3115.2	2159.5	88.3854	77.6584	0.401734	3609.6
133.4	2023-04-25 00:00:11	131.2	43697.9	49.74	49.74	13.8788	1453.2	3138.9	2161.4	87.3134	77.6693	0.402036	3614.6
133.4	2023-04-25 00:00:13	131.2	43697.9	49.74	49.74	13.8788	1453.2	3138.9	2161.4	87.3134	77.6693	0.402036	3614.6
128.3	2023-04-25 00:00:15	137.2	42868.9	49.74	49.74	13.9567	1458.7	3117.5	2166.9	88.1771	77.6584	0.402333	3625.6
128.3	2023-04-25 00:00:17	137.2	42868.9	49.74	49.74	13.9567	1458.7	3117.5	2166.9	88.1771	77.6584	0.402333	3625.6
133.4	2023-04-25 00:00:19	144.5	43658.9	49.74	49.74	14.0162	1464.6	3092.7	2165.1	88.5417	77.6584	0.403504	3629.7
126.8	2023-04-25 00:00:21	137.1	42456.6	49.74	49.74	13.8903	1467.8	3089.6	2153	87.6215	77.6584	0.40538	3620.8
126.8	2023-04-25 00:00:23	137.1	42456.6	49.74	49.74	13.8903	1467.8	3089.6	2153	87.6215	77.6584	0.40538	3620.8
126.6	2023-04-25 00:00:25	131.2	42526	49.74	49.74	13.8139	1465	3065.7	2151.4	87.1962	77.6693	0.405099	3616.4
126.6	2023-04-25 00:00:27	131.2	42526	49.74	49.74	13.8139	1465	3065.7	2151.4	87.1962	77.6693	0.405099	3616.4
126.2	2023-04-25 00:00:29	127.7	42052.9	49.74	49.74	13.7543	1461.5	3069.6	2169	86.1632	77.6693	0.402562	3630.5
130.6	2023-04-25 00:00:31	134.8	43233.5	49.74	49.74	13.9265	1458.4	3083.8	2199.1	87.3307	77.6584	0.398742	3657.5
130.6	2023-04-25 00:00:33	134.8	43233.5	49.74	49.74	13.9265	1458.4	3083.8	2199.1	87.3307	77.6584	0.398742	3657.5
125	2023-04-25 00:00:35	132.8	41727.4	49.74	49.74	13.8411	1458.3	3131.7	2209.1	87.079	77.6693	0.397639	3667.4
130.2	2023-04-25 00:00:37	136.3	41675.3	49.74	49.74	13.9129	1454.9	3150.3	2206.8	87.6215	77.6693	0.397329	3661.7
130.2	2023-04-25 00:00:39	136.3	41675.3	49.74	49.74	13.9129	1454.9	3150.3	2206.8	87.6215	77.6693	0.397329	3661.7
124.6	2023-04-25 00:00:41	142.2	41770.8	49.74	49.74	13.8383	1448.9	3120.1	2202.8	87.2873	77.6693	0.396774	3651.7
124.6	2023-04-25 00:00:43	142.2	41770.8	49.74	49.74	13.8383	1448.9	3120.1	2202.8	87.2873	77.6693	0.396774	3651.7
130.2	2023-04-25 00:00:45	136.3	42560.8	49.74	49.74	13.8903	1432.3	3068.9	2192.2	86.9879	77.6693	0.395172	3624.5
130.9	2023-04-25 00:00:47	131.5	42322	49.74	49.74	13.9019	1420.9	3031.6	2176.5	87.0616	77.6584	0.39498	3597.4
130.9	2023-04-25 00:00:49	131.5	42322	49.74	49.74	13.9019	1420.9	3031.6	2176.5	87.0616	77.6584	0.39498	3597.4
130.5	2023-04-25 00:00:51	128.2	41775.2	49.74	49.74	13.763	1408	3040.5	2146	86.0373	77.6693	0.396173	3554
130.5	2023-04-25 00:00:53	128.2	41775.2	49.74	49.74	13.763	1408	3040.5	2146	86.0373	77.6693	0.396173	3554
129.5	2023-04-25 00:00:55	127	42287.3	49.74	49.74	13.8041	1402.2	3059	2099.3	85.7899	77.6584	0.400457	3501.5
130.6	2023-04-25 00:00:57	128.7	41592.9	49.74	49.73	13.8484	1391.8	3106.8	2072.1	86.3759	77.6693	0.401801	3463.9
130.6	2023-04-25 00:00:59	128.7	41592.9	49.74	49.73	13.8484	1391.8	3106.8	2072.1	86.3759	77.6693	0.401801	3463.9
127.2	2023-04-25 00:01:01	129	41449.7	49.74	49.74	13.805	1380	3074.8	2054.2	86.0807	77.6693	0.40184	3434.2
127.2	2023-04-25 00:01:03	129	41449.7	49.74	49.74	13.805	1380	3074.8	2054.2	86.0807	77.6693	0.40184	3434.2
124.5	2023-04-25 00:01:05	126.6	41909.7	49.74	49.74	13.7051	1366.4	3048.4	2039.2	84.7917	77.6693	0.401222	3405.6
127.9	2023-04-25 00:01:07	126.1	41592.9	49.75	49.74	13.5865	1364.4	2991	2025.8	83.6936	77.6693	0.402454	3390.2
127.9	2023-04-25 00:01:09	126.1	41592.9	49.75	49.74	13.5865	1364.4	2991	2025.8	83.6936	77.6693	0.402454	3390.2
124.2	2023-04-25 00:01:11	124.9	41792.5	49.75	49.75	13.5503	1366.3	2975	2020.2	82.2743	77.6693	0.403455	3386.5
124.2	2023-04-25 00:01:13	124.9	41792.5	49.75	49.75	13.5503	1366.3	2975	2020.2	82.2743	77.6693	0.403455	3386.5
131.1	2023-04-25 00:01:15	128.6	40668.4	49.75	49.75	13.737	1370.5	3012.1	2019.8	84.1884	77.6693	0.404242	3390.3
129.5	2023-04-25 00:01:17	127.5	41584.2	49.75	49.75	13.6343	1374.3	3027.2	2022.5	82.7908	77.6693	0.404587	3396.8
129.5	2023-04-25 00:01:19	127.5	41584.2	49.75	49.75	13.6343	1374.3	3027.2	2022.5	82.7908	77.6693	0.404587	3396.8
130.6	2023-04-25 00:01:21	124	41970.5	49.74	49.75	13.6615	1377	3050.3	2025.3	83.8411	77.6584	0.404726	3402.3
130.7	2023-04-25 00:01:23	132.7	41297.7	49.74	49.74	13.7341	1378.6	2998.7	2030.5	84.2969	77.6693	0.404388	3409.1
130.7	2023-04-25 00:01:25	132.7	41297.7	49.74	49.74	13.7341	1378.6	2998.7	2030.5	84.2969	77.6693	0.404388	3409.1
126.3	2023-04-25 00:01:27	124.5	41289.1	49.74	49.74	13.5677	1380.2	2984.1	2037.1	82.487	77.6693	0.403886	3417.3
126.3	2023-04-25 00:01:29	124.5	41289.1	49.74	49.74	13.5677	1380.2	2984.1	2037.1	82.487	77.6693	0.403886	3417.3
122.1	2023-04-25 00:01:31	124.6	41397.6	49.75	49.74	13.5475	1376.9	2961.2	2039.6	82.2092	77.6693	0.403015	3416.5
128.6	2023-04-25 00:01:33	122.1	40889.8	49.75	49.75	13.577	1374.1	2975.3	2045.1	82.5781	77.6693	0.401878	3419.2
128.6	2023-04-25 00:01:35	122.1	40889.8	49.75	49.75	13.577	1374.1	2975.3	2045.1	82.5781	77.6693	0.401878	3419.2
128.5	2023-04-25 00:01:37	124.5	41102.4	49.75	49.75	13.5532	1368.6	2981.1	2047.9	82.309	77.6693	0.400585	3416.5
128.5	2023-04-25 00:01:39	124.5	41102.4	49.75	49.75	13.5532	1368.6	2981.1	2047.9	82.309	77.6693	0.400585	3416.5
127.7	2023-04-25 00:01:41	128.5	41406.2	49.74	49.75	13.6849	1360.5	2960.1	2055.8	83.4288	77.6693	0.398238	3416.3
124.3	2023-04-25 00:01:43	127.1	41558.2	49.75	49.74	13.5518	1356.6	2956.9	2067.2	82.6476	77.6693	0.396226	3423.8
124.3	2023-04-25 00:01:45	127.1	41558.2	49.75	49.74	13.5518	1356.6	2956.9	2067.2	82.6476	77.6693	0.396226	3423.8
125.8	2023-04-25 00:01:47	125.7	40616.3	49.75	49.75	13.6111	1357.9	2957.8	2080.9	83.4158	77.6693	0.394876	3438.8
125.8	2023-04-25 00:01:49	125.7	40616.3	49.75	49.75	13.6111	1357.9	2957.8	2080.9	83.4158	77.6693	0.394876	3438.8
125.6	2023-04-25 00:01:51	120.1	41011.3	49.75	49.75	13.5489	1367.7	2977.8	2071.1	82.1701	77.6584	0.397726	3438.8
126.8	2023-04-25 00:01:53	124.9	41080.7	49.75	49.75	13.6589	1372.5	2990.4	2053.6	82.5825	77.6693	0.400601	3426.1
126.8	2023-04-25 00:01:55	124.9	41080.7	49.75	49.75	13.6589	1372.5	2990.4	2053.6	82.5825	77.6693	0.400601	3426.1
123	2023-04-25 00:01:57	120.4	40525.2	49.75	49.75	13.5139	1375	2994.6	2036.3	81.7839	77.6693	0.403072	3411.3
123	2023-04-25 00:01:59	120.4	40525.2	49.75	49.75	13.5139	1375	2994.6	2036.3	81.7839	77.6693	0.403072	3411.3
128.2	2023-04-25 00:02:01	130.9	40846.4	49.76	49.76	13.6646	1368.9	3037.3	2033.3	82.9254	77.6693	0.402357	3402.2
128.2	2023-04-25 00:02:03	130.9	40846.4	49.76	49.76	13.6646	1368.9	3037.3	2033.3	82.9254	77.6693	0.402357	3402.2
122.1	2023-04-25 00:02:05	120.4	41163.2	49.75	49.75	13.5373	1365.6	2990.8	2035.9	81.7361	77.6584	0.40147	3401.5
127.8	2023-04-25 00:02:07	116.6	40763.9	49.76	49.76	13.5894	1353	2951.3	2042.8	81.4583	77.6693	0.398433	3395.8
127.8	2023-04-25 00:02:09	116.6	40763.9	49.76	49.76	13.5894	1353	2951.3	2042.8	81.4583	77.6693	0.398433	3395.8
122.4	2023-04-25 00:02:11	119.5	40998.3	49.75	49.75	13.559	1352.3	2924.5	2058.5	82.1701	77.6584	0.396476	3410.8
122.4	2023-04-25 00:02:13	119.5	40998.3	49.75	49.75	13.559	1352.3	2924.5	2058.5	82.1701	77.6584	0.396476	3410.8
122.8	2023-04-25 00:02:15	117.3	41158.9	49.76	49.76	13.5127	1359.1	2978.6	2065	81.3238	77.6584	0.396922	3424.1
124.6	2023-04-25 00:02:17	122.4	40889.8	49.76	49.76	13.5634	1374.9	3001.1	2066.3	82.7083	77.6693	0.399541	3441.2
124.6	2023-04-25 00:02:19	122.4	40889.8	49.76	49.76	13.5634	1374.9	3001.1	2066.3	82.7083	77.6693	0.399541	3441.2
116.7	2023-04-25 00:02:21	122.7	40594.6	49.76	49.76	13.5276	1384.1	2994.1	2075.4	82.092	77.6584	0.400087	3459.5
116.7	2023-04-25 00:02:23	122.7	40594.6	49.76	49.76	13.5276	1384.1	2994.1	2075.4	82.092	77.6584	0.400087	3459.5
121.2	2023-04-25 00:02:25	118.4	40594.6	49.76	49.76	13.5171	1392.4	2966.3	2085.9	81.3498	77.6584	0.400311	3478.3
119.9	2023-04-25 00:02:27	115.4	40872.4	49.76	49.76	13.4578	1394.5	2975.9	2088.1	81.5495	77.6584	0.400419	3482.6
119.9	2023-04-25 00:02:29	115.4	40872.4	49.76	49.76	13.4578	1394.5	2975.9	2088.1	81.5495	77.6584	0.400419	3482.6
117.9	2023-04-25 00:02:31	113.1	40460.1	49.76	49.76	13.4018	1394.7	2980.8	2073.8	79.6441	77.6693	0.402105	3468.5
117.9	2023-04-25 00:02:33	113.1	40460.1	49.76	49.76	13.4018	1394.7	2980.8	2073.8	79.6441	77.6693	0.402105	3468.5
120.5	2023-04-25 00:02:35	116.6	41020	49.77	49.77	13.4578	1381.4	2989.2	2057	80.0564	77.6693	0.401757	3438.4
117.3	2023-04-25 00:02:37	114.5	41250	49.76	49.77	13.4592	1378.4	2982	2056.5	80.816	77.6584	0.401293	3434.9
117.3	2023-04-25 00:02:39	114.5	41250	49.76	49.77	13.4592	1378.4	2982	2056.5	80.816	77.6584	0.401293	3434.9
117.5	2023-04-25 00:02:41	113.4	41063.4	49.76	49.76	13.4071	1382.7	3018.7	2067.7	80.5512	77.6584	0.400736	3450.4
122.7	2023-04-25 00:02:43	114.5	41367.2	49.76	49.76	13.4398	1390.7	3038.8	2076.6	80.5859	77.6584	0.40109	3467.3
122.7	2023-04-25 00:02:45	114.5	41367.2	49.76	49.76	13.4398	1390.7	3038.8	2076.6	80.5859	77.6584	0.40109	3467.3
120	2023-04-25 00:02:47	116.9	41098.1	49.76	49.76	13.465	1391.5	3079.6	2083.4	80.7118	77.6693	0.400443	3474.9
120	2023-04-25 00:02:49	116.9	41098.1	49.76	49.76	13.465	1391.5	3079.6	2083.4	80.7118	77.6693	0.400443	3474.9
122	2023-04-25 00:02:51	121	41571.2	49.76	49.76	13.4852	1382.5	3090	2084.1	80.6337	77.6584	0.398806	3466.6
124.1	2023-04-25 00:02:53	119.9	41254.3	49.76	49.76	13.4751	1372.3	3131.4	2079.6	80.651	77.6584	0.397549	3451.9
124.1	2023-04-25 00:02:55	119.9	41254.3	49.76	49.76	13.4751	1372.3	3131.4	2079.6	80.651	77.6584	0.397549	3451.9
124.1	2023-04-25 00:02:57	119.9	41254.3	49.76	49.76	13.4751	1372.3	3131.4	2079.6	80.651	77.6584	0.397549	3451.9
118.7	2023-04-25 00:02:59	116.9	41553.8	49.76	49.76	13.3854	1362.9	3188.4	2036.9	80.2431	77.6693	0.400877	3399.8
118.2	2023-04-25 00:03:01	121	41896.7	49.76	49.76	13.4491	1364.5	3211.2	2005.1	80.434	77.6584	0.404944	3369.6
118.2	2023-04-25 00:03:04	121	41896.7	49.76	49.76	13.4491	1364.5	3211.2	2005.1	80.434	77.6584	0.404944	3369.6
118.5	2023-04-25 00:03:06	127.9	42052.9	49.76	49.76	13.5677	1372.6	3206.2	1976.8	81.3629	77.6693	0.409805	3349.4
125.6	2023-04-25 00:03:08	124.7	42079	49.76	49.76	13.5969	1382.4	3216.8	1960.9	81.862	77.6584	0.413484	3343.3
125.6	2023-04-25 00:03:10	124.7	42079	49.76	49.76	13.5969	1382.4	3216.8	1960.9	81.862	77.6584	0.413484	3343.3
125.6	2023-04-25 00:03:12	124.7	42079	49.76	49.76	13.5969	1382.4	3216.8	1960.9	81.862	77.6584	0.413484	3343.3
125.6	2023-04-25 00:03:14	124.7	42079	49.76	49.76	13.5969	1382.4	3216.8	1960.9	81.862	77.6584	0.413484	3343.3
125.6	2023-04-25 00:03:16	124.7	42079	49.76	49.76	13.5969	1382.4	3216.8	1960.9	81.862	77.6584	0.413484	3343.3
125.6	2023-04-25 00:03:18	124.7	42079	49.76	49.76	13.5969	1382.4	3216.8	1960.9	81.862	77.6584	0.413484	3343.3
125.6	2023-04-25 00:03:20	124.7	42079	49.76	49.76	13.5969	1382.4	3216.8	1960.9	81.862	77.6584	0.413484	3343.3
125.6	2023-04-25 00:03:22	124.7	42079	49.76	49.76	13.5969	1382.4	3216.8	1960.9	81.862	77.6584	0.413484	3343.3
125.6	2023-04-25 00:03:24	124.7	42079	49.76	49.76	13.5969	1382.4	3216.8	1960.9	81.862	77.6584	0.413484	3343.3
125.6	2023-04-25 00:03:26	124.7	42079	49.76	49.76	13.5969	1382.4	3216.8	1960.9	81.862	77.6584	0.413484	3343.3
125.6	2023-04-25 00:03:28	124.7	42079	49.76	49.76	13.5969	1382.4	3216.8	1960.9	81.862	77.6584	0.413484	3343.3
125.6	2023-04-25 00:03:30	124.7	42079	49.76	49.76	13.5969	1382.4	3216.8	1960.9	81.862	77.6584	0.413484	3343.3
125.6	2023-04-25 00:03:32	124.7	42079	49.76	49.76	13.5969	1382.4	3216.8	1960.9	81.862	77.6584	0.413484	3343.3
125.6	2023-04-25 00:03:34	124.7	42079	49.76	49.76	13.5969	1382.4	3216.8	1960.9	81.862	77.6584	0.413484	3343.3
125.6	2023-04-25 00:03:36	124.7	42079	49.76	49.76	13.5969	1382.4	3216.8	1960.9	81.862	77.6584	0.413484	3343.3
125.6	2023-04-25 00:03:38	124.7	42079	49.76	49.76	13.5969	1382.4	3216.8	1960.9	81.862	77.6584	0.413484	3343.3
125.6	2023-04-25 00:03:40	124.7	42079	49.76	49.76	13.5969	1382.4	3216.8	1960.9	81.862	77.6584	0.413484	3343.3
125.6	2023-04-25 00:03:42	124.7	42079	49.76	49.76	13.5969	1382.4	3216.8	1960.9	81.862	77.6584	0.413484	3343.3
123	2023-04-25 00:03:44	132.3	43246.5	49.75	49.75	13.8209	1429.8	3151.1	1982.7	85.8464	77.6693	0.418989	3412.5
123	2023-04-25 00:03:46	132.3	43246.5	49.75	49.75	13.8209	1429.8	3151.1	1982.7	85.8464	77.6693	0.418989	3412.5
127	2023-04-25 00:03:48	140.8	43424.5	49.75	49.75	14.0003	1435.4	3123.6	1986	87.7344	77.6693	0.419536	3421.4
135.6	2023-04-25 00:03:52	144.4	43233.5	49.74	49.74	14.1247	1445	3099	1995.5	89.5747	77.6693	0.419997	3440.5
135.7	2023-04-25 00:03:54	151.3	42187.5	49.73	49.73	14.2046	1449.7	3091.2	1999.5	89.7483	77.6693	0.4203	3449.2
135.7	2023-04-25 00:03:56	151.3	42187.5	49.73	49.73	14.2046	1449.7	3091.2	1999.5	89.7483	77.6693	0.4203	3449.2
132.1	2023-04-25 00:03:58	139	42434.9	49.73	49.73	14.1551	1453.1	3080.3	2004.8	89.8568	77.6693	0.420226	3457.9
137.5	2023-04-25 00:04:00	147.3	41766.5	49.74	49.74	14.1869	1452	3059.6	2008.6	90.0781	77.6693	0.41958	3460.6
137.5	2023-04-25 00:04:02	147.3	41766.5	49.74	49.74	14.1869	1452	3059.6	2008.6	90.0781	77.6693	0.41958	3460.6
134.9	2023-04-25 00:04:04	141.4	42217.9	49.73	49.73	14.2028	1449.6	3045.3	2013.5	90.2517	77.6693	0.418585	3463.1
134.9	2023-04-25 00:04:06	141.4	42217.9	49.73	49.73	14.2028	1449.6	3045.3	2013.5	90.2517	77.6693	0.418585	3463.1
131	2023-04-25 00:04:08	144.9	42434.9	49.73	49.73	14.1131	1445.6	3075.6	2013.4	89.6528	77.6693	0.417924	3459
130.7	2023-04-25 00:04:10	131.7	42630.2	49.73	49.73	13.9793	1439.5	3103.1	2031.6	87.7257	77.6693	0.41471	3471.1
130.7	2023-04-25 00:04:12	131.7	42630.2	49.73	49.73	13.9793	1439.5	3103.1	2031.6	87.7257	77.6693	0.41471	3471.1
135.3	2023-04-25 00:04:14	141.1	42343.8	49.73	49.73	14.048	1429	3122.6	2053.7	88.2943	77.6693	0.410314	3482.7
135.3	2023-04-25 00:04:16	141.1	42343.8	49.73	49.73	14.048	1429	3122.6	2053.7	88.2943	77.6693	0.410314	3482.7
127.5	2023-04-25 00:04:18	137.2	42526	49.74	49.73	14.0061	1420.4	3112.9	2064.6	88.3203	77.6693	0.407575	3485
133.1	2023-04-25 00:04:20	137.7	41432.3	49.74	49.74	14.0336	1396.6	3095.8	2058.3	88.0859	77.6584	0.404237	3454.9
133.1	2023-04-25 00:04:22	137.7	41432.3	49.74	49.74	14.0336	1396.6	3095.8	2058.3	88.0859	77.6584	0.404237	3454.9
129.5	2023-04-25 00:04:24	137.9	41015.6	49.74	49.74	14.0061	1384.9	3090.1	2040.3	88.6502	77.6584	0.404327	3425.2
129.5	2023-04-25 00:04:26	137.9	41015.6	49.74	49.74	14.0061	1384.9	3090.1	2040.3	88.6502	77.6584	0.404327	3425.2
126.5	2023-04-25 00:04:28	142.8	41289.1	49.73	49.74	14.0538	1376.7	3088.1	2016.8	88.9974	77.6693	0.405687	3393.5
129.2	2023-04-25 00:04:30	142.8	41067.7	49.74	49.74	14.0553	1377.4	3112.4	1970.7	89.2231	77.6693	0.411398	3348.1
129.2	2023-04-25 00:04:32	142.8	41067.7	49.74	49.74	14.0553	1377.4	3112.4	1970.7	89.2231	77.6693	0.411398	3348.1
131.5	2023-04-25 00:04:34	150.5	41232.6	49.74	49.74	14.1363	1381.4	3126.4	1913.9	89.2274	77.6693	0.419203	3295.3
131.5	2023-04-25 00:04:36	150.5	41232.6	49.74	49.74	14.1363	1381.4	3126.4	1913.9	89.2274	77.6693	0.419203	3295.3
130.9	2023-04-25 00:04:38	145	41558.2	49.73	49.74	14.1435	1384.2	3136.6	1884.8	90.3733	77.6693	0.423432	3269
133	2023-04-25 00:04:40	143.9	40703.1	49.73	49.73	14.1739	1389.3	3141.2	1865.9	90.5599	77.6693	0.426794	3255.2
133	2023-04-25 00:04:42	143.9	40703.1	49.73	49.73	14.1739	1389.3	3141.2	1865.9	90.5599	77.6693	0.426794	3255.2
134.2	2023-04-25 00:04:44	142.7	41067.7	49.73	49.73	14.2095	1398.9	3156.8	1863.9	90.3646	77.6693	0.428742	3262.8
134.2	2023-04-25 00:04:46	142.7	41067.7	49.73	49.73	14.2095	1398.9	3156.8	1863.9	90.3646	77.6693	0.428742	3262.8
133.7	2023-04-25 00:04:48	144.3	40811.6	49.73	49.73	14.1826	1403.8	3158.3	1873.8	89.8134	77.6693	0.428301	3277.6
131.2	2023-04-25 00:04:50	146.3	40776.9	49.73	49.73	14.184	1403.9	3128.8	1878.9	90.3472	77.6693	0.427653	3282.8
131.2	2023-04-25 00:04:52	146.3	40776.9	49.73	49.73	14.184	1403.9	3128.8	1878.9	90.3472	77.6693	0.427653	3282.8
137.8	2023-04-25 00:04:54	146.8	39991.3	49.72	49.73	14.2824	1404.7	3088.9	1880	91.441	77.6693	0.427649	3284.7
137.8	2023-04-25 00:04:56	146.8	39991.3	49.72	49.73	14.2824	1404.7	3088.9	1880	91.441	77.6693	0.427649	3284.7
137.8	2023-04-25 00:04:58	140.8	40173.6	49.73	49.73	14.2014	1406.7	3052.5	1877.9	90.816	77.6693	0.428271	3284.6
137.5	2023-04-25 00:05:00	147.1	40156.2	49.72	49.73	14.2462	1409.4	3049.5	1879.1	90.8073	77.6693	0.428584	3288.5
137.5	2023-04-25 00:05:02	147.1	40156.2	49.72	49.73	14.2462	1409.4	3049.5	1879.1	90.8073	77.6693	0.428584	3288.5
131.8	2023-04-25 00:05:04	142.3	40381.9	49.72	49.72	14.2078	1412.2	3039.1	1878.3	91.3889	77.6693	0.429175	3290.5
131.8	2023-04-25 00:05:06	142.3	40381.9	49.72	49.72	14.2078	1412.2	3039.1	1878.3	91.3889	77.6693	0.429175	3290.5
140	2023-04-25 00:05:08	143.6	39848.1	49.72	49.72	14.1985	1407.2	3008.1	1884.6	91.0851	77.6693	0.427486	3291.8
136.8	2023-04-25 00:05:10	143.6	39375	49.72	49.72	14.1985	1401.7	3007.5	1902.9	91.3281	77.6693	0.424166	3304.6
136.8	2023-04-25 00:05:12	143.6	39375	49.72	49.72	14.1985	1401.7	3007.5	1902.9	91.3281	77.6693	0.424166	3304.6
133.9	2023-04-25 00:05:14	147.2	39405.4	49.72	49.72	14.1479	1398.5	3025.4	1926	90.9766	77.6693	0.420665	3324.5
123.7	2023-04-25 00:05:16	139.7	38832.5	49.74	49.73	14.0249	1407	3061.3	1940.1	89.0582	77.6693	0.420364	3347.1
123.7	2023-04-25 00:05:18	139.7	38832.5	49.74	49.73	14.0249	1407	3061.3	1940.1	89.0582	77.6693	0.420364	3347.1
121.6	2023-04-25 00:05:20	142.8	38932.3	49.75	49.74	13.9207	1416.7	3072.1	1939.8	87.8733	77.6693	0.422077	3356.5
121.6	2023-04-25 00:05:22	142.8	38932.3	49.75	49.74	13.9207	1416.7	3072.1	1939.8	87.8733	77.6693	0.422077	3356.5
122.7	2023-04-25 00:05:24	137.9	39140.6	49.75	49.75	13.8889	1424.1	3081.2	1943.8	87.7865	77.6693	0.422845	3367.9
121	2023-04-25 00:05:26	144.5	38758.7	49.75	49.75	13.9468	1431.8	3109.8	1954.7	87.7734	77.6693	0.422796	3386.5
121	2023-04-25 00:05:28	144.5	38758.7	49.75	49.75	13.9468	1431.8	3109.8	1954.7	87.7734	77.6693	0.422796	3386.5
124.1	2023-04-25 00:05:30	137.6	39305.6	49.76	49.76	13.8391	1439.9	3122	1971.7	86.9575	77.6693	0.42206	3411.6
124.1	2023-04-25 00:05:32	137.6	39305.6	49.76	49.76	13.8391	1439.9	3122	1971.7	86.9575	77.6693	0.42206	3411.6
123.3	2023-04-25 00:05:34	133.8	38454.9	49.75	49.76	13.8469	1440.5	3107.6	1976.8	86.0373	77.6693	0.421532	3417.3
128.4	2023-04-25 00:05:36	140.9	38042.5	49.75	49.75	13.9988	1445.1	3117.6	1991.3	87.2743	77.6693	0.420527	3436.4
128.4	2023-04-25 00:05:38	140.9	38042.5	49.75	49.75	13.9988	1445.1	3117.6	1991.3	87.2743	77.6693	0.420527	3436.4
124.8	2023-04-25 00:05:40	147.7	38042.5	49.76	49.75	13.8802	1435.7	3127	2010.6	87.1788	77.6693	0.416592	3446.3
124.8	2023-04-25 00:05:42	147.7	38042.5	49.76	49.75	13.8802	1435.7	3127	2010.6	87.1788	77.6693	0.416592	3446.3
124.1	2023-04-25 00:05:44	141.6	38346.4	49.76	49.76	13.9308	1437.9	3153.4	2036.5	87.1962	77.6693	0.413856	3474.4
120.4	2023-04-25 00:05:46	152.7	37105	49.76	49.76	14.0148	1434.6	3144	2065.6	88.7066	77.6747	0.409862	3500.2
120.4	2023-04-25 00:05:48	152.7	37105	49.76	49.76	14.0148	1434.6	3144	2065.6	88.7066	77.6747	0.409862	3500.2
123.1	2023-04-25 00:05:50	156.3	37426.2	49.77	49.76	14.0654	1435.2	3136.7	2120.9	88.1684	77.6693	0.403588	3556.1
119.2	2023-04-25 00:05:52	150.6	38572	49.77	49.77	13.9708	1433.6	3142.8	2181.4	87.9471	77.6693	0.39657	3615
119.2	2023-04-25 00:05:54	150.6	38572	49.77	49.77	13.9708	1433.6	3142.8	2181.4	87.9471	77.6693	0.39657	3615
116.2	2023-04-25 00:05:56	152.6	38893.2	49.77	49.77	13.9887	1430.4	3145.7	2224.5	88.4549	77.6747	0.391365	3654.9
116.2	2023-04-25 00:05:58	152.6	38893.2	49.77	49.77	13.9887	1430.4	3145.7	2224.5	88.4549	77.6747	0.391365	3654.9
117.7	2023-04-25 00:06:00	151.2	38081.6	49.77	49.77	13.9931	1418.4	3141.9	2257	88.7804	77.6693	0.385917	3675.4
119.4	2023-04-25 00:06:02	153.1	37395.8	49.77	49.77	14.059	1393.7	3084.3	2268.3	89.2795	77.6693	0.380584	3662
119.4	2023-04-25 00:06:04	153.1	37395.8	49.77	49.77	14.059	1393.7	3084.3	2268.3	89.2795	77.6693	0.380584	3662
115.3	2023-04-25 00:06:06	146.5	37808.2	49.77	49.77	14.0003	1382.2	3054.1	2258.6	88.2552	77.6693	0.379642	3640.8
115.3	2023-04-25 00:06:08	146.5	37808.2	49.77	49.77	14.0003	1382.2	3054.1	2258.6	88.2552	77.6693	0.379642	3640.8
117.4	2023-04-25 00:06:10	143.5	37773.4	49.77	49.77	13.9453	1377.6	2984.3	2249	87.9688	77.6693	0.37986	3626.6
121	2023-04-25 00:06:12	137.8	37868.9	49.77	49.77	13.9091	1379	2914	2235.9	86.7448	77.6747	0.381477	3614.9
121	2023-04-25 00:06:14	137.8	37868.9	49.77	49.77	13.9091	1379	2914	2235.9	86.7448	77.6747	0.381477	3614.9
116.1	2023-04-25 00:06:16	148.6	37686.6	49.77	49.77	14.0119	1380.3	2825.3	2218	88.6892	77.6693	0.383598	3598.3
116.1	2023-04-25 00:06:18	148.6	37686.6	49.77	49.77	14.0119	1380.3	2825.3	2218	88.6892	77.6693	0.383598	3598.3
115.7	2023-04-25 00:06:20	141.6	36888	49.77	49.77	13.8108	1379.6	2812	2169.8	86.7622	77.6693	0.388685	3549.4
121	2023-04-25 00:06:22	126.4	35742.2	49.77	49.77	13.7963	1379	2812	2114.5	86.1632	77.6693	0.394733	3493.5
121	2023-04-25 00:06:24	126.4	35742.2	49.77	49.77	13.7963	1379	2812	2114.5	86.1632	77.6693	0.394733	3493.5
118.4	2023-04-25 00:06:26	130.1	36375.9	49.77	49.77	13.6259	1378.8	2775.2	2040.5	83.3941	77.6584	0.40324	3419.3
120.2	2023-04-25 00:06:28	133.7	35594.6	49.77	49.77	13.6372	1376.3	2753.4	2020.6	83.6675	77.6693	0.405164	3396.9
120.2	2023-04-25 00:06:30	133.7	35594.6	49.77	49.77	13.6372	1376.3	2753.4	2020.6	83.6675	77.6693	0.405164	3396.9
118.9	2023-04-25 00:06:32	123.1	36050.3	49.77	49.77	13.4838	1377.4	2748.6	2015.2	82.7908	77.6693	0.406001	3392.6
118.9	2023-04-25 00:06:34	123.1	36050.3	49.77	49.77	13.4838	1377.4	2748.6	2015.2	82.7908	77.6693	0.406001	3392.6
117.1	2023-04-25 00:06:36	122.1	35360.2	49.77	49.77	13.4115	1375.9	2780.5	2039.1	82.3264	77.6693	0.402899	3415
120.4	2023-04-25 00:06:38	124	35290.8	49.77	49.77	13.3492	1384.2	2803.9	2092.6	79.6701	77.6693	0.398125	3476.8
120.4	2023-04-25 00:06:40	124	35290.8	49.77	49.77	13.3492	1384.2	2803.9	2092.6	79.6701	77.6693	0.398125	3476.8
118.9	2023-04-25 00:06:42	117.8	35217	49.76	49.77	13.2451	1387.3	2824.2	2121.9	78.2552	77.6693	0.395332	3509.2
118.9	2023-04-25 00:06:44	117.8	35217	49.76	49.77	13.2451	1387.3	2824.2	2121.9	78.2552	77.6693	0.395332	3509.2
117.2	2023-04-25 00:06:46	120.1	35195.3	49.77	49.76	13.2682	1390.2	2840.6	2136.6	78.0599	77.6693	0.394182	3526.8
121.1	2023-04-25 00:06:48	110	34978.3	49.77	49.77	13.2292	1388.5	2854.8	2135.7	78.0252	77.6693	0.39399	3524.2
121.1	2023-04-25 00:06:50	110	34978.3	49.77	49.77	13.2292	1388.5	2854.8	2135.7	78.0252	77.6693	0.39399	3524.2
122.6	2023-04-25 00:06:52	116.9	35043.4	49.76	49.76	13.2613	1389.9	2839.3	2137.1	78.2899	77.6693	0.394074	3527
122.6	2023-04-25 00:06:54	116.9	35043.4	49.76	49.76	13.2613	1389.9	2839.3	2137.1	78.2899	77.6693	0.394074	3527
122.7	2023-04-25 00:06:56	114.9	35000	49.76	49.76	13.2798	1391.6	2832.5	2137.3	78.0295	77.6584	0.394344	3528.9
123.1	2023-04-25 00:06:58	113.1	35104.2	49.76	49.76	13.2176	1387.9	2843.3	2145.5	78.3637	77.6584	0.392794	3533.4
123.1	2023-04-25 00:07:00	113.1	35104.2	49.76	49.76	13.2176	1387.9	2843.3	2145.5	78.3637	77.6584	0.392794	3533.4
127.2	2023-04-25 00:07:02	113.9	35199.7	49.76	49.76	13.3102	1374.5	2875.7	2164.6	78.6936	77.6693	0.388376	3539.1
127.2	2023-04-25 00:07:04	113.9	35199.7	49.76	49.76	13.3102	1374.5	2875.7	2164.6	78.6936	77.6693	0.388376	3539.1
122.3	2023-04-25 00:07:06	119.5	35108.5	49.76	49.76	13.3174	1362.1	2886.7	2173	78.546	77.6693	0.385307	3535.1
123.3	2023-04-25 00:07:08	116.2	34987	49.76	49.76	13.3449	1350.7	2875.7	2172.9	78.9757	77.6584	0.38333	3523.6
123.3	2023-04-25 00:07:10	116.2	34987	49.76	49.76	13.3449	1350.7	2875.7	2172.9	78.9757	77.6584	0.38333	3523.6
122.6	2023-04-25 00:07:12	114.7	34791.7	49.76	49.76	13.3999	1342.9	2851.4	2152	80.1823	77.6693	0.384246	3494.9
120.9	2023-04-25 00:07:14	110.5	34804.7	49.76	49.76	13.3368	1341	2846.1	2123.8	78.4549	77.6584	0.387035	3464.8
120.9	2023-04-25 00:07:16	110.5	34804.7	49.76	49.76	13.3368	1341	2846.1	2123.8	78.4549	77.6584	0.387035	3464.8
121.9	2023-04-25 00:07:18	108.8	35004.3	49.76	49.76	13.3145	1344.1	2842.7	2090.5	77.8472	77.6584	0.391341	3434.6
121.9	2023-04-25 00:07:20	108.8	35004.3	49.76	49.76	13.3145	1344.1	2842.7	2090.5	77.8472	77.6584	0.391341	3434.6
119.4	2023-04-25 00:07:22	109.7	34691.8	49.76	49.76	13.316	1345.3	2868.2	2044.9	77.9688	77.6584	0.39682	3390.2
121.8	2023-04-25 00:07:24	110.7	34730.9	49.76	49.76	13.3597	1348.4	2900.9	2006.5	77.9731	77.6693	0.40192	3354.9
121.8	2023-04-25 00:07:26	110.7	34730.9	49.76	49.76	13.3597	1348.4	2900.9	2006.5	77.9731	77.6693	0.40192	3354.9
120.7	2023-04-25 00:07:28	117.3	34717.9	49.76	49.76	13.4462	1351.1	2929.7	1980.8	79.605	77.6693	0.405504	3331.9
120.7	2023-04-25 00:07:30	117.3	34717.9	49.76	49.76	13.4462	1351.1	2929.7	1980.8	79.605	77.6693	0.405504	3331.9
121.4	2023-04-25 00:07:32	109.2	34856.8	49.76	49.76	13.3565	1364.2	2940	1953.7	78.4462	77.6693	0.411164	3317.9
121.1	2023-04-25 00:07:34	106.6	34960.9	49.75	49.76	13.3174	1385	2934.4	1942.3	78.3984	77.6693	0.416253	3327.3
121.1	2023-04-25 00:07:36	106.6	34960.9	49.75	49.76	13.3174	1385	2934.4	1942.3	78.3984	77.6693	0.416253	3327.3
122.4	2023-04-25 00:07:38	106	35026	49.76	49.76	13.3984	1393.6	2934.5	1972.7	79.2188	77.6693	0.413986	3366.3
122.4	2023-04-25 00:07:40	106	35026	49.76	49.76	13.3984	1393.6	2934.5	1972.7	79.2188	77.6693	0.413986	3366.3
126.5	2023-04-25 00:07:42	111.8	34934.9	49.76	49.76	13.3955	1394.1	2937.1	2014.1	78.7457	77.6693	0.409043	3408.2
123.8	2023-04-25 00:07:44	111.5	35104.2	49.75	49.75	13.4071	1394.9	2958.1	2041.6	78.1467	77.6693	0.405907	3436.5
123.8	2023-04-25 00:07:46	111.5	35104.2	49.75	49.75	13.4071	1394.9	2958.1	2041.6	78.1467	77.6693	0.405907	3436.5
125.1	2023-04-25 00:07:48	114.2	35073.8	49.75	49.75	13.4216	1391.9	2962.3	2033.7	79.0017	77.653	0.406323	3425.6
125.6	2023-04-25 00:07:50	117.6	35069.4	49.75	49.75	13.5001	1402.7	2971.7	2006.9	80.026	77.6693	0.411397	3409.6
125.6	2023-04-25 00:07:52	117.6	35069.4	49.75	49.75	13.5001	1402.7	2971.7	2006.9	80.026	77.6693	0.411397	3409.6
123.7	2023-04-25 00:07:54	114	35086.8	49.75	49.75	13.4766	1406.8	2960.3	1999.6	79.605	77.6584	0.412987	3406.4
123.7	2023-04-25 00:07:56	114	35086.8	49.75	49.75	13.4766	1406.8	2960.3	1999.6	79.605	77.6584	0.412987	3406.4
129.2	2023-04-25 00:07:58	115.4	35199.7	49.75	49.75	13.5243	1424.9	2923.1	1992.8	79.9523	77.6584	0.416918	3417.7
125.9	2023-04-25 00:08:00	115.9	35186.6	49.75	49.75	13.5547	1432	2876.9	1989.6	80.5035	77.6584	0.418518	3421.6
125.9	2023-04-25 00:08:02	115.9	35186.6	49.75	49.75	13.5547	1432	2876.9	1989.6	80.5035	77.6584	0.418518	3421.6
121.5	2023-04-25 00:08:04	115.7	35212.7	49.75	49.75	13.452	1441.4	2853.3	1980.8	79.7873	77.6584	0.421191	3422.2
121.5	2023-04-25 00:08:06	115.7	35212.7	49.75	49.75	13.452	1441.4	2853.3	1980.8	79.7873	77.6584	0.421191	3422.2
125.1	2023-04-25 00:08:08	122.8	35043.4	49.75	49.75	13.5909	1444.4	2883.3	1983.6	81.033	77.6584	0.421354	3428
123.9	2023-04-25 00:08:10	116.7	35017.4	49.75	49.75	13.5446	1454.6	2925.7	1989.8	80.4688	77.6584	0.422309	3444.4
123.9	2023-04-25 00:08:12	116.7	35017.4	49.75	49.75	13.5446	1454.6	2925.7	1989.8	80.4688	77.6584	0.422309	3444.4
120.7	2023-04-25 00:08:14	115.3	35021.7	49.75	49.75	13.4893	1461.8	2955.7	2000.3	80.6684	77.6584	0.422229	3462.1
120.7	2023-04-25 00:08:16	115.3	35021.7	49.75	49.75	13.4893	1461.8	2955.7	2000.3	80.6684	77.6584	0.422229	3462.1
120.7	2023-04-25 00:08:18	115.3	35021.7	49.75	49.75	13.4893	1461.8	2955.7	2000.3	80.6684	77.6584	0.422229	3462.1
120.7	2023-04-25 00:08:20	115.3	35021.7	49.75	49.75	13.4893	1461.8	2955.7	2000.3	80.6684	77.6584	0.422229	3462.1
123.9	2023-04-25 00:08:22	115.8	35104.2	49.76	49.76	13.4852	1470.2	2942.4	2060.6	79.5747	77.6584	0.416393	3530.8
123.9	2023-04-25 00:08:24	115.8	35104.2	49.76	49.76	13.4852	1470.2	2942.4	2060.6	79.5747	77.6584	0.416393	3530.8
123.9	2023-04-25 00:08:26	115.8	35104.2	49.76	49.76	13.4852	1470.2	2942.4	2060.6	79.5747	77.6584	0.416393	3530.8
129	2023-04-25 00:08:28	116.5	35095.5	49.75	49.76	13.533	1465.7	2942.7	2094.5	79.5139	77.6584	0.41169	3560.2
129	2023-04-25 00:08:30	116.5	35095.5	49.75	49.76	13.533	1465.7	2942.7	2094.5	79.5139	77.6584	0.41169	3560.2
129	2023-04-25 00:08:32	116.5	35095.5	49.75	49.76	13.533	1465.7	2942.7	2094.5	79.5139	77.6584	0.41169	3560.2
124.7	2023-04-25 00:08:34	114.4	34952.3	49.75	49.75	13.5619	1464.4	2955.6	2051.5	81.645	77.6693	0.416508	3515.9
124.7	2023-04-25 00:08:36	106.1	34739.6	49.75	49.75	13.4404	1458.1	2961.9	2045.7	80.651	77.6584	0.416148	3503.8
124.7	2023-04-25 00:08:38	106.1	34739.6	49.75	49.75	13.4404	1458.1	2961.9	2045.7	80.651	77.6584	0.416148	3503.8
125.9	2023-04-25 00:08:40	109.5	34852.4	49.75	49.75	13.4144	1448.6	2925.2	2064.3	79.4792	77.6584	0.412366	3512.9
125.9	2023-04-25 00:08:42	109.5	34852.4	49.75	49.75	13.4144	1448.6	2925.2	2064.3	79.4792	77.6584	0.412366	3512.9
122.2	2023-04-25 00:08:44	113.4	34783	49.75	49.75	13.4433	1437.9	2864.8	2080	79.2535	77.6584	0.408738	3517.9
119.7	2023-04-25 00:08:46	116.5	34900.2	49.76	49.76	13.3926	1434.2	2825	2088	77.9167	77.6693	0.407189	3522.2
119.7	2023-04-25 00:08:48	116.5	34900.2	49.76	49.76	13.3926	1434.2	2825	2088	77.9167	77.6693	0.407189	3522.2
119.7	2023-04-25 00:08:50	116.5	34900.2	49.76	49.76	13.3926	1434.2	2825	2088	77.9167	77.6693	0.407189	3522.2
119.7	2023-04-25 00:08:52	116.5	34900.2	49.76	49.76	13.3926	1434.2	2825	2088	77.9167	77.6693	0.407189	3522.2
123.1	2023-04-25 00:08:54	114.3	34709.2	49.76	49.76	13.4303	1417.7	2830.2	2128.3	79.2318	77.6693	0.399803	3546
123.1	2023-04-25 00:08:56	114.3	34709.2	49.76	49.76	13.4303	1417.7	2830.2	2128.3	79.2318	77.6693	0.399803	3546
123.1	2023-04-25 00:08:58	114.3	34709.2	49.76	49.76	13.4303	1417.7	2830.2	2128.3	79.2318	77.6693	0.399803	3546
125.4	2023-04-25 00:09:00	105.3	34882.8	49.76	49.76	13.3435	1402.4	2833.1	2139.4	77.7561	77.6693	0.395957	3541.8
125.4	2023-04-25 00:09:02	105.3	34882.8	49.76	49.76	13.3435	1402.4	2833.1	2139.4	77.7561	77.6693	0.395957	3541.8
125.4	2023-04-25 00:09:04	105.3	34882.8	49.76	49.76	13.3435	1402.4	2833.1	2139.4	77.7561	77.6693	0.395957	3541.8
121.7	2023-04-25 00:09:06	107.1	34709.2	49.77	49.76	13.2972	1402.1	2810	2053.2	76.7839	77.6693	0.405782	3455.3
121.7	2023-04-25 00:09:08	107.1	34709.2	49.77	49.76	13.2972	1402.1	2810	2053.2	76.7839	77.6693	0.405782	3455.3
121.2	2023-04-25 00:09:10	109.4	34835.1	49.76	49.76	13.3218	1402	2799.9	1995.1	77.4479	77.6584	0.412705	3397.1
121.2	2023-04-25 00:09:12	109.4	34835.1	49.76	49.76	13.3218	1402	2799.9	1995.1	77.4479	77.6584	0.412705	3397.1
121.2	2023-04-25 00:09:14	106.3	34726.6	49.76	49.76	13.3174	1400	2792.4	1970.9	76.8186	77.6584	0.415319	3370.9
121.2	2023-04-25 00:09:16	106.3	34726.6	49.76	49.76	13.3174	1400	2792.4	1970.9	76.8186	77.6584	0.415319	3370.9
120	2023-04-25 00:09:18	109.1	34895.8	49.77	49.77	13.338	1397.2	2817.6	1962.9	78.0599	77.6693	0.415821	3360.1
118.1	2023-04-25 00:09:20	110.1	34852.4	49.77	49.77	13.2726	1388.6	2868	1957	76.2457	77.6693	0.415053	3345.6
118.1	2023-04-25 00:09:22	110.1	34852.4	49.77	49.77	13.2726	1388.6	2868	1957	76.2457	77.6693	0.415053	3345.6
116.5	2023-04-25 00:09:24	112.3	34895.8	49.77	49.77	13.3319	1383.5	2901	1943.9	76.9445	77.6584	0.41579	3327.4
116.5	2023-04-25 00:09:26	112.3	34895.8	49.77	49.77	13.3319	1383.5	2901	1943.9	76.9445	77.6584	0.41579	3327.4
109.7	2023-04-25 00:09:28	107.2	34822	49.78	49.77	13.2393	1384.7	2924.6	1924.3	77.5	77.6693	0.418465	3309
114.6	2023-04-25 00:09:30	111.8	34865.4	49.78	49.78	13.3203	1389	2951.1	1892.3	78.0469	77.6693	0.423308	3281.3
114.6	2023-04-25 00:09:32	111.8	34865.4	49.78	49.78	13.3203	1389	2951.1	1892.3	78.0469	77.6693	0.423308	3281.3
114.7	2023-04-25 00:09:34	113.1	34804.7	49.78	49.78	13.3087	1392.3	2996.2	1885.7	77.2873	77.6693	0.424741	3278
114.3	2023-04-25 00:09:36	112.1	35117.2	49.78	49.78	13.3145	1389.1	3012.4	1884.6	77.5521	77.6693	0.424321	3273.7
114.3	2023-04-25 00:09:38	112.1	35117.2	49.78	49.78	13.3145	1389.1	3012.4	1884.6	77.5521	77.6693	0.424321	3273.7
117.9	2023-04-25 00:09:40	116.4	35147.6	49.78	49.78	13.3695	1391.3	3013.9	1897.3	77.5868	77.6584	0.423068	3288.6
117.9	2023-04-25 00:09:42	116.4	35147.6	49.78	49.78	13.3695	1391.3	3013.9	1897.3	77.5868	77.6584	0.423068	3288.6
121	2023-04-25 00:09:44	117.1	35347.2	49.77	49.77	13.4751	1400.7	2979.3	1899.9	78.9757	77.6693	0.424377	3300.6
121.4	2023-04-25 00:09:46	114.7	35447	49.76	49.77	13.4592	1409	2973.5	1901.9	78.763	77.6693	0.425564	3310.9
121.4	2023-04-25 00:09:48	114.7	35447	49.76	49.77	13.4592	1409	2973.5	1901.9	78.763	77.6693	0.425564	3310.9
119.5	2023-04-25 00:09:50	114.5	35507.8	49.76	49.77	13.4601	1409.9	2975.3	1893.8	79.0104	77.6693	0.426764	3303.7
119.5	2023-04-25 00:09:52	114.5	35507.8	49.76	49.77	13.4601	1409.9	2975.3	1893.8	79.0104	77.6693	0.426764	3303.7
117.9	2023-04-25 00:09:54	117.1	35690.1	49.76	49.76	13.465	1408.6	2989.6	1895.7	79.3012	77.6693	0.426293	3304.3
123.3	2023-04-25 00:09:56	117.8	35737.8	49.76	49.76	13.5547	1400.2	3009.3	1908.9	80.5512	77.6693	0.423136	3309.1
123.3	2023-04-25 00:09:58	117.8	35737.8	49.76	49.76	13.5547	1400.2	3009.3	1908.9	80.5512	77.6693	0.423136	3309.1
123.6	2023-04-25 00:10:00	115.6	35755.2	49.75	49.76	13.5793	1396.5	3021.7	1920.8	80.3602	77.6693	0.420975	3317.3
123.6	2023-04-25 00:10:02	115.6	35755.2	49.75	49.76	13.5793	1396.5	3021.7	1920.8	80.3602	77.6693	0.420975	3317.3
124.7	2023-04-25 00:10:04	116	35772.6	49.75	49.75	13.6039	1387.5	3048.5	1924.8	81.0113	77.6693	0.418893	3312.3
122.3	2023-04-25 00:10:06	118.8	35807.3	49.76	49.75	13.5966	1374.5	3081.7	1920.7	80.8637	77.6584	0.417122	3295.2
122.3	2023-04-25 00:10:08	118.8	35807.3	49.76	49.75	13.5966	1374.5	3081.7	1920.7	80.8637	77.6584	0.417122	3295.2
123.2	2023-04-25 00:10:10	120.7	35759.5	49.75	49.76	13.5851	1366.1	3093	1923.5	80.5599	77.6693	0.415278	3289.6
125	2023-04-25 00:10:12	116.7	35776.9	49.75	49.75	13.6053	1361.1	3076.7	1926.4	81.1892	77.6693	0.414023	3287.5
125	2023-04-25 00:10:14	116.7	35776.9	49.75	49.75	13.6053	1361.1	3076.7	1926.4	81.1892	77.6693	0.414023	3287.5
123.9	2023-04-25 00:10:16	120	36184.9	49.76	49.75	13.5807	1360.9	3046.3	1928.6	80.7075	77.6693	0.41371	3289.5
123.9	2023-04-25 00:10:18	120	36184.9	49.76	49.75	13.5807	1360.9	3046.3	1928.6	80.7075	77.6693	0.41371	3289.5
126.1	2023-04-25 00:10:20	127.5	35941.8	49.75	49.75	13.7211	1365.2	3035.6	1905.7	82.9427	77.6693	0.417377	3270.9
124.5	2023-04-25 00:10:22	123.1	36332.5	49.75	49.75	13.7355	1365.7	3045.4	1882	83.6372	77.6693	0.420513	3247.7
124.5	2023-04-25 00:10:24	123.1	36332.5	49.75	49.75	13.7355	1365.7	3045.4	1882	83.6372	77.6693	0.420513	3247.7
120	2023-04-25 00:10:26	128.8	36210.9	49.76	49.75	13.7399	1367.4	3065.2	1858.2	83.0816	77.6584	0.423921	3225.6
120	2023-04-25 00:10:28	128.8	36210.9	49.76	49.75	13.7399	1367.4	3065.2	1858.2	83.0816	77.6584	0.423921	3225.6
122.2	2023-04-25 00:10:30	125.1	36076.4	49.76	49.76	13.7703	1364.7	3083.5	1850.5	83.1771	77.6693	0.424453	3215.2
125	2023-04-25 00:10:32	123	36137.2	49.76	49.76	13.7587	1363.6	3077.9	1842.5	82.8559	77.6693	0.425314	3206.1
125	2023-04-25 00:10:34	123	36137.2	49.76	49.76	13.7587	1363.6	3077.9	1842.5	82.8559	77.6693	0.425314	3206.1
115.3	2023-04-25 00:10:36	123.9	36154.5	49.76	49.76	13.6105	1359.7	3062.6	1839.4	81.3715	77.6693	0.425026	3199.1
115.3	2023-04-25 00:10:38	123.9	36154.5	49.76	49.76	13.6105	1359.7	3062.6	1839.4	81.3715	77.6693	0.425026	3199.1
122	2023-04-25 00:10:40	123.7	36232.6	49.76	49.76	13.7167	1353.8	3025.3	1832.9	82.9948	77.6693	0.424828	3186.7
119.5	2023-04-25 00:10:42	126.3	36410.6	49.76	49.76	13.6632	1348.7	2995.6	1825.8	82.0226	77.6693	0.424854	3174.5
119.5	2023-04-25 00:10:44	126.3	36410.6	49.76	49.76	13.6632	1348.7	2995.6	1825.8	82.0226	77.6693	0.424854	3174.5
116	2023-04-25 00:10:46	129	36280.4	49.77	49.76	13.7095	1347.5	2980.8	1816.6	82.474	77.6693	0.425871	3164.1
116	2023-04-25 00:10:48	129	36280.4	49.77	49.76	13.7095	1347.5	2980.8	1816.6	82.474	77.6693	0.425871	3164.1
116.1	2023-04-25 00:10:50	127.3	36215.3	49.77	49.77	13.7211	1348.3	2996.2	1808.6	82.487	77.6584	0.427096	3156.9
118.9	2023-04-25 00:10:52	124.7	36332.5	49.77	49.77	13.6849	1352.4	3005.6	1803.4	82.4523	77.6693	0.428544	3155.8
118.9	2023-04-25 00:10:54	124.7	36332.5	49.77	49.77	13.6849	1352.4	3005.6	1803.4	82.4523	77.6693	0.428544	3155.8
118.1	2023-04-25 00:10:56	123.6	36423.6	49.77	49.77	13.5981	1353.3	3028.3	1804.8	81.3932	77.6693	0.428517	3158.1
115.7	2023-04-25 00:10:58	123.9	36250	49.77	49.76	13.5923	1352.8	3048.7	1808.5	81.3368	77.6693	0.427925	3161.3
115.7	2023-04-25 00:11:00	123.9	36250	49.77	49.76	13.5923	1352.8	3048.7	1808.5	81.3368	77.6693	0.427925	3161.3
119.4	2023-04-25 00:11:02	121.4	36358.5	49.77	49.77	13.649	1349.6	3037	1812.7	81.684	77.6584	0.426778	3162.3
119.4	2023-04-25 00:11:04	121.4	36358.5	49.77	49.77	13.649	1349.6	3037	1812.7	81.684	77.6584	0.426778	3162.3
112.2	2023-04-25 00:11:06	120.8	36427.9	49.77	49.77	13.5475	1348.6	3024.9	1793.5	80.7379	77.6693	0.429203	3142.1
118.2	2023-04-25 00:11:08	118	36697	49.77	49.77	13.5417	1350.7	3043.6	1770.3	80.599	77.6693	0.432778	3121
118.2	2023-04-25 00:11:10	118	36697	49.77	49.77	13.5417	1350.7	3043.6	1770.3	80.599	77.6693	0.432778	3121
119.8	2023-04-25 00:11:12	116.7	36501.7	49.77	49.77	13.6105	1349.5	3077.5	1752.1	81.4063	77.6693	0.435098	3101.6
119.8	2023-04-25 00:11:14	116.7	36501.7	49.77	49.77	13.6105	1349.5	3077.5	1752.1	81.4063	77.6693	0.435098	3101.6
117.4	2023-04-25 00:11:16	123.4	36801.2	49.77	49.77	13.6155	1351.2	3075.1	1749.8	81.5972	77.6693	0.43573	3101
116.8	2023-04-25 00:11:18	125.3	36710.1	49.77	49.77	13.6039	1356.1	3046.5	1751.6	81.4714	77.6584	0.436368	3107.7
116.8	2023-04-25 00:11:20	125.3	36710.1	49.77	49.77	13.6039	1356.1	3046.5	1751.6	81.4714	77.6584	0.436368	3107.7
116.3	2023-04-25 00:11:22	127	36996.5	49.77	49.77	13.6806	1365.4	3055.6	1751	81.5885	77.6584	0.438134	3116.4
116.3	2023-04-25 00:11:24	127	36996.5	49.77	49.77	13.6806	1365.4	3055.6	1751	81.5885	77.6584	0.438134	3116.4
115	2023-04-25 00:11:26	126.6	37148.4	49.77	49.77	13.6047	1373.5	3093.3	1751.1	81.2153	77.653	0.439576	3124.6
123.4	2023-04-25 00:11:28	126.6	37270	49.76	49.77	13.7399	1385	3145.6	1753.4	82.8993	77.6584	0.441308	3138.4
123.4	2023-04-25 00:11:30	126.6	37270	49.76	49.77	13.7399	1385	3145.6	1753.4	82.8993	77.6584	0.441308	3138.4
123.7	2023-04-25 00:11:32	126.1	37066	49.76	49.76	13.7818	1390.9	3172	1760	84.4054	77.6584	0.441429	3150.9
123.9	2023-04-25 00:11:34	129.4	37252.6	49.76	49.76	13.8064	1395.9	3195.9	1760.1	83.4028	77.6693	0.4423	3156
123.9	2023-04-25 00:11:36	129.4	37252.6	49.76	49.76	13.8064	1395.9	3195.9	1760.1	83.4028	77.6693	0.4423	3156
125.8	2023-04-25 00:11:38	123.8	37534.7	49.75	49.75	13.8151	1395.2	3206.3	1767.4	84.3837	77.6584	0.441156	3162.6
125.8	2023-04-25 00:11:40	123.8	37534.7	49.75	49.75	13.8151	1395.2	3206.3	1767.4	84.3837	77.6584	0.441156	3162.6
124.9	2023-04-25 00:11:42	124	37348.1	49.75	49.75	13.8122	1394.4	3188.5	1775.8	83.8064	77.6584	0.439846	3170.2
120.5	2023-04-25 00:11:44	125	37504.3	49.76	49.75	13.7731	1390.8	3158	1795.9	83.4245	77.6584	0.436439	3186.7
120.5	2023-04-25 00:11:46	125	37504.3	49.76	49.75	13.7731	1390.8	3158	1795.9	83.4245	77.6584	0.436439	3186.7
123.6	2023-04-25 00:11:48	129.3	37773.4	49.76	49.76	13.8085	1390.9	3127.1	1817.3	83.5677	77.6693	0.433545	3208.2
123.6	2023-04-25 00:11:50	129.3	37773.4	49.76	49.76	13.8085	1390.9	3127.1	1817.3	83.5677	77.6693	0.433545	3208.2
118.1	2023-04-25 00:11:52	121.4	37634.5	49.76	49.76	13.7182	1391.9	3094.6	1841.2	82.8516	77.6584	0.430516	3233.1
123.7	2023-04-25 00:11:54	127.5	37599.8	49.76	49.76	13.805	1394.5	3070.1	1846.7	83.9714	77.6584	0.430242	3241.2
123.7	2023-04-25 00:11:56	127.5	37599.8	49.76	49.76	13.805	1394.5	3070.1	1846.7	83.9714	77.6584	0.430242	3241.2
124.9	2023-04-25 00:11:58	136.3	37664.9	49.75	49.75	13.9887	1398.3	3080.5	1848.7	86.4757	77.6584	0.430644	3247
124.9	2023-04-25 00:12:00	136.3	37664.9	49.75	49.75	13.9887	1398.3	3080.5	1848.7	86.4757	77.6584	0.430644	3247
119.3	2023-04-25 00:12:02	128.7	37786.5	49.75	49.75	13.8252	1413.4	3147.7	1843.1	84.8568	77.6584	0.434024	3256.5
124.4	2023-04-25 00:12:04	131.7	37860.2	49.75	49.75	13.9054	1417.8	3203.5	1843.6	86.2066	77.6693	0.434721	3261.4
124.4	2023-04-25 00:12:06	131.7	37860.2	49.75	49.75	13.9054	1417.8	3203.5	1843.6	86.2066	77.6693	0.434721	3261.4
128.2	2023-04-25 00:12:08	128.8	37790.8	49.75	49.75	13.8947	1415.9	3228.5	1848.2	85.5642	77.6693	0.43378	3264.1
128.2	2023-04-25 00:12:10	128.8	37790.8	49.75	49.75	13.8947	1415.9	3228.5	1848.2	85.5642	77.6693	0.43378	3264.1
125.9	2023-04-25 00:12:12	123.5	37955.7	49.74	49.74	13.8715	1413.3	3197.2	1855.5	85.6814	77.6584	0.432361	3268.8
125.5	2023-04-25 00:12:14	114	38077.3	49.75	49.75	13.6863	1412.8	3170	1861.2	84.1363	77.6693	0.431521	3274
125.5	2023-04-25 00:12:16	114	38077.3	49.75	49.75	13.6863	1412.8	3170	1861.2	84.1363	77.6693	0.431521	3274
123.1	2023-04-25 00:12:18	123.3	38146.7	49.75	49.75	13.6623	1425.2	3172.5	1860.2	82.2526	77.6584	0.433798	3285.4
132.4	2023-04-25 00:12:20	128.4	37990.4	49.74	49.75	13.8542	1429	3197.6	1854.8	84.9175	77.6693	0.435167	3283.8
132.4	2023-04-25 00:12:22	128.4	37990.4	49.74	49.75	13.8542	1429	3197.6	1854.8	84.9175	77.6693	0.435167	3283.8
124.6	2023-04-25 00:12:25	129.4	38294.3	49.74	49.74	13.8252	1434.1	3209.1	1854.6	85.8073	77.6584	0.436069	3288.7
124.6	2023-04-25 00:12:27	129.4	38294.3	49.74	49.74	13.8252	1434.1	3209.1	1854.6	85.8073	77.6584	0.436069	3288.7
129.6	2023-04-25 00:12:29	136.3	38329	49.74	49.74	14.0069	1432.2	3196.5	1861.4	86.9748	77.6693	0.434843	3293.6
127.8	2023-04-25 00:12:31	134.8	38276.9	49.74	49.74	13.941	1429.5	3178.4	1882.3	85.6901	77.6584	0.431638	3311.8
127.8	2023-04-25 00:12:33	134.8	38276.9	49.74	49.74	13.941	1429.5	3178.4	1882.3	85.6901	77.6584	0.431638	3311.8
126.1	2023-04-25 00:12:35	125.9	38042.5	49.75	49.74	13.8354	1422.6	3157.6	1907.8	85.7292	77.6693	0.427156	3330.4
126.1	2023-04-25 00:12:37	125.9	38042.5	49.75	49.74	13.8354	1422.6	3157.6	1907.8	85.7292	77.6693	0.427156	3330.4
126.3	2023-04-25 00:12:39	118.6	38229.2	49.75	49.75	13.8079	1412.5	3161.4	1941.8	84.9219	77.6693	0.421101	3354.3
132.1	2023-04-25 00:12:41	126	38580.7	49.74	49.74	13.9569	1409.1	3143.3	1967.7	86.7231	77.6693	0.417289	3376.8
132.1	2023-04-25 00:12:43	126	38580.7	49.74	49.74	13.9569	1409.1	3143.3	1967.7	86.7231	77.6693	0.417289	3376.8
130.2	2023-04-25 00:12:45	127.2	38606.8	49.74	49.74	13.9583	1405	3104.1	1973.1	86.3281	77.6693	0.415914	3378.1
130.2	2023-04-25 00:12:47	127.2	38606.8	49.74	49.74	13.9583	1405	3104.1	1973.1	86.3281	77.6693	0.415914	3378.1
125.8	2023-04-25 00:12:49	123	38528.6	49.74	49.74	13.8802	1398.8	3064.2	1976.7	86.2891	77.6693	0.414398	3375.5
126.1	2023-04-25 00:12:51	120.4	38381.1	49.75	49.75	13.8358	1393.1	3081.3	1957	85.3168	77.6693	0.415838	3350.1
126.1	2023-04-25 00:12:53	120.4	38381.1	49.75	49.75	13.8358	1393.1	3081.3	1957	85.3168	77.6693	0.415838	3350.1
127.8	2023-04-25 00:12:55	121.6	38480.9	49.75	49.75	13.8108	1387.1	3116.6	1931.1	84.7743	77.6693	0.418028	3318.2
125	2023-04-25 00:12:57	118.9	38615.4	49.75	49.75	13.8238	1375.4	3125.3	1899.9	84.6571	77.6693	0.419931	3275.3
125	2023-04-25 00:12:59	118.9	38615.4	49.75	49.75	13.8238	1375.4	3125.3	1899.9	84.6571	77.6693	0.419931	3275.3
122.5	2023-04-25 00:13:01	116	38094.6	49.75	49.75	13.7731	1359.3	3054	1875.5	83.8108	77.6693	0.420211	3234.8
122.5	2023-04-25 00:13:03	116	38094.6	49.75	49.75	13.7731	1359.3	3054	1875.5	83.8108	77.6693	0.420211	3234.8
119.9	2023-04-25 00:13:05	123.2	38476.6	49.76	49.75	13.7109	1348.7	3014.8	1870	83.5677	77.6693	0.41902	3218.7
121.5	2023-04-25 00:13:07	118.3	38329	49.76	49.76	13.6082	1349.7	3012.7	1864.7	82.0096	77.6693	0.419892	3214.4
121.5	2023-04-25 00:13:09	118.3	38329	49.76	49.76	13.6082	1349.7	3012.7	1864.7	82.0096	77.6693	0.419892	3214.4
124.6	2023-04-25 00:13:11	122.7	38415.8	49.76	49.76	13.6733	1357.9	3013.5	1850.2	81.6623	77.6693	0.423272	3208.1
124.6	2023-04-25 00:13:13	122.7	38415.8	49.76	49.76	13.6733	1357.9	3013.5	1850.2	81.6623	77.6693	0.423272	3208.1
122.4	2023-04-25 00:13:15	118.9	38780.4	49.76	49.76	13.6198	1369.5	3035.3	1835.9	82.3134	77.6693	0.427248	3205.4
125	2023-04-25 00:13:17	117.6	38932.3	49.75	49.76	13.6256	1377.8	3029	1821.2	82.0399	77.6584	0.430697	3199
125	2023-04-25 00:13:19	117.6	38932.3	49.75	49.76	13.6256	1377.8	3029	1821.2	82.0399	77.6584	0.430697	3199
127	2023-04-25 00:13:21	126.6	38871.5	49.74	49.75	13.7153	1384.4	3060.9	1810.6	83.6675	77.6693	0.433302	3195
127	2023-04-25 00:13:23	126.6	38871.5	49.74	49.75	13.7153	1384.4	3060.9	1810.6	83.6675	77.6693	0.433302	3195
126.2	2023-04-25 00:13:25	128.6	38776	49.75	49.75	13.7159	1381	3069	1814.8	83.1207	77.6693	0.43213	3195.8
119.5	2023-04-25 00:13:27	121.6	38637.2	49.75	49.75	13.5634	1372.5	3073.2	1827.6	82.0703	77.6693	0.428893	3200.1
119.5	2023-04-25 00:13:29	121.6	38637.2	49.75	49.75	13.5634	1372.5	3073.2	1827.6	82.0703	77.6693	0.428893	3200.1
124.5	2023-04-25 00:13:31	123.2	38962.7	49.76	49.76	13.5619	1358.1	3055.4	1851.6	81.1719	77.6693	0.423124	3209.7
126.4	2023-04-25 00:13:33	119.9	38797.7	49.75	49.75	13.5272	1346.5	3038.1	1878.7	81.0894	77.6693	0.417493	3225.2
126.4	2023-04-25 00:13:35	119.9	38797.7	49.75	49.75	13.5272	1346.5	3038.1	1878.7	81.0894	77.6693	0.417493	3225.2
124.9	2023-04-25 00:13:37	119.8	39036.5	49.75	49.75	13.5234	1332	3051.3	1908.9	80.5686	77.6693	0.410997	3240.9
124.9	2023-04-25 00:13:39	119.8	39036.5	49.75	49.75	13.5234	1332	3051.3	1908.9	80.5686	77.6693	0.410997	3240.9
125.8	2023-04-25 00:13:41	117.8	39053.8	49.75	49.75	13.5431	1327	3085.4	1917.9	80.7596	77.6584	0.408949	3244.9
127.3	2023-04-25 00:13:43	117.4	39362	49.75	49.75	13.5503	1328	3127.4	1918.5	81.0373	77.6693	0.409056	3246.5
127.3	2023-04-25 00:13:45	117.4	39362	49.75	49.75	13.5503	1328	3127.4	1918.5	81.0373	77.6693	0.409056	3246.5
124.2	2023-04-25 00:13:47	121.4	39435.8	49.75	49.75	13.5885	1339.2	3116.3	1909.4	81.9271	77.6693	0.412239	3248.6
124.2	2023-04-25 00:13:49	121.4	39435.8	49.75	49.75	13.5885	1339.2	3116.3	1909.4	81.9271	77.6693	0.412239	3248.6
128.2	2023-04-25 00:13:51	116.9	39839.4	49.75	49.75	13.5807	1354.1	3116.2	1890.8	81.3759	77.6693	0.417301	3244.9
120.1	2023-04-25 00:13:53	118.3	39809	49.75	49.75	13.5055	1363.6	3115.7	1862.6	81.033	77.6693	0.422664	3226.2
120.1	2023-04-25 00:13:55	118.3	39809	49.75	49.75	13.5055	1363.6	3115.7	1862.6	81.033	77.6693	0.422664	3226.2
122.6	2023-04-25 00:13:57	118.5	39678.8	49.76	49.75	13.5142	1373.8	3148.3	1844.6	80.7292	77.6693	0.426858	3218.4
122.6	2023-04-25 00:13:59	118.5	39678.8	49.76	49.75	13.5142	1373.8	3148.3	1844.6	80.7292	77.6693	0.426858	3218.4
123.6	2023-04-25 00:14:01	118.8	39900.2	49.75	49.75	13.5561	1375.7	3138.2	1848.2	80.3906	77.6693	0.426719	3223.9
126.7	2023-04-25 00:14:03	123.9	39952.3	49.75	49.75	13.6328	1375.7	3120.8	1871.6	82.0009	77.6693	0.423644	3247.3
126.7	2023-04-25 00:14:05	123.9	39952.3	49.75	49.75	13.6328	1375.7	3120.8	1871.6	82.0009	77.6693	0.423644	3247.3
124.6	2023-04-25 00:14:07	118	40108.5	49.75	49.75	13.5735	1372.9	3102.7	1890.3	81.3715	77.6693	0.420722	3263.2
126.7	2023-04-25 00:14:09	123.5	40082.5	49.75	49.75	13.6684	1372.9	3104.4	1911.1	82.309	77.6584	0.418057	3284
126.7	2023-04-25 00:14:11	123.5	40082.5	49.75	49.75	13.6684	1372.9	3104.4	1911.1	82.309	77.6584	0.418057	3284
125.2	2023-04-25 00:14:13	126	40208.3	49.75	49.75	13.656	1370	3090.3	1921.4	81.9097	77.6693	0.416236	3291.4
125.2	2023-04-25 00:14:15	126	40208.3	49.75	49.75	13.656	1370	3090.3	1921.4	81.9097	77.6693	0.416236	3291.4
125.6	2023-04-25 00:14:17	121.9	40182.3	49.75	49.75	13.614	1363.8	3053.5	1930.6	81.8056	77.6693	0.413975	3294.4
125	2023-04-25 00:14:19	129.1	40542.5	49.75	49.75	13.673	1353.3	3019.4	1938.6	82.3351	77.6693	0.4111	3291.9
125	2023-04-25 00:14:21	129.1	40542.5	49.75	49.75	13.673	1353.3	3019.4	1938.6	82.3351	77.6693	0.4111	3291.9
127.3	2023-04-25 00:14:23	128.9	40312.5	49.75	49.75	13.7355	1342.3	2995.9	1948	83.5026	77.6693	0.407957	3290.3
127.3	2023-04-25 00:14:25	128.9	40312.5	49.75	49.75	13.7355	1342.3	2995.9	1948	83.5026	77.6693	0.407957	3290.3
122.5	2023-04-25 00:14:27	124.4	40724.8	49.75	49.75	13.6372	1344.8	3004.1	1954.4	82.5825	77.6693	0.407614	3299.2
119.3	2023-04-25 00:14:29	130.6	40421	49.75	49.75	13.6328	1345.9	3021.2	1950.5	82.6389	77.6693	0.408294	3296.4
119.3	2023-04-25 00:14:31	130.6	40421	49.75	49.75	13.6328	1345.9	3021.2	1950.5	82.6389	77.6693	0.408294	3296.4
121.7	2023-04-25 00:14:33	121.1	40651	49.75	49.75	13.6082	1348.4	3025.8	1928.1	81.8359	77.6693	0.411537	3276.5
121.7	2023-04-25 00:14:35	121.1	40651	49.75	49.75	13.6082	1348.4	3025.8	1928.1	81.8359	77.6693	0.411537	3276.5
128.7	2023-04-25 00:14:37	125.7	40911.5	49.75	49.75	13.6574	1347.8	3008.6	1902.7	81.645	77.6747	0.414644	3250.5
127.4	2023-04-25 00:14:39	116.9	41002.6	49.75	49.75	13.5055	1355.9	3019.9	1883.3	80.4167	77.6747	0.418591	3239.2
127.4	2023-04-25 00:14:41	116.9	41002.6	49.75	49.75	13.5055	1355.9	3019.9	1883.3	80.4167	77.6747	0.418591	3239.2
123.7	2023-04-25 00:14:43	115.8	41033	49.75	49.75	13.4161	1367.2	3046.8	1879.7	78.9497	77.6693	0.421079	3246.9
124.6	2023-04-25 00:14:45	118.3	40998.3	49.75	49.75	13.5171	1366.6	3095.3	1889.9	79.7786	77.6693	0.419653	3256.5
124.6	2023-04-25 00:14:47	118.3	40998.3	49.75	49.75	13.5171	1366.6	3095.3	1889.9	79.7786	77.6693	0.419653	3256.5
125.8	2023-04-25 00:14:49	114.7	40694.4	49.75	49.75	13.4693	1349.2	3087.1	1894.3	79.9826	77.6747	0.41597	3243.5
125.8	2023-04-25 00:14:51	114.7	40694.4	49.75	49.75	13.4693	1349.2	3087.1	1894.3	79.9826	77.6747	0.41597	3243.5
130.5	2023-04-25 00:14:53	119.2	41189.2	49.75	49.75	13.5692	1333.3	3031.8	1890.9	80.7986	77.6693	0.413529	3224.2
126.7	2023-04-25 00:14:55	121.6	40868.1	49.75	49.75	13.5663	1324.9	2992.5	1875.3	80.4514	77.6693	0.414005	3200.2
126.7	2023-04-25 00:14:57	121.6	40868.1	49.75	49.75	13.5663	1324.9	2992.5	1875.3	80.4514	77.6693	0.414005	3200.2
125.6	2023-04-25 00:14:59	122.7	41215.3	49.75	49.75	13.5909	1330.2	2957.7	1865.7	81.3325	77.6693	0.416221	3195.9
125.6	2023-04-25 00:15:01	122.7	41215.3	49.75	49.75	13.5909	1330.2	2957.7	1865.7	81.3325	77.6693	0.416221	3195.9
124.7	2023-04-25 00:15:03	114.8	41375.9	49.75	49.75	13.5258	1345.2	2971.9	1862.5	80.3299	77.6747	0.419366	3207.7
123.4	2023-04-25 00:15:05	121	41397.6	49.75	49.75	13.4942	1354	2989.1	1863.7	80.2214	77.6747	0.420797	3217.7
123.4	2023-04-25 00:15:07	121	41397.6	49.75	49.75	13.4942	1354	2989.1	1863.7	80.2214	77.6747	0.420797	3217.7
126.9	2023-04-25 00:15:09	121.2	41475.7	49.75	49.75	13.5605	1363	3038.6	1866.7	80.9592	77.6693	0.422021	3229.7
126.9	2023-04-25 00:15:11	121.2	41475.7	49.75	49.75	13.5605	1363	3038.6	1866.7	80.9592	77.6693	0.422021	3229.7
125.3	2023-04-25 00:15:13	121.2	41154.5	49.75	49.75	13.52	1362.9	3093.5	1866.4	81.6667	77.6693	0.422042	3229.3
127.6	2023-04-25 00:15:15	120.2	41154.5	49.75	49.75	13.5611	1360.7	3137.1	1868.8	81.0156	77.6693	0.421335	3229.5
127.6	2023-04-25 00:15:17	120.2	41154.5	49.75	49.75	13.5611	1360.7	3137.1	1868.8	81.0156	77.6693	0.421335	3229.5
121.7	2023-04-25 00:15:19	120.9	41119.8	49.75	49.75	13.5084	1356.1	3164.9	1871.6	80.408	77.6693	0.420144	3227.7
119	2023-04-25 00:15:21	122.9	41245.7	49.76	49.76	13.4491	1354.2	3166.2	1888.8	79.1363	77.6693	0.417576	3243
119	2023-04-25 00:15:23	122.9	41245.7	49.76	49.76	13.4491	1354.2	3166.2	1888.8	79.1363	77.6693	0.417576	3243
119	2023-04-25 00:15:25	123.9	41835.9	49.77	49.76	13.5055	1356.4	3136.7	1900.7	79.8221	77.6693	0.416444	3257.1
119	2023-04-25 00:15:27	123.9	41835.9	49.77	49.76	13.5055	1356.4	3136.7	1900.7	79.8221	77.6693	0.416444	3257.1
118.2	2023-04-25 00:15:29	127.1	42196.2	49.77	49.77	13.5171	1362.8	3115.2	1908.7	80.3776	77.6693	0.416567	3271.5
117.9	2023-04-25 00:15:31	128	41883.7	49.77	49.77	13.5315	1372.5	3097.4	1908.2	80.6207	77.6693	0.418356	3280.7
117.9	2023-04-25 00:15:33	128	41883.7	49.77	49.77	13.5315	1372.5	3097.4	1908.2	80.6207	77.6693	0.418356	3280.7
119.9	2023-04-25 00:15:35	128.5	42361.1	49.77	49.77	13.5909	1383.7	3081.5	1908.9	81.901	77.6693	0.420245	3292.6
119.9	2023-04-25 00:15:37	128.5	42361.1	49.77	49.77	13.5909	1383.7	3081.5	1908.9	81.901	77.6693	0.420245	3292.6
119.2	2023-04-25 00:15:39	133.9	42738.7	49.77	49.77	13.6531	1389.8	3061.1	1916.6	82.7083	77.6693	0.420336	3306.4
119.1	2023-04-25 00:15:41	136.2	42847.2	49.77	49.77	13.7543	1392.9	3049.4	1939.3	83.342	77.6693	0.418012	3332.2
119.1	2023-04-25 00:15:43	136.2	42847.2	49.77	49.77	13.7543	1392.9	3049.4	1939.3	83.342	77.6693	0.418012	3332.2
121	2023-04-25 00:15:45	136.1	42756.1	49.76	49.77	13.7891	1395.4	3052.4	1967.5	83.4158	77.6693	0.414939	3362.9
121	2023-04-25 00:15:47	136.1	42756.1	49.76	49.77	13.7891	1395.4	3052.4	1967.5	83.4158	77.6693	0.414939	3362.9
121.1	2023-04-25 00:15:49	137.8	42096.4	49.76	49.76	13.7095	1395.2	3067.9	1976.7	83.0512	77.6584	0.413773	3371.9
119.3	2023-04-25 00:15:51	141.3	42582.5	49.77	49.76	13.7514	1394.8	3114.7	1972.7	83.6198	77.6693	0.414195	3367.5
119.3	2023-04-25 00:15:53	141.3	42582.5	49.77	49.76	13.7514	1394.8	3114.7	1972.7	83.6198	77.6693	0.414195	3367.5
121.3	2023-04-25 00:15:55	139.3	41953.1	49.77	49.77	13.7529	1397.5	3230.5	1968.9	83.3507	77.6693	0.415132	3366.4
121.3	2023-04-25 00:15:57	139.3	41953.1	49.77	49.77	13.7529	1397.5	3230.5	1968.9	83.3507	77.6693	0.415132	3366.4
119.3	2023-04-25 00:15:59	129.3	42378.5	49.77	49.77	13.6024	1403.1	3301.2	1972.1	81.5408	77.6693	0.415709	3375.2
114.2	2023-04-25 00:16:01	127.9	42395.8	49.77	49.77	13.5388	1410.3	3338	1980.2	80.9722	77.6693	0.415956	3390.5
114.2	2023-04-25 00:16:03	127.9	42395.8	49.77	49.77	13.5388	1410.3	3338	1980.2	80.9722	77.6693	0.415956	3390.5
118.2	2023-04-25 00:16:05	129.6	43051.2	49.77	49.77	13.6039	1415.4	3359.4	1980	81.8793	77.6693	0.416858	3395.4
118.6	2023-04-25 00:16:07	131.3	43637.2	49.77	49.77	13.638	1423	3355.7	1967.5	81.7405	77.6693	0.419702	3390.5
118.6	2023-04-25 00:16:09	131.3	43637.2	49.77	49.77	13.638	1423	3355.7	1967.5	81.7405	77.6693	0.419702	3390.5
116.3	2023-04-25 00:16:11	134.9	43342	49.77	49.77	13.601	1429.1	3326.6	1957.5	81.1936	77.6693	0.421987	3386.6
116.3	2023-04-25 00:16:13	134.9	43342	49.77	49.77	13.601	1429.1	3326.6	1957.5	81.1936	77.6693	0.421987	3386.6
117.1	2023-04-25 00:16:15	131.6	44066.8	49.77	49.77	13.6082	1432.2	3262.9	1963.5	81.658	77.6693	0.421769	3395.7
116.3	2023-04-25 00:16:17	141	43572	49.77	49.77	13.7703	1426.2	3203.2	1985.2	83.8932	77.6693	0.418069	3411.4
116.3	2023-04-25 00:16:19	141	43572	49.77	49.77	13.7703	1426.2	3203.2	1985.2	83.8932	77.6693	0.418069	3411.4
118.6	2023-04-25 00:16:21	136.6	44205.7	49.76	49.76	13.7572	1424.3	3174.6	1997.9	83.8932	77.6693	0.416194	3422.2
118.6	2023-04-25 00:16:23	136.6	44205.7	49.76	49.76	13.7572	1424.3	3174.6	1997.9	83.8932	77.6693	0.416194	3422.2
120.3	2023-04-25 00:16:25	139.1	43910.6	49.76	49.76	13.7509	1427.3	3161.5	1997.5	83.2509	77.6693	0.416754	3424.8
123.8	2023-04-25 00:16:27	138.6	44079.9	49.77	49.77	13.7717	1438.6	3186.2	1997.9	83.5764	77.6693	0.418624	3436.5
123.8	2023-04-25 00:16:29	138.6	44079.9	49.77	49.77	13.7717	1438.6	3186.2	1997.9	83.5764	77.6693	0.418624	3436.5
121.8	2023-04-25 00:16:31	139.3	44453.1	49.76	49.76	13.8108	1448.3	3232.8	2005.4	84.4227	77.6693	0.419347	3453.7
121.8	2023-04-25 00:16:33	139.3	44453.1	49.76	49.76	13.8108	1448.3	3232.8	2005.4	84.4227	77.6693	0.419347	3453.7
122.4	2023-04-25 00:16:35	139.8	44401	49.76	49.76	13.7949	1455.8	3293.5	2009.4	83.9887	77.6693	0.42012	3465.2
119.8	2023-04-25 00:16:37	126.6	43606.8	49.76	49.76	13.7384	1457.7	3329.3	2006.9	82.7387	77.6693	0.420741	3464.6
119.8	2023-04-25 00:16:39	126.6	43606.8	49.76	49.76	13.7384	1457.7	3329.3	2006.9	82.7387	77.6693	0.420741	3464.6
117.7	2023-04-25 00:16:41	129.4	44331.6	49.77	49.76	13.7182	1455.8	3358.8	1998.3	83.0469	77.6693	0.42147	3454.1
117.7	2023-04-25 00:16:43	129.4	44331.6	49.77	49.76	13.7182	1455.8	3358.8	1998.3	83.0469	77.6693	0.42147	3454.1
120.4	2023-04-25 00:16:45	127.6	45603.3	49.77	49.77	13.6878	1445.3	3353.4	1993.8	82.4175	77.6693	0.420255	3439.1
115.7	2023-04-25 00:16:47	115.6	45572.9	49.77	49.77	13.4693	1436.2	3329.1	1989.1	79.9002	77.6693	0.419292	3425.3
115.7	2023-04-25 00:16:49	115.6	45572.9	49.77	49.77	13.4693	1436.2	3329.1	1989.1	79.9002	77.6693	0.419292	3425.3
118.7	2023-04-25 00:16:51	124.1	45507.8	49.77	49.77	13.5796	1416.4	3290.3	1979.5	80.8941	77.6693	0.417091	3395.9
117.3	2023-04-25 00:16:53	128.7	45920.1	49.77	49.77	13.5663	1413.7	3238	1978.2	81.4627	77.6693	0.416787	3391.9
117.3	2023-04-25 00:16:55	128.7	45920.1	49.77	49.77	13.5663	1413.7	3238	1978.2	81.4627	77.6693	0.416787	3391.9
119.3	2023-04-25 00:16:57	132.9	46163.2	49.77	49.77	13.6574	1406	3200.4	1985.4	82.0009	77.6693	0.414578	3391.4
119.3	2023-04-25 00:16:59	132.9	46163.2	49.77	49.77	13.6574	1406	3200.4	1985.4	82.0009	77.6693	0.414578	3391.4
118.2	2023-04-25 00:17:01	137.2	46167.5	49.77	49.77	13.7457	1404.6	3154.6	1997.7	82.9167	77.6693	0.412838	3402.3
118.7	2023-04-25 00:17:03	141.6	46467	49.76	49.77	13.8252	1407.1	3155.5	2005.4	83.9714	77.6693	0.412337	3412.5
118.7	2023-04-25 00:17:05	141.6	46467	49.76	49.77	13.8252	1407.1	3155.5	2005.4	83.9714	77.6693	0.412337	3412.5
122.6	2023-04-25 00:17:07	135.8	47135.4	49.76	49.77	13.8368	1414.3	3182.4	2004.1	84.7439	77.6693	0.413732	3418.4
122.6	2023-04-25 00:17:09	135.8	47135.4	49.76	49.77	13.8368	1414.3	3182.4	2004.1	84.7439	77.6693	0.413732	3418.4
124.4	2023-04-25 00:17:11	138.5	47113.7	49.76	49.76	13.8064	1422.5	3226.1	1985.8	84.4835	77.6693	0.417363	3408.3
121.4	2023-04-25 00:17:13	125.3	46397.6	49.76	49.76	13.6791	1429.4	3244.8	1968.9	82.9427	77.6693	0.420622	3398.3
121.4	2023-04-25 00:17:15	125.3	46397.6	49.76	49.76	13.6791	1429.4	3244.8	1968.9	82.9427	77.6693	0.420622	3398.3
124.7	2023-04-25 00:17:17	127.3	46631.9	49.76	49.76	13.7688	1429.5	3259.2	1960.5	83.5156	77.6693	0.421681	3390
124.7	2023-04-25 00:17:19	127.3	46631.9	49.76	49.76	13.7688	1429.5	3259.2	1960.5	83.5156	77.6693	0.421681	3390
124.6	2023-04-25 00:17:21	130.3	46796.9	49.76	49.76	13.7703	1426.3	3252.5	1969.9	83.4809	77.6693	0.419969	3396.2
122.6	2023-04-25 00:17:23	121.1	47200.5	49.76	49.76	13.559	1424.8	3232.4	1975.5	81.4887	77.6747	0.419022	3400.3
122.6	2023-04-25 00:17:25	121.1	47200.5	49.76	49.76	13.559	1424.8	3232.4	1975.5	81.4887	77.6747	0.419022	3400.3
118.5	2023-04-25 00:17:27	121.4	47452.3	49.76	49.76	13.5075	1423.2	3200.8	1990	79.9653	77.6693	0.416969	3413.2
118.5	2023-04-25 00:17:29	121.4	47452.3	49.76	49.76	13.5075	1423.2	3200.8	1990	79.9653	77.6693	0.416969	3413.2
119	2023-04-25 00:17:31	119.8	47612.8	49.76	49.76	13.5315	1424.9	3173.6	2004.4	80.6901	77.6693	0.415508	3429.3
122.5	2023-04-25 00:17:33	122.8	48302.9	49.76	49.76	13.6053	1422.8	3176.7	2017.8	81.3759	77.6693	0.413533	3440.6
122.5	2023-04-25 00:17:35	122.8	48302.9	49.76	49.76	13.6053	1422.8	3176.7	2017.8	81.3759	77.6693	0.413533	3440.6
122	2023-04-25 00:17:37	123.9	47725.7	49.76	49.76	13.6429	1421.3	3172.5	2029.9	82.1007	77.6693	0.411828	3451.2
124	2023-04-25 00:17:39	125.8	48099	49.76	49.76	13.682	1417.2	3175.7	2028.5	82.1832	77.6693	0.411295	3445.7
124	2023-04-25 00:17:41	125.8	48099	49.76	49.76	13.682	1417.2	3175.7	2028.5	82.1832	77.6693	0.411295	3445.7
120.2	2023-04-25 00:17:43	126.1	48263.9	49.76	49.76	13.6806	1418.8	3176.7	2030.2	82.3785	77.6693	0.411366	3449
120.2	2023-04-25 00:17:45	126.1	48263.9	49.76	49.76	13.6806	1418.8	3176.7	2030.2	82.3785	77.6693	0.411366	3449
127.1	2023-04-25 00:17:47	129.8	48567.7	49.75	49.76	13.7225	1416.8	3187.7	2034.7	82.7778	77.6693	0.410488	3451.5
124.6	2023-04-25 00:17:49	123.8	48945.3	49.75	49.75	13.6471	1423.4	3190.9	2043.3	82.487	77.6693	0.410592	3466.7
124.6	2023-04-25 00:17:51	123.8	48945.3	49.75	49.75	13.6471	1423.4	3190.9	2043.3	82.487	77.6693	0.410592	3466.7
119.8	2023-04-25 00:17:53	127.7	48650.2	49.76	49.76	13.6212	1428	3203.3	2038.1	81.2977	77.6693	0.41199	3466.1
119.8	2023-04-25 00:17:55	127.7	48650.2	49.76	49.76	13.6212	1428	3203.3	2038.1	81.2977	77.6693	0.41199	3466.1
119.5	2023-04-25 00:17:57	126.3	48593.8	49.76	49.76	13.559	1432.9	3231.8	2028	81.1458	77.6693	0.414025	3460.9
119.7	2023-04-25 00:17:59	127.3	49305.6	49.76	49.76	13.6024	1433.1	3282.2	2012.6	80.9028	77.6693	0.41591	3445.7
119.7	2023-04-25 00:18:01	127.3	49305.6	49.76	49.76	13.6024	1433.1	3282.2	2012.6	80.9028	77.6693	0.41591	3445.7
117.7	2023-04-25 00:18:03	126	49622.4	49.76	49.76	13.5723	1435.4	3294.9	2001	81.5365	77.6693	0.417705	3436.4
117.7	2023-04-25 00:18:05	126	49622.4	49.76	49.76	13.5723	1435.4	3294.9	2001	81.5365	77.6693	0.417705	3436.4
116.2	2023-04-25 00:18:07	127.5	49405.4	49.77	49.77	13.5909	1441.6	3282.4	1992.8	81.428	77.6693	0.419753	3434.4
118.1	2023-04-25 00:18:09	124.1	49739.6	49.77	49.77	13.5793	1449.2	3238.9	1990.6	80.8637	77.6693	0.421304	3439.8
118.1	2023-04-25 00:18:11	124.1	49739.6	49.77	49.77	13.5793	1449.2	3238.9	1990.6	80.8637	77.6693	0.421304	3439.8
117.4	2023-04-25 00:18:13	127.7	50529.5	49.77	49.77	13.6169	1450.9	3180	2004.8	82.2049	77.6693	0.419857	3455.7
117.1	2023-04-25 00:18:15	127.2	50251.7	49.77	49.77	13.5991	1444.5	3134	2012.3	81.4974	77.6693	0.417872	3456.8
117.1	2023-04-25 00:18:17	127.2	50251.7	49.77	49.77	13.5991	1444.5	3134	2012.3	81.4974	77.6693	0.417872	3456.8
119.8	2023-04-25 00:18:19	127.7	50820.3	49.77	49.77	13.614	1437.5	3105.8	2017.6	81.1979	77.6693	0.416052	3455.1
119.8	2023-04-25 00:18:21	127.7	50820.3	49.77	49.77	13.614	1437.5	3105.8	2017.6	81.1979	77.6693	0.416052	3455.1
117.2	2023-04-25 00:18:23	127.4	49904.5	49.77	49.77	13.6039	1425.2	3086.4	2026.2	80.5078	77.6747	0.412934	3451.4
121	2023-04-25 00:18:25	125.8	50590.3	49.77	49.77	13.6461	1417.4	3080.1	2039.4	80.8377	77.6747	0.410032	3456.8
121	2023-04-25 00:18:27	125.8	50590.3	49.77	49.77	13.6461	1417.4	3080.1	2039.4	80.8377	77.6747	0.410032	3456.8
113.9	2023-04-25 00:18:29	123.3	50295.1	49.77	49.77	13.5446	1411.1	3100.3	2048.4	80.6684	77.6693	0.407891	3459.5
113.9	2023-04-25 00:18:31	123.3	50295.1	49.77	49.77	13.5446	1411.1	3100.3	2048.4	80.6684	77.6693	0.407891	3459.5
116.8	2023-04-25 00:18:33	132.6	51141.5	49.77	49.77	13.6646	1405.8	3138	2052.5	81.8012	77.6747	0.4065	3458.3
120.9	2023-04-25 00:18:35	126.6	50824.7	49.77	49.77	13.6039	1403.2	3191.2	2039.5	81.4149	77.6693	0.407587	3442.7
120.9	2023-04-25 00:18:37	126.6	50824.7	49.77	49.77	13.6039	1403.2	3191.2	2039.5	81.4149	77.6693	0.407587	3442.7
114.6	2023-04-25 00:18:39	125.2	51536.5	49.77	49.77	13.5272	1404.8	3189.6	2021.5	80.5425	77.6747	0.410005	3426.3
114.6	2023-04-25 00:18:41	125.2	51536.5	49.77	49.77	13.5272	1404.8	3189.6	2021.5	80.5425	77.6747	0.410005	3426.3
119.8	2023-04-25 00:18:43	116.9	51827.3	49.77	49.77	13.5171	1410.4	3177.2	2005.2	80.3472	77.6693	0.412929	3415.6
116.8	2023-04-25 00:18:45	114.5	50915.8	49.77	49.77	13.491	1411.6	3148	1988.1	80.1997	77.6747	0.415213	3399.7
116.8	2023-04-25 00:18:47	114.5	50915.8	49.77	49.77	13.491	1411.6	3148	1988.1	80.1997	77.6747	0.415213	3399.7
113.6	2023-04-25 00:18:49	116.4	51740.4	49.78	49.77	13.3831	1405.2	3139.4	1991.1	78.5243	77.6693	0.413744	3396.3
118.9	2023-04-25 00:18:51	120.6	52196.2	49.77	49.78	13.491	1395.6	3141.2	1995.3	79.4314	77.6693	0.411572	3390.9
118.9	2023-04-25 00:18:53	120.6	52196.2	49.77	49.78	13.491	1395.6	3141.2	1995.3	79.4314	77.6693	0.411572	3390.9
117	2023-04-25 00:18:55	120.4	51979.2	49.77	49.77	13.4896	1390	3152	2004.4	79.9002	77.6693	0.409498	3394.4
117	2023-04-25 00:18:57	120.4	51979.2	49.77	49.77	13.4896	1390	3152	2004.4	79.9002	77.6693	0.409498	3394.4
116.2	2023-04-25 00:18:59	120.5	52447.9	49.77	49.77	13.4876	1378.8	3159.6	2000.4	79.4314	77.6693	0.408026	3379.2
113.5	2023-04-25 00:19:01	119.1	52808.2	49.78	49.77	13.4997	1374.2	3155.9	1988.4	79.8264	77.6693	0.408672	3362.6
113.5	2023-04-25 00:19:03	119.1	52808.2	49.78	49.77	13.4997	1374.2	3155.9	1988.4	79.8264	77.6693	0.408672	3362.6
119.4	2023-04-25 00:19:05	123.3	53255.2	49.77	49.77	13.6082	1370	3146.9	1975.4	81.3498	77.6693	0.409518	3345.4
119.4	2023-04-25 00:19:07	123.3	53255.2	49.77	49.77	13.6082	1370	3146.9	1975.4	81.3498	77.6693	0.409518	3345.4
117.3	2023-04-25 00:19:09	120.4	52777.8	49.77	49.77	13.5142	1374.2	3154.3	1957.2	80.2561	77.6693	0.412499	3331.4
115.8	2023-04-25 00:19:11	131.3	53433.2	49.77	49.77	13.6256	1374.1	3160.8	1945.1	82.0226	77.6693	0.413985	3319.2
115.8	2023-04-25 00:19:13	131.3	53433.2	49.77	49.77	13.6256	1374.1	3160.8	1945.1	82.0226	77.6693	0.413985	3319.2
118.1	2023-04-25 00:19:15	128.3	53142.4	49.77	49.77	13.6526	1373.7	3158.1	1934.1	81.7231	77.6693	0.415291	3307.8
118.1	2023-04-25 00:19:17	128.3	53142.4	49.77	49.77	13.6526	1373.7	3158.1	1934.1	81.7231	77.6693	0.415291	3307.8
114.3	2023-04-25 00:19:19	124.5	53285.6	49.77	49.77	13.5605	1375.4	3159.4	1935.8	80.7075	77.6693	0.415378	3311.2
115.8	2023-04-25 00:19:21	122.5	53828.1	49.77	49.77	13.5489	1379.4	3118.5	1955.1	80.3602	77.6693	0.413675	3334.5
120	2023-04-25 00:19:25	118.9	53671.9	49.77	49.77	13.4838	1381.1	3104.6	1968.3	79.8785	77.6693	0.412342	3349.4
120	2023-04-25 00:19:27	118.9	53671.9	49.77	49.77	13.4838	1381.1	3104.6	1968.3	79.8785	77.6693	0.412342	3349.4
121.7	2023-04-25 00:19:29	125	53598.1	49.77	49.77	13.5909	1383.5	3071.9	1968.5	80.4427	77.6693	0.412739	3352
119.4	2023-04-25 00:19:31	121	53671.9	49.76	49.76	13.5966	1387.7	3048.2	1952.8	81.2977	77.6693	0.415417	3340.5
119.4	2023-04-25 00:19:33	121	53671.9	49.76	49.76	13.5966	1387.7	3048.2	1952.8	81.2977	77.6693	0.415417	3340.5
125.2	2023-04-25 00:19:35	126.8	53216.1	49.76	49.77	13.6806	1392.4	3031.5	1947.5	81.9358	77.6693	0.416899	3339.9
121.6	2023-04-25 00:19:37	128	53741.3	49.76	49.76	13.7248	1396.4	3032	1944.8	82.2439	77.6693	0.417934	3341.2
121.6	2023-04-25 00:19:39	128	53741.3	49.76	49.76	13.7248	1396.4	3032	1944.8	82.2439	77.6693	0.417934	3341.2
120.9	2023-04-25 00:19:41	117.8	53849.8	49.76	49.76	13.6516	1400.2	3028.2	1957.2	82.4436	77.6693	0.417049	3357.4
120.9	2023-04-25 00:19:43	117.8	53849.8	49.76	49.76	13.6516	1400.2	3028.2	1957.2	82.4436	77.6693	0.417049	3357.4
123.4	2023-04-25 00:19:45	122.1	54079.9	49.76	49.76	13.6531	1398.6	3047.2	1960.5	81.8663	77.6693	0.416362	3359.1
122.3	2023-04-25 00:19:47	120.9	54440.1	49.76	49.76	13.5851	1395.6	3056	1956	81.0156	77.6693	0.416398	3351.6
122.3	2023-04-25 00:19:49	120.9	54440.1	49.76	49.76	13.5851	1395.6	3056	1956	81.0156	77.6693	0.416398	3351.6
121.8	2023-04-25 00:19:51	123.3	54349	49.76	49.76	13.6455	1389.3	3083.1	1945.2	81.5972	77.6693	0.416644	3334.5
121.8	2023-04-25 00:19:53	123.3	54349	49.76	49.76	13.6455	1389.3	3083.1	1945.2	81.5972	77.6693	0.416644	3334.5
121.9	2023-04-25 00:19:55	117.4	53576.4	49.76	49.76	13.6502	1384.5	3086.5	1930.2	82.1094	77.6693	0.417685	3314.7
121.2	2023-04-25 00:19:57	128	54835.1	49.76	49.76	13.6762	1382.3	3084.9	1922.6	81.2977	77.6693	0.418258	3304.9
121.2	2023-04-25 00:19:59	128	54835.1	49.76	49.76	13.6762	1382.3	3084.9	1922.6	81.2977	77.6693	0.418258	3304.9
122.3	2023-04-25 00:20:01	119.5	54279.5	49.76	49.76	13.656	1385.9	3088.5	1915.5	82.296	77.6693	0.419792	3301.4
122.3	2023-04-25 00:20:03	119.5	54279.5	49.76	49.76	13.656	1385.9	3088.5	1915.5	82.296	77.6693	0.419792	3301.4
122.6	2023-04-25 00:20:05	123	54379.3	49.76	49.76	13.6683	1391.6	3117.2	1916.5	82.2179	77.6693	0.420664	3308.1
120	2023-04-25 00:20:07	128.7	54930.6	49.76	49.76	13.6936	1398.2	3139.9	1936.5	82.3177	77.6693	0.419288	3334.7
120	2023-04-25 00:20:09	128.7	54930.6	49.76	49.76	13.6936	1398.2	3139.9	1936.5	82.3177	77.6693	0.419288	3334.7
120.2	2023-04-25 00:20:11	128.4	53849.8	49.76	49.76	13.7109	1403.7	3139.4	1949.9	82.9731	77.6693	0.418565	3353.6
125.9	2023-04-25 00:20:13	124.1	54605	49.76	49.76	13.6892	1408.1	3119.5	1954.7	81.7839	77.6693	0.418728	3362.8
125.9	2023-04-25 00:20:15	124.1	54605	49.76	49.76	13.6892	1408.1	3119.5	1954.7	81.7839	77.6693	0.418728	3362.8
120.7	2023-04-25 00:20:17	118.3	54982.6	49.76	49.76	13.5981	1412.8	3114.8	1942.1	81.4149	77.6693	0.421115	3354.9
120.7	2023-04-25 00:20:19	118.3	54982.6	49.76	49.76	13.5981	1412.8	3114.8	1942.1	81.4149	77.6693	0.421115	3354.9
121.1	2023-04-25 00:20:21	117.3	55321.2	49.76	49.76	13.5807	1409.7	3142.5	1942.8	81.4844	77.6693	0.420492	3352.5
119.4	2023-04-25 00:20:23	124.4	55117.2	49.76	49.76	13.6429	1405.4	3178.2	1959.9	81.2977	77.6693	0.417615	3365.3
119.4	2023-04-25 00:20:25	124.4	55117.2	49.76	49.76	13.6429	1405.4	3178.2	1959.9	81.2977	77.6693	0.417615	3365.3
120.4	2023-04-25 00:20:27	119.5	55572.9	49.76	49.76	13.64	1396.7	3196.2	1984.7	81.6276	77.6693	0.413054	3381.4
120.4	2023-04-25 00:20:29	119.5	55572.9	49.76	49.76	13.64	1396.7	3196.2	1984.7	81.6276	77.6693	0.413054	3381.4
123.9	2023-04-25 00:20:31	131.2	54939.2	49.76	49.76	13.724	1391.3	3205.5	1989.9	82.3481	77.6693	0.411481	3381.2
129.3	2023-04-25 00:20:33	118.5	55920.1	49.75	49.76	13.6646	1389	3209.3	1972.8	81.0286	77.6693	0.413172	3361.8
129.3	2023-04-25 00:20:35	118.5	55920.1	49.75	49.76	13.6646	1389	3209.3	1972.8	81.0286	77.6693	0.413172	3361.8
127.5	2023-04-25 00:20:37	119.5	55460.1	49.75	49.75	13.6536	1390	3204.2	1948.6	81.7405	77.6693	0.416342	3338.6
127.5	2023-04-25 00:20:39	119.5	55460.1	49.75	49.75	13.6536	1390	3204.2	1948.6	81.7405	77.6693	0.416342	3338.6
129.5	2023-04-25 00:20:41	117.4	56809.9	49.74	49.74	13.6212	1390.2	3187.5	1919.5	81.2891	77.6693	0.420038	3309.7
130.7	2023-04-25 00:20:43	114.6	55321.2	49.73	49.74	13.6169	1393.1	3149.3	1907.3	80.6858	77.6693	0.4221	3300.4
130.7	2023-04-25 00:20:45	114.6	55321.2	49.73	49.74	13.6169	1393.1	3149.3	1907.3	80.6858	77.6693	0.4221	3300.4
127.3	2023-04-25 00:20:47	121.5	56028.6	49.74	49.73	13.6994	1393.6	3131.9	1904.4	81.1806	77.6693	0.422559	3298
125.2	2023-04-25 00:20:49	118.4	57313.4	49.75	49.74	13.5489	1396.3	3126.5	1909.7	80.4167	77.6693	0.422353	3306
125.2	2023-04-25 00:20:51	118.4	57313.4	49.75	49.74	13.5489	1396.3	3126.5	1909.7	80.4167	77.6693	0.422353	3306
128.2	2023-04-25 00:20:53	123	57144.1	49.75	49.75	13.6227	1396	3113.5	1913.2	81.5321	77.6693	0.421854	3309.2
128.2	2023-04-25 00:20:55	123	57144.1	49.75	49.75	13.6227	1396	3113.5	1913.2	81.5321	77.6693	0.421854	3309.2
132.9	2023-04-25 00:20:57	119.9	56901	49.74	49.75	13.669	1399.3	3081.2	1909.7	82.0096	77.6693	0.422877	3309
128.4	2023-04-25 00:20:59	120.6	56892.4	49.74	49.74	13.6901	1403.6	3066.6	1903.7	81.9705	77.6693	0.424395	3307.3
128.4	2023-04-25 00:21:01	120.6	56892.4	49.74	49.74	13.6901	1403.6	3066.6	1903.7	81.9705	77.6693	0.424395	3307.3
128.6	2023-04-25 00:21:03	118.2	57096.4	49.74	49.74	13.5851	1403.8	3083.1	1901.8	81.0156	77.6693	0.424673	3305.6
128.6	2023-04-25 00:21:05	118.2	57096.4	49.74	49.74	13.5851	1403.8	3083.1	1901.8	81.0156	77.6693	0.424673	3305.6
136.4	2023-04-25 00:21:07	120.6	56497.4	49.74	49.74	13.6372	1399.5	3133.8	1903.4	81.7665	77.6584	0.423719	3302.9
127.9	2023-04-25 00:21:09	123.7	56979.2	49.74	49.73	13.7355	1396.3	3173.3	1907.3	81.8663	77.6693	0.42266	3303.6
127.9	2023-04-25 00:21:11	123.7	56979.2	49.74	49.73	13.7355	1396.3	3173.3	1907.3	81.8663	77.6693	0.42266	3303.6
128.3	2023-04-25 00:21:13	123	56862	49.74	49.74	13.7428	1390.7	3209.8	1904.6	82.474	77.6693	0.422025	3295.3
128.3	2023-04-25 00:21:15	123	56862	49.74	49.74	13.7428	1390.7	3209.8	1904.6	82.474	77.6693	0.422025	3295.3
134	2023-04-25 00:21:17	115.5	57369.8	49.74	49.74	13.6704	1383.9	3267.6	1895.9	82.0573	77.6693	0.421946	3279.8
128.7	2023-04-25 00:21:19	119.1	57026.9	49.74	49.74	13.6386	1378.6	3289	1885.4	81.0981	77.6693	0.422365	3264
128.7	2023-04-25 00:21:21	119.1	57026.9	49.74	49.74	13.6386	1378.6	3289	1885.4	81.0981	77.6693	0.422365	3264
127	2023-04-25 00:21:23	121.1	57643.2	49.75	49.74	13.5749	1384.6	3309.2	1881.3	80.5165	77.6693	0.423957	3265.9
127	2023-04-25 00:21:25	121.1	57643.2	49.75	49.74	13.5749	1384.6	3309.2	1881.3	80.5165	77.6693	0.423957	3265.9
126.4	2023-04-25 00:21:27	121.3	57534.7	49.75	49.75	13.5955	1392.9	3297.7	1875	80.6424	77.6693	0.426237	3267.9
130.6	2023-04-25 00:21:29	117.6	58867.2	49.74	49.75	13.6053	1399.7	3266.3	1872.1	81.3411	77.6693	0.427807	3271.8
130.6	2023-04-25 00:21:31	117.6	58867.2	49.74	49.75	13.6053	1399.7	3266.3	1872.1	81.3411	77.6693	0.427807	3271.8
125.9	2023-04-25 00:21:33	118.9	58211.8	49.75	49.74	13.5865	1399.1	3252.3	1879.3	80.829	77.6693	0.426763	3278.4
124.7	2023-04-25 00:21:35	117.4	58250.9	49.75	49.75	13.5385	1396.1	3251.5	1895.3	79.9479	77.6693	0.424166	3291.4
124.7	2023-04-25 00:21:37	117.4	58250.9	49.75	49.75	13.5385	1396.1	3251.5	1895.3	79.9479	77.6693	0.424166	3291.4
128.5	2023-04-25 00:21:39	122.1	58211.8	49.75	49.75	13.6343	1388.3	3293.4	1921.8	81.3759	77.6693	0.419413	3310.1
128.5	2023-04-25 00:21:41	122.1	58211.8	49.75	49.75	13.6343	1388.3	3293.4	1921.8	81.3759	77.6693	0.419413	3310.1
126.5	2023-04-25 00:21:43	128	59913.2	49.74	49.74	13.6256	1386.9	3328.4	1927.2	80.9028	77.6693	0.418485	3314.1
130.8	2023-04-25 00:21:45	132.9	58997.4	49.74	49.74	13.7283	1386.6	3349.8	1925	82.4609	77.6693	0.41871	3311.6
130.8	2023-04-25 00:21:47	132.9	58997.4	49.74	49.74	13.7283	1386.6	3349.8	1925	82.4609	77.6693	0.41871	3311.6
133.5	2023-04-25 00:21:49	129.8	59626.7	49.74	49.74	13.7326	1389.2	3382.9	1918.5	82.3524	77.6693	0.41999	3307.7
133.5	2023-04-25 00:21:51	129.8	59626.7	49.74	49.74	13.7326	1389.2	3382.9	1918.5	82.3524	77.6693	0.41999	3307.7
130.8	2023-04-25 00:21:53	129.2	60629.3	49.74	49.74	13.7428	1392.4	3359.6	1905.2	83.1424	77.6693	0.422246	3297.6
131.6	2023-04-25 00:21:55	133.1	59474.8	49.74	49.74	13.8122	1392.8	3330.7	1886.1	83.1033	77.6693	0.424777	3278.9
131.6	2023-04-25 00:21:57	133.1	59474.8	49.74	49.74	13.8122	1392.8	3330.7	1886.1	83.1033	77.6693	0.424777	3278.9
125.7	2023-04-25 00:21:59	126.1	60542.5	49.74	49.74	13.7182	1393.4	3298.6	1877.1	83.3507	77.6693	0.426051	3270.5
125.7	2023-04-25 00:22:01	126.1	60542.5	49.74	49.74	13.7182	1393.4	3298.6	1877.1	83.3507	77.6693	0.426051	3270.5
128.1	2023-04-25 00:22:04	132.4	61128.5	49.74	49.74	13.7471	1393.8	3282.7	1880.7	82.921	77.6693	0.425653	3274.5
133	2023-04-25 00:22:06	138.3	61276	49.73	49.74	13.8122	1396.5	3297.2	1895	83.6806	77.6693	0.424275	3291.5
133	2023-04-25 00:22:08	138.3	61276	49.73	49.74	13.8122	1396.5	3297.2	1895	83.6806	77.6693	0.424275	3291.5
125	2023-04-25 00:22:10	127.3	60217	49.74	49.73	13.6675	1396.1	3314.9	1896.1	81.8186	77.6693	0.424063	3292.2
125	2023-04-25 00:22:12	127.3	60217	49.74	49.73	13.6675	1396.1	3314.9	1896.1	81.8186	77.6693	0.424063	3292.2
122.6	2023-04-25 00:22:14	135.7	60993.9	49.74	49.74	13.682	1394.7	3327.9	1890.3	82.2266	77.6693	0.424566	3285
127.7	2023-04-25 00:22:16	140.4	60915.8	49.74	49.74	13.8301	1392.2	3317.8	1890.9	83.6502	77.6747	0.42405	3283.1
127.7	2023-04-25 00:22:18	140.4	60915.8	49.74	49.74	13.8301	1392.2	3317.8	1890.9	83.6502	77.6747	0.42405	3283.1
131.6	2023-04-25 00:22:20	134.8	60816	49.74	49.74	13.8267	1392.2	3273.7	1912	84.0104	77.6693	0.421343	3304.2
131.6	2023-04-25 00:22:22	134.8	60816	49.74	49.74	13.8267	1392.2	3273.7	1912	84.0104	77.6693	0.421343	3304.2
130.7	2023-04-25 00:22:24	132.5	61536.5	49.73	49.74	13.8488	1387.2	3253.2	1940.8	83.8932	77.6693	0.416827	3328
126.8	2023-04-25 00:22:26	134	61193.6	49.74	49.73	13.8108	1384.5	3296.4	1959	84.2578	77.6693	0.414087	3343.5
126.8	2023-04-25 00:22:28	134	61193.6	49.74	49.73	13.8108	1384.5	3296.4	1959	84.2578	77.6693	0.414087	3343.5
125.8	2023-04-25 00:22:30	134.6	61132.8	49.74	49.74	13.7587	1385	3356.4	1965	82.5043	77.6693	0.413433	3350
123.1	2023-04-25 00:22:32	139.3	61336.8	49.75	49.75	13.7891	1387.6	3371.1	1961.7	84.2882	77.6693	0.414296	3349.3
123.1	2023-04-25 00:22:34	139.3	61336.8	49.75	49.75	13.7891	1387.6	3371.1	1961.7	84.2882	77.6693	0.414296	3349.3
124.1	2023-04-25 00:22:36	138.7	62447.9	49.75	49.75	13.8137	1390.7	3261.5	1947.7	83.125	77.6693	0.416577	3338.4
124.1	2023-04-25 00:22:38	138.7	62447.9	49.75	49.75	13.8137	1390.7	3261.5	1947.7	83.125	77.6693	0.416577	3338.4
123.7	2023-04-25 00:22:40	132.4	61727.4	49.75	49.75	13.7399	1388.1	3199.9	1929.2	82.7821	77.6693	0.418443	3317.3
125.3	2023-04-25 00:22:42	129	62534.7	49.75	49.75	13.7153	1388.3	3169.2	1923.2	83.3377	77.6693	0.419236	3311.5
125.3	2023-04-25 00:22:44	129	62534.7	49.75	49.75	13.7153	1388.3	3169.2	1923.2	83.3377	77.6693	0.419236	3311.5
124.8	2023-04-25 00:22:46	135.5	62647.6	49.75	49.75	13.831	1384.5	3242.6	1925.5	83.737	77.6693	0.418278	3310
124.8	2023-04-25 00:22:48	135.5	62647.6	49.75	49.75	13.831	1384.5	3242.6	1925.5	83.737	77.6693	0.418278	3310
128.3	2023-04-25 00:22:50	135.2	63485.2	49.74	49.75	13.7905	1383.1	3281.9	1930.3	83.2682	77.6693	0.417426	3313.4
124.6	2023-04-25 00:22:52	134.3	63402.8	49.74	49.74	13.7645	1379.2	3284.9	1935.7	82.8385	77.6693	0.416061	3314.9
124.6	2023-04-25 00:22:54	134.3	63402.8	49.74	49.74	13.7645	1379.2	3284.9	1935.7	82.8385	77.6693	0.416061	3314.9
132.6	2023-04-25 00:22:56	128.6	63611.1	49.74	49.74	13.7283	1374.6	3285	1942.2	83.3073	77.6747	0.414436	3316.8
132.6	2023-04-25 00:22:58	128.6	63611.1	49.74	49.74	13.7283	1374.6	3285	1942.2	83.3073	77.6747	0.414436	3316.8
132.4	2023-04-25 00:23:00	124	63329	49.74	49.74	13.7714	1374.4	3290	1948.7	82.6389	77.6693	0.41359	3323.1
130.9	2023-04-25 00:23:02	130.2	64032.1	49.74	49.74	13.8108	1375.1	3333.1	1953.4	83.4766	77.6693	0.413129	3328.5
126.4	2023-04-25 00:23:06	127.6	63658.9	49.74	49.74	13.6328	1378.2	3334.3	1954.6	81.5495	77.6693	0.413526	3332.8
126.5	2023-04-25 00:23:08	134.6	63927.9	49.74	49.74	13.7514	1374	3262.1	1954.8	82.6389	77.6693	0.412761	3328.8
126.5	2023-04-25 00:23:10	134.6	63927.9	49.74	49.74	13.7514	1374	3262.1	1954.8	82.6389	77.6693	0.412761	3328.8
128.3	2023-04-25 00:23:12	130.6	64448.8	49.75	49.75	13.7717	1370.4	3197.6	1946.1	83.1814	77.6693	0.413207	3316.5
128.3	2023-04-25 00:23:14	130.6	64448.8	49.75	49.75	13.7717	1370.4	3197.6	1946.1	83.1814	77.6693	0.413207	3316.5
130.2	2023-04-25 00:23:16	132.3	63576.4	49.73	49.74	13.7731	1368	3160.2	1935.2	83.4766	77.6693	0.414144	3303.2
129.7	2023-04-25 00:23:18	129.2	64066.8	49.74	49.74	13.656	1369.7	3177.7	1922.6	81.4236	77.6693	0.416031	3292.3
129.7	2023-04-25 00:23:20	129.2	64066.8	49.74	49.74	13.656	1369.7	3177.7	1922.6	81.4236	77.6693	0.416031	3292.3
127.5	2023-04-25 00:23:22	131.8	65095.5	49.74	49.74	13.5359	1376.6	3211.5	1920.5	81.1111	77.6693	0.417518	3297.1
127.5	2023-04-25 00:23:24	131.8	65095.5	49.74	49.74	13.5359	1376.6	3211.5	1920.5	81.1111	77.6693	0.417518	3297.1
131.4	2023-04-25 00:23:26	135.5	65199.7	49.74	49.74	13.6657	1380.3	3218.2	1918.4	81.9531	77.6693	0.418438	3298.7
129.4	2023-04-25 00:23:28	136.8	65763.9	49.73	49.74	13.6936	1382.2	3229.9	1915.3	83.1033	77.6693	0.419166	3297.5
129.4	2023-04-25 00:23:30	136.8	65763.9	49.73	49.74	13.6936	1382.2	3229.9	1915.3	83.1033	77.6693	0.419166	3297.5
123.8	2023-04-25 00:23:32	135.7	63901.9	49.74	49.73	13.7225	1379.4	3257.3	1900.2	83.1901	77.6693	0.4206	3279.6
123.8	2023-04-25 00:23:34	135.7	63901.9	49.74	49.73	13.7225	1379.4	3257.3	1900.2	83.1901	77.6693	0.4206	3279.6
122.3	2023-04-25 00:23:36	136.9	64648.4	49.75	49.74	13.7167	1379.4	3254.8	1896.6	82.8906	77.6693	0.421062	3276
131.9	2023-04-25 00:23:38	139.4	65130.2	49.74	49.75	14.009	1380.3	3212.8	1913.9	86.1502	77.6693	0.419009	3294.2
131.9	2023-04-25 00:23:40	139.4	65130.2	49.74	49.75	14.009	1380.3	3212.8	1913.9	86.1502	77.6693	0.419009	3294.2
127.9	2023-04-25 00:23:42	138.1	67013.9	49.74	49.74	13.8556	1377.7	3166.2	1936.6	84.0191	77.6693	0.415684	3314.3
127.9	2023-04-25 00:23:44	138.1	67013.9	49.74	49.74	13.8556	1377.7	3166.2	1936.6	84.0191	77.6693	0.415684	3314.3
128.1	2023-04-25 00:23:46	136.8	65134.5	49.74	49.74	13.7008	1375.3	3149.8	1962.5	82.6563	77.6693	0.412038	3337.8
130.2	2023-04-25 00:23:48	142.8	65273.4	49.75	49.75	13.8744	1373.1	3189.1	1961	83.9193	77.6693	0.411835	3334.1
130.2	2023-04-25 00:23:50	142.8	65273.4	49.75	49.75	13.8744	1373.1	3189.1	1961	83.9193	77.6693	0.411835	3334.1
125.2	2023-04-25 00:23:52	135.9	63954	49.75	49.75	13.8831	1376.3	3220.5	1964.5	84.0061	77.6693	0.411967	3340.8
125.2	2023-04-25 00:23:54	135.9	63954	49.75	49.75	13.8831	1376.3	3220.5	1964.5	84.0061	77.6693	0.411967	3340.8
126	2023-04-25 00:23:56	132.4	65034.7	49.75	49.75	13.8566	1377.9	3261.7	1968.5	84.8438	77.6693	0.411756	3346.4
123.1	2023-04-25 00:23:58	133.5	66098.1	49.75	49.75	13.86	1384.2	3277.7	1967.5	84.8655	77.6693	0.412984	3351.7
123.1	2023-04-25 00:24:00	133.5	66098.1	49.75	49.75	13.86	1384.2	3277.7	1967.5	84.8655	77.6693	0.412984	3351.7
127.4	2023-04-25 00:24:02	131.4	64253.5	49.75	49.75	13.7167	1390.5	3288.3	1958.3	82.9991	77.6693	0.415223	3348.8
128.4	2023-04-25 00:24:04	144	65963.5	49.75	49.75	13.873	1401	3249.7	1965.1	83.9453	77.6693	0.416209	3366.1
128.4	2023-04-25 00:24:06	144	65963.5	49.75	49.75	13.873	1401	3249.7	1965.1	83.9453	77.6693	0.416209	3366.1
132.5	2023-04-25 00:24:08	138.5	65798.6	49.75	49.75	13.6892	1407.7	3226.2	1998.5	81.8924	77.6693	0.413276	3406.2
132.5	2023-04-25 00:24:10	138.5	65798.6	49.75	49.75	13.6892	1407.7	3226.2	1998.5	81.8924	77.6693	0.413276	3406.2
140.2	2023-04-25 00:24:12	134.1	65746.5	49.73	49.74	13.7992	1416.1	3202.7	2032.7	84.0191	77.6693	0.410607	3448.8
131.2	2023-04-25 00:24:14	136.4	67400.2	49.73	49.73	13.6516	1421.7	3221.5	2053.7	82.0443	77.6693	0.409075	3475.4
131.2	2023-04-25 00:24:16	136.4	67400.2	49.73	49.73	13.6516	1421.7	3221.5	2053.7	82.0443	77.6693	0.409075	3475.4
131.9	2023-04-25 00:24:18	126.3	66588.5	49.73	49.73	13.6305	1423	3224.3	2072.6	82.0747	77.6693	0.407083	3495.6
131.9	2023-04-25 00:24:20	126.3	66588.5	49.73	49.73	13.6305	1423	3224.3	2072.6	82.0747	77.6693	0.407083	3495.6
134.4	2023-04-25 00:24:22	130.8	67183.2	49.73	49.73	13.6343	1418	3211.9	2083.4	81.1458	77.6693	0.404981	3501.4
133.2	2023-04-25 00:24:24	137.7	66896.7	49.73	49.73	13.7095	1414.2	3183.4	2091.7	82.5695	77.6693	0.403377	3505.9
133.2	2023-04-25 00:24:26	137.7	66896.7	49.73	49.73	13.7095	1414.2	3183.4	2091.7	82.5695	77.6693	0.403377	3505.9
134.9	2023-04-25 00:24:28	136	66102.4	49.72	49.73	13.6386	1412	3168.7	2095.6	82.3438	77.6693	0.402554	3507.6
134.9	2023-04-25 00:24:30	136	66102.4	49.72	49.73	13.6386	1412	3168.7	2095.6	82.3438	77.6693	0.402554	3507.6
134.8	2023-04-25 00:24:32	141	66653.6	49.72	49.72	13.7601	1409.8	3180.3	2102.1	83.5938	77.6693	0.401435	3511.9
130.5	2023-04-25 00:24:34	136	68155.4	49.73	49.72	13.6892	1406.4	3225.9	2113.5	82.3307	77.6693	0.399557	3519.9
130.5	2023-04-25 00:24:36	136	68155.4	49.73	49.72	13.6892	1406.4	3225.9	2113.5	82.3307	77.6693	0.399557	3519.9
133	2023-04-25 00:24:38	127.5	67157.1	49.73	49.73	13.682	1397.6	3251.9	2123.5	83.0469	77.6693	0.396921	3521.1
130.4	2023-04-25 00:24:40	133.1	67851.6	49.73	49.73	13.7659	1387.5	3303.1	2120.9	82.9644	77.6693	0.395479	3508.4
130.4	2023-04-25 00:24:42	133.1	67851.6	49.73	49.73	13.7659	1387.5	3303.1	2120.9	82.9644	77.6693	0.395479	3508.4
123.1	2023-04-25 00:24:44	138.8	65993.9	49.74	49.73	13.7512	1383	3286.4	2106.2	83.9714	77.6693	0.396366	3489.2
123.1	2023-04-25 00:24:46	138.8	65993.9	49.74	49.73	13.7512	1383	3286.4	2106.2	83.9714	77.6693	0.396366	3489.2
133.5	2023-04-25 00:24:48	137.6	68289.9	49.73	49.74	13.7283	1383.1	3276.1	2093.5	82.882	77.6693	0.397831	3476.6
132.7	2023-04-25 00:24:50	128.9	67456.6	49.73	49.73	13.5909	1380.8	3242.8	2075.6	81.4583	77.6693	0.399491	3456.4
132.7	2023-04-25 00:24:52	128.9	67456.6	49.73	49.73	13.5909	1380.8	3242.8	2075.6	81.4583	77.6693	0.399491	3456.4
130.5	2023-04-25 00:24:54	133.9	68658.9	49.73	49.73	13.7572	1378.3	3239.5	2071.5	82.4609	77.6693	0.39953	3449.8
130.5	2023-04-25 00:24:56	133.9	68658.9	49.73	49.73	13.7572	1378.3	3239.5	2071.5	82.4609	77.6693	0.39953	3449.8
140.2	2023-04-25 00:24:58	127.2	66610.2	49.72	49.73	13.695	1373.3	3235.7	2063.4	82.1701	77.6693	0.399598	3436.7
133.8	2023-04-25 00:25:00	130.2	68541.7	49.72	49.72	13.6111	1371.3	3224.3	2068.4	81.3932	77.6693	0.398669	3439.7
133.8	2023-04-25 00:25:02	130.2	68541.7	49.72	49.72	13.6111	1371.3	3224.3	2068.4	81.3932	77.6693	0.398669	3439.7
128.5	2023-04-25 00:25:04	127.5	67291.7	49.74	49.73	13.6574	1362.4	3243.5	2070.4	82.5608	77.6693	0.396877	3432.8
128.5	2023-04-25 00:25:06	127.5	67291.7	49.74	49.73	13.6574	1362.4	3243.5	2070.4	82.5608	77.6693	0.396877	3432.8
134.1	2023-04-25 00:25:08	127.2	67912.3	49.73	49.73	13.7078	1362.2	3237.9	2070.7	82.5217	77.6693	0.396807	3432.9
136.6	2023-04-25 00:25:10	125.1	69388	49.72	49.73	13.7297	1361.2	3216.5	2059.3	82.5043	77.6693	0.397954	3420.5
136.6	2023-04-25 00:25:12	125.1	69388	49.72	49.73	13.7297	1361.2	3216.5	2059.3	82.5043	77.6693	0.397954	3420.5
131.9	2023-04-25 00:25:14	129.3	70299.5	49.73	49.73	13.6574	1362.3	3171.7	2039.3	82.0573	77.6693	0.400488	3401.6
144.8	2023-04-25 00:25:16	126.7	66610.2	49.72	49.73	13.7611	1360	3120.6	2026.5	82.5477	77.6693	0.401595	3386.5
144.8	2023-04-25 00:25:18	126.7	66610.2	49.72	49.73	13.7611	1360	3120.6	2026.5	82.5477	77.6693	0.401595	3386.5
137.7	2023-04-25 00:25:20	123.2	69283.9	49.72	49.72	13.7124	1361.5	3117.8	2029.6	82.7821	77.6693	0.401492	3391.1
137.7	2023-04-25 00:25:22	123.2	69283.9	49.72	49.72	13.7124	1361.5	3117.8	2029.6	82.7821	77.6693	0.401492	3391.1
145.3	2023-04-25 00:25:24	124.6	67330.7	49.71	49.72	13.7765	1364.3	3136.9	2046.2	83.6849	77.6693	0.400029	3410.5
140.5	2023-04-25 00:25:26	120.2	68446.2	49.7	49.71	13.7413	1372.1	3148.3	2066.1	83.4635	77.6693	0.399075	3438.2
140.5	2023-04-25 00:25:28	120.2	68446.2	49.7	49.71	13.7413	1372.1	3148.3	2066.1	83.4635	77.6693	0.399075	3438.2
138.5	2023-04-25 00:25:30	126.1	68129.3	49.71	49.71	13.7471	1377.3	3154	2081.7	83.1945	77.6693	0.398179	3459
138.5	2023-04-25 00:25:32	126.1	68129.3	49.71	49.71	13.7471	1377.3	3154	2081.7	83.1945	77.6693	0.398179	3459
141	2023-04-25 00:25:34	121.3	70329.9	49.71	49.71	13.763	1377.9	3138.2	2085	83.6372	77.6693	0.397903	3462.9
132.6	2023-04-25 00:25:36	122.3	68207.5	49.72	49.72	13.6791	1380.2	3128.6	2087.5	82.2786	77.6693	0.398016	3467.7
132.6	2023-04-25 00:25:38	122.3	68207.5	49.72	49.72	13.6791	1380.2	3128.6	2087.5	82.2786	77.6693	0.398016	3467.7
135.3	2023-04-25 00:25:40	119.5	68446.2	49.73	49.73	13.7543	1370.7	3108.3	2077.4	83.1033	77.6693	0.397523	3448.1
135.3	2023-04-25 00:25:42	119.5	68446.2	49.73	49.73	13.7543	1370.7	3108.3	2077.4	83.1033	77.6693	0.397523	3448.1
142.8	2023-04-25 00:25:44	119.7	69778.6	49.72	49.72	13.8122	1368.9	3100.4	2071.7	82.8342	77.6693	0.397867	3440.6
137.9	2023-04-25 00:25:46	120.7	68146.7	49.72	49.72	13.7413	1359.6	3100.9	2069.1	83.2161	77.6693	0.396535	3428.7
137.9	2023-04-25 00:25:48	120.7	68146.7	49.72	49.72	13.7413	1359.6	3100.9	2069.1	83.2161	77.6693	0.396535	3428.7
135.8	2023-04-25 00:25:50	123.7	70125.9	49.72	49.72	13.7601	1349.3	3077.9	2068.9	82.8038	77.6693	0.39474	3418.2
135.8	2023-04-25 00:25:52	123.7	70125.9	49.72	49.72	13.7601	1349.3	3077.9	2068.9	82.8038	77.6693	0.39474	3418.2
136	2023-04-25 00:25:54	125.6	69388	49.73	49.73	13.7703	1344.3	3049.9	2072.3	83.1076	77.6693	0.393461	3416.6
135.4	2023-04-25 00:25:56	123.4	69739.6	49.72	49.72	13.7341	1349.5	3026.3	2066.5	83.0122	77.6693	0.395053	3416
135.4	2023-04-25 00:25:58	123.4	69739.6	49.72	49.72	13.7341	1349.5	3026.3	2066.5	83.0122	77.6693	0.395053	3416
129.8	2023-04-25 00:26:00	126.4	69153.6	49.73	49.72	13.6901	1352.5	3021	2055.5	81.9271	77.6693	0.39686	3408
129.8	2023-04-25 00:26:02	126.4	69153.6	49.73	49.72	13.6901	1352.5	3021	2055.5	81.9271	77.6693	0.39686	3408
136	2023-04-25 00:26:04	128.2	68906.2	49.73	49.73	13.6646	1356.2	3012.9	2034.8	81.8273	77.6693	0.399941	3391
133.1	2023-04-25 00:26:06	126.3	67161.5	49.73	49.73	13.6849	1361	3015.3	2009.8	82.8342	77.6693	0.403762	3370.8
133.1	2023-04-25 00:26:08	126.3	67161.5	49.73	49.73	13.6849	1361	3015.3	2009.8	82.8342	77.6693	0.403762	3370.8
129.1	2023-04-25 00:26:10	120.2	67217.9	49.73	49.73	13.6502	1367.4	3026.1	1973.6	82.4392	77.6693	0.409279	3341
129.1	2023-04-25 00:26:12	120.2	67217.9	49.73	49.73	13.6502	1367.4	3026.1	1973.6	82.4392	77.6693	0.409279	3341
129.5	2023-04-25 00:26:14	128.9	67248.3	49.74	49.74	13.7543	1368.1	3040.2	1961.9	82.9905	77.6693	0.410841	3330
130.3	2023-04-25 00:26:16	124	67647.6	49.74	49.74	13.6936	1366.1	3072.4	1966.5	82.6693	77.6693	0.40992	3332.6
130.3	2023-04-25 00:26:18	124	67647.6	49.74	49.74	13.6936	1366.1	3072.4	1966.5	82.6693	77.6693	0.40992	3332.6
130.8	2023-04-25 00:26:20	127	68363.7	49.74	49.74	13.7703	1361.7	3133.4	1991.2	83.1641	77.6693	0.406126	3352.9
129.5	2023-04-25 00:26:22	122.7	67738.7	49.74	49.74	13.7211	1364.1	3192.1	2016.8	82.8472	77.6693	0.403472	3380.9
129.5	2023-04-25 00:26:24	122.7	67738.7	49.74	49.74	13.7211	1364.1	3192.1	2016.8	82.8472	77.6693	0.403472	3380.9
133	2023-04-25 00:26:26	127.2	69678.8	49.73	49.73	13.7277	1369.9	3204.4	2035.7	82.6519	77.6693	0.402249	3405.6
133	2023-04-25 00:26:28	127.2	69678.8	49.73	49.73	13.7277	1369.9	3204.4	2035.7	82.6519	77.6693	0.402249	3405.6
130	2023-04-25 00:26:30	126.5	68693.6	49.73	49.73	13.7008	1374.1	3204.3	2049.8	82.4913	77.6693	0.401326	3423.9
126.4	2023-04-25 00:26:32	121.2	70004.3	49.74	49.74	13.6372	1377.1	3206.3	2048	81.5929	77.6693	0.402061	3425.1
126.4	2023-04-25 00:26:34	121.2	70004.3	49.74	49.74	13.6372	1377.1	3206.3	2048	81.5929	77.6693	0.402061	3425.1
131	2023-04-25 00:26:36	124	70099.8	49.74	49.74	13.6762	1372.3	3198.5	2043.6	81.8403	77.6693	0.401739	3415.9
131	2023-04-25 00:26:38	124	70099.8	49.74	49.74	13.6762	1372.3	3198.5	2043.6	81.8403	77.6693	0.401739	3415.9
135.8	2023-04-25 00:26:40	129.7	70199.6	49.73	49.73	13.7514	1368.8	3187.7	2050.3	82.487	77.6693	0.400339	3419.1
136.6	2023-04-25 00:26:42	124.1	70217	49.72	49.73	13.7905	1364.5	3131.6	2057.9	83.6979	77.6693	0.398697	3422.4
136.6	2023-04-25 00:26:44	124.1	70217	49.72	49.73	13.7905	1364.5	3131.6	2057.9	83.6979	77.6693	0.398697	3422.4
134.7	2023-04-25 00:26:46	126.7	68980	49.72	49.72	13.7211	1364.1	3121.7	2063.1	83.138	77.6693	0.398022	3427.2
134.7	2023-04-25 00:26:48	126.7	68980	49.72	49.72	13.7211	1364.1	3121.7	2063.1	83.138	77.6693	0.398022	3427.2
134.7	2023-04-25 00:26:50	123.4	71506.1	49.72	49.72	13.7737	1363.4	3129.6	2050.6	83.3941	77.6584	0.399356	3414
129.6	2023-04-25 00:26:52	125	68489.6	49.73	49.73	13.7312	1356.6	3145	2039	83.316	77.6693	0.399517	3395.6
132.5	2023-04-25 00:26:56	129.6	69162.3	49.74	49.73	13.8006	1346	3151.9	2022.5	83.8542	77.6693	0.399584	3368.5
132.5	2023-04-25 00:26:58	129.6	69162.3	49.74	49.73	13.8006	1346	3151.9	2022.5	83.8542	77.6693	0.399584	3368.5
132.2	2023-04-25 00:27:00	131	71250	49.73	49.73	13.8368	1344.2	3140.4	2011	84.4705	77.6693	0.400632	3355.2
129.9	2023-04-25 00:27:02	128.9	67942.7	49.74	49.73	13.8874	1343.1	3149	1989.4	85.1259	77.6693	0.403031	3332.5
129.9	2023-04-25 00:27:04	128.9	67942.7	49.74	49.73	13.8874	1343.1	3149	1989.4	85.1259	77.6693	0.403031	3332.5
130.5	2023-04-25 00:27:06	129.9	72847.2	49.74	49.74	13.8614	1345.6	3120.9	1964.5	83.9366	77.6693	0.406513	3310.1
126.5	2023-04-25 00:27:08	133.6	68528.6	49.75	49.74	13.9149	1344.8	3076	1958	85.3299	77.6693	0.40717	3302.8
126.5	2023-04-25 00:27:10	133.6	68528.6	49.75	49.74	13.9149	1344.8	3076	1958	85.3299	77.6693	0.40717	3302.8
124.8	2023-04-25 00:27:12	127.7	69218.8	49.75	49.75	13.844	1348.3	3032.3	1967.2	84.5964	77.6693	0.406666	3315.5
124.8	2023-04-25 00:27:14	127.7	69218.8	49.75	49.75	13.844	1348.3	3032.3	1967.2	84.5964	77.6693	0.406666	3315.5
125.8	2023-04-25 00:27:16	129.1	70993.9	49.75	49.75	13.8746	1352.2	3040	1988.9	84.6832	77.6693	0.404717	3341.1
127	2023-04-25 00:27:18	135.7	71067.7	49.75	49.75	13.9751	1359.9	3098.8	2015.5	86.02	77.6693	0.402886	3375.4
127	2023-04-25 00:27:20	135.7	71067.7	49.75	49.75	13.9751	1359.9	3098.8	2015.5	86.02	77.6693	0.402886	3375.4
122.4	2023-04-25 00:27:22	131.6	70494.8	49.75	49.75	13.8976	1364.5	3111.2	2020.9	85.0477	77.6693	0.403054	3385.4
122.4	2023-04-25 00:27:24	131.6	70494.8	49.75	49.75	13.8976	1364.5	3111.2	2020.9	85.0477	77.6693	0.403054	3385.4
121.4	2023-04-25 00:27:26	136.4	68255.2	49.75	49.75	13.886	1367.8	3088.7	2011	86.02	77.6693	0.404818	3378.8
124.9	2023-04-25 00:27:28	140	69279.5	49.75	49.75	13.9931	1367.2	3031.8	1995.6	86.1415	77.6693	0.406566	3362.8
124.9	2023-04-25 00:27:30	140	69279.5	49.75	49.75	13.9931	1367.2	3031.8	1995.6	86.1415	77.6693	0.406566	3362.8
129.7	2023-04-25 00:27:32	135.2	68294.3	49.75	49.75	13.8935	1365.6	3024.6	1994	84.7396	77.6693	0.406477	3359.6
129.7	2023-04-25 00:27:34	135.2	68294.3	49.75	49.75	13.8935	1365.6	3024.6	1994	84.7396	77.6693	0.406477	3359.6
126.7	2023-04-25 00:27:36	132.7	70568.6	49.74	49.75	13.844	1368.8	3034.9	2001.1	84.2535	77.6693	0.406184	3369.9
131.3	2023-04-25 00:27:38	133.1	68893.2	49.74	49.74	13.9569	1374.7	3072.2	2006	86.3585	77.6693	0.406632	3380.7
131.3	2023-04-25 00:27:40	133.1	68893.2	49.74	49.74	13.9569	1374.7	3072.2	2006	86.3585	77.6693	0.406632	3380.7
135.2	2023-04-25 00:27:42	120.4	69791.7	49.73	49.74	13.7659	1380.7	3111.6	2006.9	83.4809	77.6693	0.407575	3387.6
135.2	2023-04-25 00:27:44	120.4	69791.7	49.73	49.74	13.7659	1380.7	3111.6	2006.9	83.4809	77.6693	0.407575	3387.6
132.2	2023-04-25 00:27:46	120.7	71089.4	49.73	49.74	13.8433	1380.4	3126.4	2004.2	84.171	77.6693	0.407847	3384.6
125.8	2023-04-25 00:27:48	129	70963.5	49.73	49.73	13.7818	1380.5	3148.7	2007.5	83.5764	77.6693	0.407468	3388
125.8	2023-04-25 00:27:50	129	70963.5	49.73	49.73	13.7818	1380.5	3148.7	2007.5	83.5764	77.6693	0.407468	3388
130	2023-04-25 00:27:52	129.1	69934.9	49.74	49.74	13.8556	1384.4	3130.5	2005.4	84.6094	77.6693	0.408402	3389.8
129.8	2023-04-25 00:27:54	127.3	68797.7	49.74	49.74	13.8469	1384.9	3120	2002	84.8655	77.6693	0.408899	3386.9
129.8	2023-04-25 00:27:56	127.3	68797.7	49.74	49.74	13.8469	1384.9	3120	2002	84.8655	77.6693	0.408899	3386.9
131.3	2023-04-25 00:27:58	122.3	70325.5	49.74	49.74	13.8484	1383.9	3095.8	1996	84.4705	77.6693	0.40945	3379.9
131.3	2023-04-25 00:28:00	122.3	70325.5	49.74	49.74	13.8484	1383.9	3095.8	1996	84.4705	77.6693	0.40945	3379.9
127.3	2023-04-25 00:28:02	125.3	69218.8	49.74	49.74	13.776	1379.5	3056.2	1991.4	84.5313	77.6693	0.409238	3370.9
125.2	2023-04-25 00:28:04	131.4	71271.7	49.74	49.74	13.9525	1381.4	3010.9	1981.1	85.7161	77.6693	0.410825	3362.5
125.2	2023-04-25 00:28:06	131.4	71271.7	49.74	49.74	13.9525	1381.4	3010.9	1981.1	85.7161	77.6693	0.410825	3362.5
128.8	2023-04-25 00:28:08	129.4	69891.5	49.75	49.75	13.8542	1380	2972.2	1969.9	84.9609	77.6693	0.411953	3349.9
128.8	2023-04-25 00:28:10	129.4	69891.5	49.75	49.75	13.8542	1380	2972.2	1969.9	84.9609	77.6693	0.411953	3349.9
131.6	2023-04-25 00:28:12	142.2	71250	49.75	49.75	14.0427	1377.3	2934.4	1961.2	86.2543	77.6693	0.412551	3338.5
132.7	2023-04-25 00:28:14	130.9	68624.1	49.74	49.74	13.9525	1371.7	2925.3	1960.9	86.8967	77.6693	0.411601	3332.6
132.7	2023-04-25 00:28:16	130.9	68624.1	49.74	49.74	13.9525	1371.7	2925.3	1960.9	86.8967	77.6693	0.411601	3332.6
133.6	2023-04-25 00:28:18	130.8	70755.2	49.73	49.74	13.9439	1375.7	2942.6	1960.3	85.7335	77.6693	0.41238	3336
133.6	2023-04-25 00:28:20	130.8	70755.2	49.73	49.74	13.9439	1375.7	2942.6	1960.3	85.7335	77.6693	0.41238	3336
134.7	2023-04-25 00:28:22	134.1	68728.3	49.72	49.73	13.9916	1380.9	2965.7	1955.3	86.8793	77.6693	0.413914	3336.2
129.5	2023-04-25 00:28:24	141.8	69730.9	49.73	49.72	13.976	1388.7	2939.1	1953.2	86.7535	77.6693	0.415542	3341.9
129.5	2023-04-25 00:28:26	141.8	69730.9	49.73	49.72	13.976	1388.7	2939.1	1953.2	86.7535	77.6693	0.415542	3341.9
127.9	2023-04-25 00:28:28	149.9	69722.2	49.73	49.73	14.1768	1389.3	2936.9	1953.8	89.0668	77.6693	0.415572	3343.1
127.9	2023-04-25 00:28:30	149.9	69722.2	49.73	49.73	14.1768	1389.3	2936.9	1953.8	89.0668	77.6693	0.415572	3343.1
132.3	2023-04-25 00:28:32	154.1	67469.6	49.74	49.74	14.1233	1391	2929.8	1961.7	88.6892	77.6693	0.414889	3352.7
136.5	2023-04-25 00:28:34	135.2	65577.3	49.73	49.73	14.0509	1387.4	2944.5	1964.9	87.9601	77.6693	0.413865	3352.3
136.5	2023-04-25 00:28:36	135.2	65577.3	49.73	49.73	14.0509	1387.4	2944.5	1964.9	87.9601	77.6693	0.413865	3352.3
142.9	2023-04-25 00:28:38	139.3	70746.5	49.72	49.73	14.0307	1385.1	2916.9	1970.4	86.7274	77.6693	0.412785	3355.5
129.6	2023-04-25 00:28:40	136.2	66089.4	49.73	49.72	14.0119	1378.2	2927.6	1969.7	87.6476	77.6693	0.411661	3347.9
129.6	2023-04-25 00:28:42	136.2	66089.4	49.73	49.72	14.0119	1378.2	2927.6	1969.7	87.6476	77.6693	0.411661	3347.9
132.4	2023-04-25 00:28:44	131.7	68133.7	49.73	49.73	13.9974	1376.7	2953.8	1970.6	87.1745	77.6693	0.411287	3347.3
132.4	2023-04-25 00:28:46	131.7	68133.7	49.73	49.73	13.9974	1376.7	2953.8	1970.6	87.1745	77.6693	0.411287	3347.3
141.5	2023-04-25 00:28:48	131.1	67651.9	49.72	49.73	13.8657	1374.4	3003.1	1966.4	85.0174	77.6584	0.411398	3340.8
141.7	2023-04-25 00:28:50	133.8	69335.9	49.71	49.72	13.967	1378.3	3032.4	1969.8	86.2196	77.6693	0.411666	3348.1
141.7	2023-04-25 00:28:52	133.8	69335.9	49.71	49.72	13.967	1378.3	3032.4	1969.8	86.2196	77.6693	0.411666	3348.1
146.1	2023-04-25 00:28:54	141.2	66436.6	49.71	49.71	14.1325	1380.3	3030.2	1976.9	88.6632	77.6693	0.411146	3357.2
146.1	2023-04-25 00:28:56	141.2	66436.6	49.71	49.71	14.1325	1380.3	3030.2	1976.9	88.6632	77.6693	0.411146	3357.2
139.9	2023-04-25 00:28:58	140.6	67013.9	49.71	49.71	14.1464	1382.2	3027.6	1996.5	88.8108	77.6693	0.409092	3378.7
145.5	2023-04-25 00:29:00	136.9	67955.7	49.71	49.71	14.0726	1383.9	3007.9	2008.7	88.1207	77.6693	0.407917	3392.6
145.5	2023-04-25 00:29:02	136.9	67955.7	49.71	49.71	14.0726	1383.9	3007.9	2008.7	88.1207	77.6693	0.407917	3392.6
136.6	2023-04-25 00:29:04	136.2	65915.8	49.71	49.71	14.0307	1380	3018.7	2019.9	87.4219	77.6693	0.405894	3399.9
136.6	2023-04-25 00:29:06	136.2	65915.8	49.71	49.71	14.0307	1380	3018.7	2019.9	87.4219	77.6693	0.405894	3399.9
132.9	2023-04-25 00:29:08	139.5	66119.8	49.73	49.72	13.8889	1375.7	3016.7	2036.6	85.5122	77.6693	0.403159	3412.3
128.4	2023-04-25 00:29:10	137.2	67287.3	49.74	49.73	13.9374	1366	3027.4	2065.3	86.5234	77.6693	0.3981	3431.3
128.4	2023-04-25 00:29:12	137.2	67287.3	49.74	49.73	13.9374	1366	3027.4	2065.3	86.5234	77.6693	0.3981	3431.3
128.5	2023-04-25 00:29:14	131.5	66080.7	49.74	49.74	13.9207	1362.7	3040.7	2088.7	86.1458	77.6693	0.394825	3451.4
128.5	2023-04-25 00:29:16	131.5	66080.7	49.74	49.74	13.9207	1362.7	3040.7	2088.7	86.1458	77.6693	0.394825	3451.4
138.8	2023-04-25 00:29:18	131	67452.3	49.73	49.73	13.9685	1362.5	3043.3	2101.2	86.25	77.6693	0.393365	3463.7
135.4	2023-04-25 00:29:20	130.8	65776.9	49.72	49.73	13.8947	1361.7	2986.7	2096	87.053	77.6693	0.393817	3457.7
135.4	2023-04-25 00:29:22	130.8	65776.9	49.72	49.73	13.8947	1361.7	2986.7	2096	87.053	77.6693	0.393817	3457.7
128.3	2023-04-25 00:29:24	136.9	65421	49.73	49.72	14.1356	1361.3	2930.4	2091.8	88.9063	77.6693	0.394225	3453.1
128.3	2023-04-25 00:29:26	136.9	65421	49.73	49.72	14.1356	1361.3	2930.4	2091.8	88.9063	77.6693	0.394225	3453.1
140	2023-04-25 00:29:28	135.8	68480.9	49.72	49.73	14.1508	1360.6	2892.5	2084.4	88.6849	77.6693	0.394949	3445
138.7	2023-04-25 00:29:30	120.5	64405.4	49.72	49.72	13.941	1365.2	2900.7	2069.2	86.7405	77.6693	0.397508	3434.4
138.7	2023-04-25 00:29:32	120.5	64405.4	49.72	49.72	13.941	1365.2	2900.7	2069.2	86.7405	77.6693	0.397508	3434.4
142.7	2023-04-25 00:29:34	131.7	66284.7	49.71	49.72	14.2144	1367.9	2911.4	2043.1	88.9974	77.6693	0.401026	3411
136.5	2023-04-25 00:29:36	129.9	66514.8	49.71	49.71	14.1204	1369.6	2922.4	2014.6	88.6372	77.6693	0.404704	3384.2
136.5	2023-04-25 00:29:38	129.9	66514.8	49.71	49.71	14.1204	1369.6	2922.4	2014.6	88.6372	77.6693	0.404704	3384.2
135.9	2023-04-25 00:29:40	130.5	64574.7	49.71	49.71	14.1175	1368.2	2925.1	1996.1	89.0929	77.6693	0.406682	3364.3
135.9	2023-04-25 00:29:42	130.5	64574.7	49.71	49.71	14.1175	1368.2	2925.1	1996.1	89.0929	77.6693	0.406682	3364.3
134.9	2023-04-25 00:29:44	133.8	63350.7	49.72	49.72	14.0466	1367.3	2918.7	1986.5	87.73	77.6693	0.407687	3353.8
134.1	2023-04-25 00:29:46	132.1	65963.5	49.72	49.72	14.0307	1368	2905.8	1993.7	87.934	77.6693	0.406937	3361.7
134.1	2023-04-25 00:29:48	132.1	65963.5	49.72	49.72	14.0307	1368	2905.8	1993.7	87.934	77.6693	0.406937	3361.7
136.9	2023-04-25 00:29:50	131	65160.6	49.72	49.72	14.1001	1369.1	2889.1	2004.4	88.6892	77.6693	0.40584	3373.5
136.9	2023-04-25 00:29:52	131	65160.6	49.72	49.72	14.1001	1369.1	2889.1	2004.4	88.6892	77.6693	0.40584	3373.5
134.1	2023-04-25 00:29:54	136.7	66736.1	49.72	49.72	14.2072	1377.5	2871.6	2016.9	89.0799	77.6693	0.405815	3394.4
142.1	2023-04-25 00:29:56	133.4	63263.9	49.72	49.72	14.2376	1383	2849.3	2007.7	90.1997	77.6693	0.40788	3390.7
142.1	2023-04-25 00:29:58	133.4	63263.9	49.72	49.72	14.2376	1383	2849.3	2007.7	90.1997	77.6693	0.40788	3390.7
140.3	2023-04-25 00:30:00	122.1	63810.8	49.71	49.72	14.1305	1388.3	2825.9	2001.2	89.3707	77.6693	0.409588	3389.5
140.3	2023-04-25 00:30:02	122.1	63810.8	49.71	49.72	14.1305	1388.3	2825.9	2001.2	89.3707	77.6693	0.409588	3389.5
133.9	2023-04-25 00:30:04	136.8	63611.1	49.73	49.72	14.1638	1387.8	2802.1	1996.3	88.5417	77.6693	0.410094	3384.1
127.5	2023-04-25 00:30:06	143.4	62009.5	49.74	49.73	14.2101	1388.1	2799.8	2019	89.9479	77.6693	0.407414	3407.1
127.5	2023-04-25 00:30:08	143.4	62009.5	49.74	49.73	14.2101	1388.1	2799.8	2019	89.9479	77.6693	0.407414	3407.1
142.6	2023-04-25 00:30:10	133.5	61289.1	49.73	49.74	14.1045	1384.7	2818.4	2042.7	88.8629	77.6693	0.404009	3427.4
142.6	2023-04-25 00:30:12	133.5	61289.1	49.73	49.74	14.1045	1384.7	2818.4	2042.7	88.8629	77.6693	0.404009	3427.4
134.9	2023-04-25 00:30:14	130.2	61614.6	49.73	49.73	14.0524	1382.5	2861.7	2060.6	87.6649	77.6693	0.401528	3443.1
137.2	2023-04-25 00:30:16	132.7	63533	49.72	49.72	14.1059	1380.7	2908.7	2081.1	88.7543	77.6693	0.398839	3461.8
137.2	2023-04-25 00:30:18	132.7	63533	49.72	49.72	14.1059	1380.7	2908.7	2081.1	88.7543	77.6693	0.398839	3461.8
138	2023-04-25 00:30:20	127.8	63012.2	49.71	49.71	14.0885	1382	2929.8	2092.9	88.1467	77.6693	0.397709	3474.9
143.8	2023-04-25 00:30:22	125.8	60503.5	49.7	49.71	14.1211	1378.6	2945.2	2112.3	89.3186	77.6693	0.394912	3490.9
143.8	2023-04-25 00:30:24	125.8	60503.5	49.7	49.71	14.1211	1378.6	2945.2	2112.3	89.3186	77.6693	0.394912	3490.9
140.9	2023-04-25 00:30:26	128.9	63424.5	49.71	49.7	14.1074	1372.2	2957	2141.7	88.3203	77.6693	0.390506	3513.9
140.9	2023-04-25 00:30:28	128.9	63424.5	49.71	49.7	14.1074	1372.2	2957	2141.7	88.3203	77.6693	0.390506	3513.9
138.3	2023-04-25 00:30:30	127.5	60759.5	49.72	49.71	14.0929	1367.3	2964.3	2160.4	88.125	77.6693	0.38759	3527.7
127.5	2023-04-25 00:30:32	129.6	60733.5	49.73	49.72	14.0732	1363.7	2958.4	2172.1	88.2682	77.6693	0.385684	3535.8
127.5	2023-04-25 00:30:34	129.6	60733.5	49.73	49.72	14.0732	1363.7	2958.4	2172.1	88.2682	77.6693	0.385684	3535.8
128.7	2023-04-25 00:30:36	129.5	60564.2	49.74	49.73	14.1045	1361.3	2946.5	2175.8	87.7691	77.6693	0.384863	3537.1
128.7	2023-04-25 00:30:38	129.5	60564.2	49.74	49.73	14.1045	1361.3	2946.5	2175.8	87.7691	77.6693	0.384863	3537.1
138.8	2023-04-25 00:30:40	130.2	59600.7	49.73	49.74	14.0509	1359.6	2947.1	2169.2	88.0946	77.6693	0.385287	3528.8
136.9	2023-04-25 00:30:42	125.8	60937.5	49.72	49.73	14.0278	1360.5	2930.3	2154.5	86.9271	77.6693	0.387055	3515
136.9	2023-04-25 00:30:44	125.8	60937.5	49.72	49.73	14.0278	1360.5	2930.3	2154.5	86.9271	77.6693	0.387055	3515
131.4	2023-04-25 00:30:46	126.2	59770	49.72	49.72	13.9724	1359.7	2933.3	2132.3	88.1337	77.6693	0.389376	3492
131.4	2023-04-25 00:30:48	126.2	59770	49.72	49.72	13.9724	1359.7	2933.3	2132.3	88.1337	77.6693	0.389376	3492
131.9	2023-04-25 00:30:50	133.8	61436.6	49.73	49.73	14.1001	1351.4	2916.9	2113.4	88.0252	77.6693	0.390037	3464.8
129.5	2023-04-25 00:30:52	140.5	61757.8	49.74	49.74	14.1898	1336.9	2902.7	2109	89.0668	77.6693	0.387968	3445.9
129.5	2023-04-25 00:30:54	140.5	61757.8	49.74	49.74	14.1898	1336.9	2902.7	2109	89.0668	77.6693	0.387968	3445.9
136.5	2023-04-25 00:30:56	134.8	58667.5	49.73	49.74	14.1074	1324.6	2897.6	2122.2	88.7977	77.6693	0.384298	3446.8
136.5	2023-04-25 00:30:58	134.8	58667.5	49.73	49.74	14.1074	1324.6	2897.6	2122.2	88.7977	77.6693	0.384298	3446.8
135.8	2023-04-25 00:31:00	129.4	58489.6	49.73	49.73	14.0749	1319.3	2915.6	2120.8	88.4462	77.6693	0.383506	3440.1
133.6	2023-04-25 00:31:02	138.8	58520	49.73	49.73	14.0828	1326.9	2951	2107.4	88.329	77.6693	0.386367	3434.3
133.6	2023-04-25 00:31:04	138.8	58520	49.73	49.73	14.0828	1326.9	2951	2107.4	88.329	77.6693	0.386367	3434.3
134.7	2023-04-25 00:31:06	142	57265.6	49.73	49.73	14.1565	1337.1	2968.1	2086	90.1997	77.6693	0.390611	3423.1
139.3	2023-04-25 00:31:08	131.2	57925.3	49.72	49.72	14.0987	1344.1	2975.2	2065.6	89.4401	77.6693	0.394199	3409.7
139.3	2023-04-25 00:31:10	131.2	57925.3	49.72	49.72	14.0987	1344.1	2975.2	2065.6	89.4401	77.6693	0.394199	3409.7
141.2	2023-04-25 00:31:12	128.5	56875	49.71	49.71	14.2216	1344.5	2972.7	2039.7	90.2821	77.6693	0.397287	3384.2
141.2	2023-04-25 00:31:14	128.5	56875	49.71	49.71	14.2216	1344.5	2972.7	2039.7	90.2821	77.6693	0.397287	3384.2
133.6	2023-04-25 00:31:16	126.6	57964.4	49.71	49.71	14.1189	1342.5	2987.3	2018.8	89.6571	77.6693	0.399399	3361.3
133.2	2023-04-25 00:31:18	133.6	58302.9	49.73	49.72	14.1406	1341.1	3006.2	2011	88.8108	77.6693	0.400078	3352.1
133.2	2023-04-25 00:31:20	133.6	58302.9	49.73	49.72	14.1406	1341.1	3006.2	2011	88.8108	77.6693	0.400078	3352.1
139.9	2023-04-25 00:31:22	131.3	59561.6	49.72	49.72	14.252	1340.3	3070.8	2020.7	90.0043	77.6693	0.39878	3361
139.9	2023-04-25 00:31:24	131.3	59561.6	49.72	49.72	14.252	1340.3	3070.8	2020.7	90.0043	77.6693	0.39878	3361
140.2	2023-04-25 00:31:26	121.1	57174.5	49.71	49.72	14.1059	1339.1	3137.1	2047.8	89.5139	77.6693	0.395376	3386.9
143.4	2023-04-25 00:31:28	126.7	59817.7	49.71	49.71	14.1565	1341.1	3191.9	2067.1	89.4097	77.6693	0.393492	3408.2
143.4	2023-04-25 00:31:30	126.7	59817.7	49.71	49.71	14.1565	1341.1	3191.9	2067.1	89.4097	77.6693	0.393492	3408.2
143	2023-04-25 00:31:32	126.1	56853.3	49.7	49.71	14.2318	1344.3	3194.5	2075.2	90.204	77.6693	0.393128	3419.5
143	2023-04-25 00:31:34	126.1	56853.3	49.7	49.71	14.2318	1344.3	3194.5	2075.2	90.204	77.6693	0.393128	3419.5
132	2023-04-25 00:31:36	125.1	58198.8	49.71	49.7	14.1127	1352.8	3131.6	2073.6	89.349	77.6693	0.394817	3426.4
146	2023-04-25 00:31:38	131	56219.6	49.7	49.71	14.2216	1357.9	3078.5	2072.6	90.3125	77.6693	0.395832	3430.5
146	2023-04-25 00:31:40	131	56219.6	49.7	49.71	14.2216	1357.9	3078.5	2072.6	90.3125	77.6693	0.395832	3430.5
149.1	2023-04-25 00:31:42	122.8	59496.5	49.7	49.7	14.2086	1363.4	3053.8	2072.8	90.2734	77.6693	0.396776	3436.2
135.5	2023-04-25 00:31:44	117.3	59257.8	49.71	49.7	13.9974	1365.9	3080.4	2072.1	88.329	77.6693	0.397295	3438
135.5	2023-04-25 00:31:46	117.3	59257.8	49.71	49.7	13.9974	1365.9	3080.4	2072.1	88.329	77.6693	0.397295	3438
140.6	2023-04-25 00:31:48	129.1	58350.7	49.71	49.71	14.2012	1361.5	3120.2	2079.4	89.7092	77.6693	0.395681	3440.9
140.6	2023-04-25 00:31:50	129.1	58350.7	49.71	49.71	14.2012	1361.5	3120.2	2079.4	89.7092	77.6693	0.395681	3440.9
133.2	2023-04-25 00:31:52	128.7	55716.1	49.72	49.72	13.9728	1358.9	3136.8	2083.7	87.6432	77.6693	0.394731	3442.6
128.5	2023-04-25 00:31:54	139.9	56545.1	49.72	49.72	14.1363	1355.9	3112.1	2090.9	89.2405	77.6693	0.393379	3446.8
128.5	2023-04-25 00:31:56	139.9	56545.1	49.72	49.72	14.1363	1355.9	3112.1	2090.9	89.2405	77.6693	0.393379	3446.8
138.7	2023-04-25 00:31:58	137.7	55125.9	49.72	49.72	14.1409	1355.1	3124.8	2099	89.4748	77.6693	0.392316	3454.1
138.7	2023-04-25 00:32:00	137.7	55125.9	49.72	49.72	14.1409	1355.1	3124.8	2099	89.4748	77.6693	0.392316	3454.1
132.3	2023-04-25 00:32:02	141.7	57261.3	49.73	49.73	14.1406	1355.8	3154	2106.4	89.4965	77.6693	0.391601	3462.2
131.7	2023-04-25 00:32:05	134.8	56740.4	49.73	49.73	14.0929	1357.7	3231.6	2121.4	89.8568	77.6693	0.390245	3479.1
131.7	2023-04-25 00:32:07	134.8	56740.4	49.73	49.73	14.0929	1357.7	3231.6	2121.4	89.8568	77.6693	0.390245	3479.1
133	2023-04-25 00:32:09	135.6	56467	49.73	49.73	14.1305	1359.6	3280.6	2131.5	90.1736	77.6693	0.389447	3491.1
133	2023-04-25 00:32:11	135.6	56467	49.73	49.73	14.1305	1359.6	3280.6	2131.5	90.1736	77.6693	0.389447	3491.1
140.2	2023-04-25 00:32:13	130.9	56488.7	49.71	49.72	14.0813	1360.2	3332.1	2145.8	88.9193	77.6693	0.387963	3506
141.8	2023-04-25 00:32:15	134.7	58997.4	49.7	49.71	14.1536	1355.8	3317.9	2147.4	89.77	77.6693	0.387018	3503.2
141.8	2023-04-25 00:32:17	134.7	58997.4	49.7	49.71	14.1536	1355.8	3317.9	2147.4	89.77	77.6693	0.387018	3503.2
141.7	2023-04-25 00:32:19	130.3	57213.5	49.71	49.71	14.1146	1352.6	3305.4	2144.7	89.6007	77.6693	0.386755	3497.3
141.7	2023-04-25 00:32:21	130.3	57213.5	49.71	49.71	14.1146	1352.6	3305.4	2144.7	89.6007	77.6693	0.386755	3497.3
136.6	2023-04-25 00:32:23	131.3	56762.2	49.71	49.71	14.0654	1351.3	3296.6	2129.4	89.184	77.6693	0.388227	3480.7
135.6	2023-04-25 00:32:25	134.7	55542.5	49.72	49.71	14.0842	1357.7	3275.5	2121.1	89.4358	77.6693	0.390278	3478.8
135.6	2023-04-25 00:32:27	134.7	55542.5	49.72	49.71	14.0842	1357.7	3275.5	2121.1	89.4358	77.6693	0.390278	3478.8
140.2	2023-04-25 00:32:29	141.4	56497.4	49.72	49.72	14.0856	1362.4	3249.1	2107.9	88.5417	77.6693	0.392589	3470.3
131.8	2023-04-25 00:32:31	147.7	57391.5	49.73	49.73	14.1565	1365.2	3232.7	2095.6	89.3663	77.6693	0.394475	3460.8
131.8	2023-04-25 00:32:33	147.7	57391.5	49.73	49.73	14.1565	1365.2	3232.7	2095.6	89.3663	77.6693	0.394475	3460.8
135.9	2023-04-25 00:32:35	150.1	54657.1	49.72	49.72	14.1956	1362.6	3233.2	2083.9	90.6163	77.6693	0.395358	3446.5
135.9	2023-04-25 00:32:37	150.1	54657.1	49.72	49.72	14.1956	1362.6	3233.2	2083.9	90.6163	77.6693	0.395358	3446.5
137	2023-04-25 00:32:39	141.4	56705.7	49.72	49.72	14.1464	1357	3227.1	2073.9	90.1215	77.6693	0.395523	3430.9
141.8	2023-04-25 00:32:41	154.1	55373.3	49.72	49.72	14.2752	1351	3228.1	2072.6	90.7726	77.6693	0.394614	3423.6
141.8	2023-04-25 00:32:43	154.1	55373.3	49.72	49.72	14.2752	1351	3228.1	2072.6	90.7726	77.6693	0.394614	3423.6
134.9	2023-04-25 00:32:45	142.3	57283	49.72	49.72	14.1985	1343.5	3232.4	2076.3	90.9158	77.6693	0.392859	3419.8
134.9	2023-04-25 00:32:47	142.3	57283	49.72	49.72	14.1985	1343.5	3232.4	2076.3	90.9158	77.6693	0.392859	3419.8
132.4	2023-04-25 00:32:49	149.5	55477.4	49.73	49.72	14.2014	1340.8	3250.8	2085.9	90.7596	77.6693	0.39128	3426.7
138.7	2023-04-25 00:32:51	149.6	56145.8	49.73	49.73	14.2694	1341	3255.4	2095.3	90.5729	77.6693	0.390245	3436.3
138.7	2023-04-25 00:32:53	149.6	56145.8	49.73	49.73	14.2694	1341	3255.4	2095.3	90.5729	77.6693	0.390245	3436.3
127.8	2023-04-25 00:32:55	154	57374.1	49.74	49.73	14.1869	1350.2	3260.9	2114.7	90.3776	77.6693	0.389679	3464.9
127.8	2023-04-25 00:32:57	154	57374.1	49.74	49.73	14.1869	1350.2	3260.9	2114.7	90.3776	77.6693	0.389679	3464.9
138.2	2023-04-25 00:32:59	134.6	55134.5	49.73	49.73	14.1363	1368.8	3269.7	2130.5	90.4167	77.6693	0.391164	3499.3
135.1	2023-04-25 00:33:01	141.4	56106.8	49.73	49.72	14.1146	1384.3	3257.6	2137.9	89.1059	77.6693	0.393021	3522.2
135.1	2023-04-25 00:33:03	141.4	56106.8	49.73	49.72	14.1146	1384.3	3257.6	2137.9	89.1059	77.6693	0.393021	3522.2
142.1	2023-04-25 00:33:05	138.6	54522.6	49.72	49.72	14.2405	1392.4	3264.5	2137.8	90.6076	77.6693	0.394425	3530.2
142.1	2023-04-25 00:33:07	138.6	54522.6	49.72	49.72	14.2405	1392.4	3264.5	2137.8	90.6076	77.6693	0.394425	3530.2
133.1	2023-04-25 00:33:09	131.2	56215.3	49.72	49.72	14.0408	1404.1	3255.3	2130	88.355	77.6693	0.397301	3534.1
143.4	2023-04-25 00:33:11	130.5	58133.7	49.71	49.72	14.1479	1408.9	3266.9	2126.6	89.5313	77.6693	0.398501	3535.5
143.4	2023-04-25 00:33:13	130.5	58133.7	49.71	49.72	14.1479	1408.9	3266.9	2126.6	89.5313	77.6693	0.398501	3535.5
147.4	2023-04-25 00:33:15	135.9	57070.3	49.7	49.71	14.197	1415.9	3269	2125.7	90.8941	77.6693	0.399791	3541.6
138.4	2023-04-25 00:33:17	135	56996.5	49.7	49.7	14.226	1416.9	3271.4	2139.1	91.3932	77.6693	0.398453	3556
138.4	2023-04-25 00:33:19	135	56996.5	49.7	49.7	14.226	1416.9	3271.4	2139.1	91.3932	77.6693	0.398453	3556
138.1	2023-04-25 00:33:21	140	56002.6	49.71	49.71	14.2491	1408.2	3257	2155	90.625	77.6693	0.395207	3563.2
138.1	2023-04-25 00:33:23	140	56002.6	49.71	49.71	14.2491	1408.2	3257	2155	90.625	77.6693	0.395207	3563.2
130.8	2023-04-25 00:33:25	138.4	55716.1	49.72	49.71	14.1189	1393.4	3249.1	2168.6	90.0217	77.6693	0.391185	3562
134.7	2023-04-25 00:33:27	146.3	56310.8	49.72	49.72	14.1392	1378.4	3260.1	2180.5	89.796	77.6693	0.387311	3558.9
134.7	2023-04-25 00:33:29	146.3	56310.8	49.72	49.72	14.1392	1378.4	3260.1	2180.5	89.796	77.6693	0.387311	3558.9
138.5	2023-04-25 00:33:31	144.4	55503.5	49.72	49.72	14.1117	1365.1	3278.9	2198.6	89.1754	77.6693	0.383057	3563.7
138.5	2023-04-25 00:33:33	144.4	55503.5	49.72	49.72	14.1117	1365.1	3278.9	2198.6	89.1754	77.6693	0.383057	3563.7
134.1	2023-04-25 00:33:35	142.6	55594.6	49.72	49.71	14.0162	1358.1	3274.8	2209.7	89.7613	77.6693	0.380655	3567.8
134.3	2023-04-25 00:33:37	141.6	55898.4	49.73	49.72	14.0336	1352.1	3246.9	2220.5	88.6285	77.6693	0.378464	3572.6
134.3	2023-04-25 00:33:39	141.6	55898.4	49.73	49.72	14.0336	1352.1	3246.9	2220.5	88.6285	77.6693	0.378464	3572.6
123.2	2023-04-25 00:33:41	144.7	56171.9	49.73	49.72	14.0148	1346.1	3216.7	2227.3	89.1233	77.6693	0.3767	3573.4
123.2	2023-04-25 00:33:43	144.7	56171.9	49.73	49.72	14.0148	1346.1	3216.7	2227.3	89.1233	77.6693	0.3767	3573.4
134	2023-04-25 00:33:45	143.1	57547.7	49.73	49.73	14.1348	1345.4	3193.9	2235.9	89.6875	77.6693	0.375674	3581.3
133.2	2023-04-25 00:33:47	142.3	57638.9	49.73	49.73	14.0234	1351.3	3187.4	2229.2	89.3533	77.6693	0.377405	3580.5
133.2	2023-04-25 00:33:49	142.3	57638.9	49.73	49.73	14.0234	1351.3	3187.4	2229.2	89.3533	77.6693	0.377405	3580.5
130.4	2023-04-25 00:33:51	144.8	55755.2	49.72	49.73	13.9705	1359.3	3170.4	2214.1	88.2552	77.6584	0.380394	3573.4
135.1	2023-04-25 00:33:53	141.9	57460.9	49.73	49.73	13.967	1369.5	3155	2182.2	87.73	77.6693	0.38559	3551.7
135.1	2023-04-25 00:33:55	141.9	57460.9	49.73	49.73	13.967	1369.5	3155	2182.2	87.73	77.6693	0.38559	3551.7
138.8	2023-04-25 00:33:57	138.7	57174.5	49.73	49.73	14.0408	1373.9	3158.3	2174.8	88.7457	77.6693	0.387156	3548.7
138.8	2023-04-25 00:33:59	138.7	57174.5	49.73	49.73	14.0408	1373.9	3158.3	2174.8	88.7457	77.6693	0.387156	3548.7
143.3	2023-04-25 00:34:01	144.4	55065.1	49.71	49.72	14.1956	1374.5	3177.2	2173	89.6007	77.6693	0.387456	3547.5
138.5	2023-04-25 00:34:03	133.6	56111.1	49.71	49.71	14.0046	1372.3	3195.1	2172.6	88.8281	77.6693	0.38712	3544.9
138.5	2023-04-25 00:34:05	133.6	56111.1	49.71	49.71	14.0046	1372.3	3195.1	2172.6	88.8281	77.6693	0.38712	3544.9
141	2023-04-25 00:34:07	139.1	55442.7	49.71	49.71	14.1479	1370.3	3210.4	2171.5	90.1736	77.6693	0.386894	3541.8
141	2023-04-25 00:34:09	139.1	55442.7	49.71	49.71	14.1479	1370.3	3210.4	2171.5	90.1736	77.6693	0.386894	3541.8
144.9	2023-04-25 00:34:11	129.9	57361.1	49.7	49.7	14.0625	1368.6	3232.7	2170.4	89.6745	77.6693	0.386719	3539
149.4	2023-04-25 00:34:13	133.9	55299.5	49.7	49.7	14.1493	1365.2	3242.2	2164.5	90.5165	77.6693	0.386775	3529.7
149.4	2023-04-25 00:34:15	133.9	55299.5	49.7	49.7	14.1493	1365.2	3242.2	2164.5	90.5165	77.6693	0.386775	3529.7
131.7	2023-04-25 00:34:17	143.9	57018.2	49.72	49.7	14.1652	1360.9	3267.3	2139.3	91.0634	77.6693	0.388806	3500.2
131.7	2023-04-25 00:34:19	143.9	57018.2	49.72	49.7	14.1652	1360.9	3267.3	2139.3	91.0634	77.6693	0.388806	3500.2
133.2	2023-04-25 00:34:21	145.3	55099.8	49.72	49.72	14.2216	1360.1	3274.3	2126.9	91.3021	77.6693	0.390049	3487
135.8	2023-04-25 00:34:23	141.3	56909.7	49.72	49.72	14.1811	1363	3280.2	2130.3	90.1997	77.6693	0.390175	3493.3
135.8	2023-04-25 00:34:25	141.3	56909.7	49.72	49.72	14.1811	1363	3280.2	2130.3	90.1997	77.6693	0.390175	3493.3
137.3	2023-04-25 00:34:27	134.2	56849	49.72	49.72	14.2245	1367.2	3243.5	2166.8	90.2214	77.6693	0.38687	3534
137.3	2023-04-25 00:34:29	134.2	56849	49.72	49.72	14.2245	1367.2	3243.5	2166.8	90.2214	77.6693	0.38687	3534
136.6	2023-04-25 00:34:31	136.9	54652.8	49.72	49.72	14.035	1370.6	3216.3	2194.5	89.2274	77.6693	0.384449	3565.1
142.8	2023-04-25 00:34:33	137.1	56388.9	49.72	49.72	14.1247	1378.7	3206.2	2217	89.6354	77.6693	0.38343	3595.7
142.8	2023-04-25 00:34:35	137.1	56388.9	49.72	49.72	14.1247	1378.7	3206.2	2217	89.6354	77.6693	0.38343	3595.7
138.2	2023-04-25 00:34:37	135	57035.6	49.72	49.72	13.9916	1388.3	3225.5	2232.6	88.4115	77.6693	0.383413	3620.9
138.2	2023-04-25 00:34:39	135	57035.6	49.72	49.72	13.9916	1388.3	3225.5	2232.6	88.4115	77.6693	0.383413	3620.9
140	2023-04-25 00:34:41	135.6	55164.9	49.72	49.72	14.035	1398.6	3252.5	2233.7	88.9583	77.6693	0.385045	3632.3
131.7	2023-04-25 00:34:43	136.2	55321.2	49.72	49.72	14.0104	1398.2	3260.3	2222.3	88.0773	77.6693	0.38619	3620.5
131.7	2023-04-25 00:34:45	136.2	55321.2	49.72	49.72	14.0104	1398.2	3260.3	2222.3	88.0773	77.6693	0.38619	3620.5
139	2023-04-25 00:34:47	134	55195.3	49.72	49.72	13.9265	1402.1	3270.9	2207.5	88.4505	77.6693	0.388436	3609.6
132.4	2023-04-25 00:34:49	143	57209.2	49.72	49.72	14.0535	1398	3281.9	2189.2	89.1927	77.6747	0.389719	3587.2
132.4	2023-04-25 00:34:51	143	57209.2	49.72	49.72	14.0535	1398	3281.9	2189.2	89.1927	77.6747	0.389719	3587.2
134.6	2023-04-25 00:34:53	141.2	58871.5	49.72	49.72	13.98	1396.9	3291.6	2189.2	87.4089	77.6693	0.389532	3586.1
134.6	2023-04-25 00:34:55	141.2	58871.5	49.72	49.72	13.98	1396.9	3291.6	2189.2	87.4089	77.6693	0.389532	3586.1
131.3	2023-04-25 00:34:57	135.4	55247.4	49.72	49.72	13.8411	1394.1	3299.8	2187.9	86.3021	77.6693	0.389196	3582
131.6	2023-04-25 00:34:59	143	55416.7	49.73	49.73	14.0668	1391.8	3293.9	2188.3	88.2899	77.6693	0.38876	3580.1
131.6	2023-04-25 00:35:01	143	55416.7	49.73	49.73	14.0668	1391.8	3293.9	2188.3	88.2899	77.6693	0.38876	3580.1
136.3	2023-04-25 00:35:03	132.7	57821.2	49.73	49.73	13.946	1391.3	3275.7	2184.4	87.2049	77.6693	0.389099	3575.7
136.3	2023-04-25 00:35:05	132.7	57821.2	49.73	49.73	13.946	1391.3	3275.7	2184.4	87.2049	77.6693	0.389099	3575.7
134.7	2023-04-25 00:35:07	134.3	55316.8	49.73	49.72	13.9525	1391.4	3251.1	2182.7	88.0946	77.6693	0.389301	3574.1
135.8	2023-04-25 00:35:09	135.5	55468.8	49.72	49.72	13.9164	1392.9	3231	2181.2	86.7752	77.6693	0.38972	3574.1
135.8	2023-04-25 00:35:11	135.5	55468.8	49.72	49.72	13.9164	1392.9	3231	2181.2	86.7752	77.6693	0.38972	3574.1
136.7	2023-04-25 00:35:13	135.5	55399.3	49.72	49.72	13.9612	1393.8	3232.6	2203.7	87.9644	77.6693	0.387436	3597.5
136.7	2023-04-25 00:35:15	135.5	55399.3	49.72	49.72	13.9612	1393.8	3232.6	2203.7	87.9644	77.6693	0.387436	3597.5
134.5	2023-04-25 00:35:17	139.5	56041.7	49.72	49.72	13.9771	1394.3	3250.5	2228.3	88.0165	77.6693	0.384889	3622.6
136.6	2023-04-25 00:35:19	135.7	57322	49.72	49.72	14.035	1391.6	3257.1	2263.7	88.4505	77.6693	0.380707	3655.3
136.6	2023-04-25 00:35:21	135.7	57322	49.72	49.72	14.035	1391.6	3257.1	2263.7	88.4505	77.6693	0.380707	3655.3
141.6	2023-04-25 00:35:23	131.1	55985.2	49.72	49.72	13.9815	1388.1	3288.6	2289	88.2769	77.6693	0.377499	3677.1
135	2023-04-25 00:35:25	139.3	55625	49.72	49.71	13.9323	1386.8	3306.9	2293.3	87.6432	77.6693	0.376838	3680.1
135	2023-04-25 00:35:27	139.3	55625	49.72	49.71	13.9323	1386.8	3306.9	2293.3	87.6432	77.6693	0.376838	3680.1
137.2	2023-04-25 00:35:29	141.1	56180.6	49.72	49.72	14.1074	1387	3296.6	2282.2	89.3142	77.6693	0.378012	3669.2
137.2	2023-04-25 00:35:31	141.1	56180.6	49.72	49.72	14.1074	1387	3296.6	2282.2	89.3142	77.6693	0.378012	3669.2
126.1	2023-04-25 00:35:33	135.5	55117.2	49.73	49.72	13.9511	1387.1	3286.6	2259.1	88.9931	77.6693	0.380423	3646.2
129.7	2023-04-25 00:35:35	139.5	56471.4	49.73	49.73	13.899	1392.3	3250.5	2220.7	86.4193	77.6693	0.385358	3613
129.7	2023-04-25 00:35:37	139.5	56471.4	49.73	49.73	13.899	1392.3	3250.5	2220.7	86.4193	77.6693	0.385358	3613
136	2023-04-25 00:35:39	133.2	56835.9	49.73	49.73	13.9525	1394.1	3274.2	2196.2	86.7622	77.6693	0.388296	3590.3
136	2023-04-25 00:35:41	133.2	56835.9	49.73	49.73	13.9525	1394.1	3274.2	2196.2	86.7622	77.6693	0.388296	3590.3
137.3	2023-04-25 00:35:43	136.9	57031.2	49.73	49.73	13.9962	1399.4	3287.5	2191.2	86.684	77.6693	0.38974	3590.6
138.3	2023-04-25 00:35:45	142	57118.1	49.73	49.73	13.9453	1397.6	3302.6	2196.8	87.3177	77.6693	0.388827	3594.4
138.3	2023-04-25 00:35:47	142	57118.1	49.73	49.73	13.9453	1397.6	3302.6	2196.8	87.3177	77.6693	0.388827	3594.4
137.5	2023-04-25 00:35:49	147.5	57968.8	49.72	49.72	14.0885	1399.8	3310.2	2195.5	88.329	77.6693	0.389342	3595.3
137.5	2023-04-25 00:35:51	147.5	57968.8	49.72	49.72	14.0885	1399.8	3310.2	2195.5	88.329	77.6693	0.389342	3595.3
130.1	2023-04-25 00:35:53	138.8	57504.3	49.73	49.72	13.9164	1398.2	3311	2181.2	87.6953	77.6693	0.390624	3579.4
133.8	2023-04-25 00:35:55	146.8	57048.6	49.73	49.73	13.9945	1398.2	3317.3	2166.1	88.2552	77.6693	0.392279	3564.3
133.8	2023-04-25 00:35:57	146.8	57048.6	49.73	49.73	13.9945	1398.2	3317.3	2166.1	88.2552	77.6693	0.392279	3564.3
133.2	2023-04-25 00:35:59	145.3	57734.4	49.74	49.74	14.1117	1398.2	3310.6	2163.7	88.6285	77.6693	0.392543	3561.9
133.2	2023-04-25 00:36:01	145.3	57734.4	49.74	49.74	14.1117	1398.2	3310.6	2163.7	88.6285	77.6693	0.392543	3561.9
132.7	2023-04-25 00:36:03	148	57656.2	49.74	49.74	13.9916	1400	3292	2180.1	88.0903	77.6693	0.391051	3580.1
135.1	2023-04-25 00:36:05	144.9	56471.4	49.73	49.73	13.9381	1402.5	3267.7	2208.7	87.9471	77.6693	0.388375	3611.2
135.1	2023-04-25 00:36:07	144.9	56471.4	49.73	49.73	13.9381	1402.5	3267.7	2208.7	87.9471	77.6693	0.388375	3611.2
133.5	2023-04-25 00:36:09	141.1	58728.3	49.73	49.73	13.899	1402.6	3241.4	2257.7	86.5842	77.6693	0.383193	3660.3
133.5	2023-04-25 00:36:11	141.1	58728.3	49.73	49.73	13.899	1402.6	3241.4	2257.7	86.5842	77.6693	0.383193	3660.3
138.9	2023-04-25 00:36:13	143.4	56688.4	49.72	49.73	13.9515	1397.5	3242.1	2294.6	87.8038	77.6693	0.378511	3692.1
135.1	2023-04-25 00:36:15	144.7	56579.9	49.72	49.72	13.9323	1391.4	3253.2	2326.8	87.895	77.6693	0.374213	3718.2
135.1	2023-04-25 00:36:17	144.7	56579.9	49.72	49.72	13.9323	1391.4	3253.2	2326.8	87.895	77.6693	0.374213	3718.2
135.7	2023-04-25 00:36:19	143.3	57126.7	49.73	49.72	13.8498	1391.1	3227	2355.4	86.7057	77.6693	0.371307	3746.5
127.2	2023-04-25 00:36:21	153.4	59062.5	49.73	49.72	14.0176	1398.3	3194.7	2369.3	88.5113	77.6693	0.371138	3767.6
127.2	2023-04-25 00:36:23	153.4	59062.5	49.73	49.72	14.0176	1398.3	3194.7	2369.3	88.5113	77.6693	0.371138	3767.6
131.5	2023-04-25 00:36:25	140	58350.7	49.73	49.73	13.9714	1406	3183.3	2364.9	87.7995	77.6693	0.372855	3770.9
131.5	2023-04-25 00:36:27	140	58350.7	49.73	49.73	13.9714	1406	3183.3	2364.9	87.7995	77.6693	0.372855	3770.9
133.8	2023-04-25 00:36:29	141.8	57335.1	49.73	49.73	13.9873	1410.5	3204.5	2345.7	87.7517	77.6693	0.375512	3756.2
131.8	2023-04-25 00:36:31	142.3	57821.2	49.73	49.73	13.9685	1414.4	3243.9	2304.4	87.5304	77.6693	0.380338	3718.8
131.8	2023-04-25 00:36:33	142.3	57821.2	49.73	49.73	13.9685	1414.4	3243.9	2304.4	87.5304	77.6693	0.380338	3718.8
132.9	2023-04-25 00:36:35	139.4	58528.6	49.72	49.72	13.9404	1416.1	3241.4	2275.5	86.7795	77.6693	0.383601	3691.6
132.9	2023-04-25 00:36:37	139.4	58528.6	49.72	49.72	13.9404	1416.1	3241.4	2275.5	86.7795	77.6693	0.383601	3691.6
134.2	2023-04-25 00:36:39	140.9	60381.9	49.73	49.73	13.9439	1420	3230.9	2261.3	87.5304	77.6693	0.385733	3681.3
140.9	2023-04-25 00:36:41	136	56618.9	49.72	49.73	13.9034	1418	3221.2	2258.3	86.9879	77.6693	0.385714	3676.3
140.9	2023-04-25 00:36:43	136	56618.9	49.72	49.73	13.9034	1418	3221.2	2258.3	86.9879	77.6693	0.385714	3676.3
133.2	2023-04-25 00:36:45	154.8	57500	49.72	49.72	13.9988	1418.3	3207.3	2260.6	86.6927	77.6693	0.385523	3678.9
133.2	2023-04-25 00:36:47	154.8	57500	49.72	49.72	13.9988	1418.3	3207.3	2260.6	86.6927	77.6693	0.385523	3678.9
125.2	2023-04-25 00:36:49	144.9	58342	49.74	49.73	13.941	1419.3	3198.8	2249.4	87.4436	77.6693	0.386867	3668.7
127.3	2023-04-25 00:36:51	141	59418.4	49.74	49.74	13.8903	1414	3195.8	2241.5	86.7361	77.6693	0.386814	3655.5
127.3	2023-04-25 00:36:53	141	59418.4	49.74	49.74	13.8903	1414	3195.8	2241.5	86.7361	77.6693	0.386814	3655.5
126.9	2023-04-25 00:36:55	137.8	59283.9	49.74	49.74	13.941	1410.6	3193.3	2237.5	89.0104	77.6693	0.386667	3648.1
134.2	2023-04-25 00:36:57	138.8	59626.7	49.74	49.74	14.0268	1400.8	3192.6	2246.5	88.6675	77.6693	0.384065	3647.3
134.2	2023-04-25 00:36:59	138.8	59626.7	49.74	49.74	14.0268	1400.8	3192.6	2246.5	88.6675	77.6693	0.384065	3647.3
134.3	2023-04-25 00:37:01	140.3	59114.6	49.73	49.73	14.1189	1400.4	3187.6	2247.8	88.9497	77.6693	0.383861	3648.2
134.3	2023-04-25 00:37:03	140.3	59114.6	49.73	49.73	14.1189	1400.4	3187.6	2247.8	88.9497	77.6693	0.383861	3648.2
133.9	2023-04-25 00:37:05	145.6	59987	49.73	49.73	14.0987	1396.1	3199.6	2247.9	89.0104	77.6693	0.383123	3644
137.5	2023-04-25 00:37:07	143.9	58741.3	49.73	49.73	14.0639	1404.6	3227.6	2231.5	88.3116	77.6693	0.386293	3636.1
137.5	2023-04-25 00:37:09	143.9	58741.3	49.73	49.73	14.0639	1404.6	3227.6	2231.5	88.3116	77.6693	0.386293	3636.1
134.2	2023-04-25 00:37:11	143	59513.9	49.73	49.73	14.0195	1411.2	3235.4	2224.4	87.5998	77.6693	0.388162	3635.6
134.2	2023-04-25 00:37:13	143	59513.9	49.73	49.73	14.0195	1411.2	3235.4	2224.4	87.5998	77.6693	0.388162	3635.6
132.6	2023-04-25 00:37:15	146.2	58810.8	49.72	49.72	14.0249	1419.3	3235.2	2231.9	88.0425	77.6693	0.388722	3651.2
133.9	2023-04-25 00:37:17	142.3	58593.8	49.72	49.72	14.0249	1424.6	3227.5	2255.8	88.9974	77.6693	0.387077	3680.4
133.9	2023-04-25 00:37:19	142.3	58593.8	49.72	49.72	14.0249	1424.6	3227.5	2255.8	88.9974	77.6693	0.387077	3680.4
135.9	2023-04-25 00:37:21	144.4	57534.7	49.73	49.73	14.1117	1425.4	3243.1	2280.9	89.171	77.6693	0.384588	3706.3
135.9	2023-04-25 00:37:23	144.4	57534.7	49.73	49.73	14.1117	1425.4	3243.1	2280.9	89.171	77.6693	0.384588	3706.3
132.8	2023-04-25 00:37:25	144.3	59275.2	49.73	49.73	14.0424	1419.3	3244.5	2307.1	88.9974	77.6693	0.380877	3726.4
131.8	2023-04-25 00:37:27	149.2	60373.3	49.73	49.73	14.0625	1407	3244.1	2345.1	89.1884	77.6693	0.37499	3752.1
131.8	2023-04-25 00:37:29	149.2	60373.3	49.73	49.73	14.0625	1407	3244.1	2345.1	89.1884	77.6693	0.37499	3752.1
134.3	2023-04-25 00:37:31	142.9	59657.1	49.73	49.73	14.0943	1398.6	3227.7	2355.7	89.4227	77.6693	0.372533	3754.3
134.3	2023-04-25 00:37:33	142.9	59657.1	49.73	49.73	14.0943	1398.6	3227.7	2355.7	89.4227	77.6693	0.372533	3754.3
132.8	2023-04-25 00:37:35	143.2	57556.4	49.72	49.73	14.1117	1398.3	3234.3	2349.1	89.1667	77.6693	0.373139	3747.4
134.3	2023-04-25 00:37:37	142.5	58185.8	49.73	49.73	14.0155	1393.8	3232.1	2342.2	88.4852	77.6693	0.373073	3736
134.3	2023-04-25 00:37:39	142.5	58185.8	49.73	49.73	14.0155	1393.8	3232.1	2342.2	88.4852	77.6693	0.373073	3736
131.9	2023-04-25 00:37:41	143.1	59483.5	49.73	49.73	14.022	1391.5	3236.8	2343.5	88.5807	77.6693	0.372557	3735
135.4	2023-04-25 00:37:43	132.6	58702.3	49.73	49.73	14.0784	1387.8	3226	2342.7	89.0799	77.6693	0.372014	3730.5
135.4	2023-04-25 00:37:45	132.6	58702.3	49.73	49.73	14.0784	1387.8	3226	2342.7	89.0799	77.6693	0.372014	3730.5
135.5	2023-04-25 00:37:47	142.1	59427.1	49.73	49.73	14.0654	1386.7	3212.4	2328.1	87.6953	77.6693	0.373291	3714.8
135.5	2023-04-25 00:37:49	142.1	59427.1	49.73	49.73	14.0654	1386.7	3212.4	2328.1	87.6953	77.6693	0.373291	3714.8
130	2023-04-25 00:37:51	133.7	60447	49.73	49.73	13.9997	1381	3200.2	2294.9	88.355	77.6693	0.37569	3675.9
131.6	2023-04-25 00:37:53	135	57322	49.73	49.73	14.0451	1372.6	3203.3	2259.7	88.6111	77.6693	0.377887	3632.3
131.6	2023-04-25 00:37:55	135	57322	49.73	49.73	14.0451	1372.6	3203.3	2259.7	88.6111	77.6693	0.377887	3632.3
134.1	2023-04-25 00:37:57	138.6	57387.2	49.73	49.73	14.0871	1366.4	3225.4	2234.3	89.3099	77.6693	0.379482	3600.7
134.1	2023-04-25 00:37:59	138.6	57387.2	49.73	49.73	14.0871	1366.4	3225.4	2234.3	89.3099	77.6693	0.379482	3600.7
141.7	2023-04-25 00:38:01	129.3	57908	49.72	49.73	14.0061	1363.8	3257.5	2220.8	89.1927	77.6693	0.380461	3584.6
139.2	2023-04-25 00:38:03	133.8	57243.9	49.72	49.72	14.0868	1368.3	3260.1	2218.6	88.8411	77.6693	0.381471	3586.9
139.2	2023-04-25 00:38:05	133.8	57243.9	49.72	49.72	14.0868	1368.3	3260.1	2218.6	88.8411	77.6693	0.381471	3586.9
143.8	2023-04-25 00:38:07	144.4	59804.7	49.72	49.72	14.0451	1371.5	3266.3	2212.4	88.7283	77.6693	0.382684	3583.9
143.8	2023-04-25 00:38:09	144.4	59804.7	49.72	49.72	14.0451	1371.5	3266.3	2212.4	88.7283	77.6693	0.382684	3583.9
140.5	2023-04-25 00:38:11	146.4	59544.3	49.71	49.71	14.1406	1375.3	3269.7	2192.2	89.8872	77.6584	0.385508	3567.5
140.6	2023-04-25 00:38:13	134.1	58810.8	49.7	49.71	14.0712	1379	3290.8	2147.2	90.1129	77.6693	0.391073	3526.2
140.6	2023-04-25 00:38:15	134.1	58810.8	49.7	49.71	14.0712	1379	3290.8	2147.2	90.1129	77.6693	0.391073	3526.2
136.8	2023-04-25 00:38:17	132.5	58671.9	49.71	49.7	14.0567	1379.6	3285.3	2118	88.7804	77.6693	0.394442	3497.6
136.8	2023-04-25 00:38:19	132.5	58671.9	49.71	49.7	14.0567	1379.6	3285.3	2118	88.7804	77.6693	0.394442	3497.6
143.2	2023-04-25 00:38:21	135.3	57895	49.71	49.71	14.0755	1375.9	3286.2	2105.7	88.9583	77.6693	0.395192	3481.6
141.7	2023-04-25 00:38:23	145.1	59626.7	49.71	49.71	14.1131	1370.6	3275.3	2115.7	89.8004	77.6693	0.393139	3486.3
141.7	2023-04-25 00:38:25	145.1	59626.7	49.71	49.71	14.1131	1370.6	3275.3	2115.7	89.8004	77.6693	0.393139	3486.3
141.7	2023-04-25 00:38:27	145.1	59626.7	49.71	49.71	14.1131	1370.6	3275.3	2115.7	89.8004	77.6693	0.393139	3486.3
134.4	2023-04-25 00:38:31	142.6	58602.4	49.73	49.73	14.0654	1366.9	3283.4	2154.4	89.3533	77.6693	0.388181	3521.3
134.4	2023-04-25 00:38:33	142.6	58602.4	49.73	49.73	14.0654	1366.9	3283.4	2154.4	89.3533	77.6693	0.388181	3521.3
134.1	2023-04-25 00:38:35	138.6	58072.9	49.72	49.72	14.0871	1367.2	3284.8	2160.2	89.1406	77.6693	0.387594	3527.4
136.4	2023-04-25 00:38:37	142.6	60329.9	49.73	49.72	14.0307	1371.8	3281.5	2159.6	88.1424	77.6693	0.388458	3531.4
136.4	2023-04-25 00:38:39	142.6	60329.9	49.73	49.72	14.0307	1371.8	3281.5	2159.6	88.1424	77.6693	0.388458	3531.4
133.4	2023-04-25 00:38:41	141.8	57764.8	49.72	49.72	14.09	1372	3288.4	2127.4	88.9366	77.6693	0.392067	3499.4
133.8	2023-04-25 00:38:43	140.6	59366.3	49.73	49.72	14.1126	1371.9	3286.8	2087.5	89.9826	77.6693	0.396572	3459.4
133.8	2023-04-25 00:38:45	140.6	59366.3	49.73	49.72	14.1126	1371.9	3286.8	2087.5	89.9826	77.6693	0.396572	3459.4
140.4	2023-04-25 00:38:47	133.8	60395	49.72	49.73	14.1508	1376.2	3279.4	2066.9	89.6875	77.6693	0.399698	3443.1
140.4	2023-04-25 00:38:49	133.8	60395	49.72	49.73	14.1508	1376.2	3279.4	2066.9	89.6875	77.6693	0.399698	3443.1
136	2023-04-25 00:38:51	135	58094.6	49.71	49.72	14.0871	1389.1	3259.8	2090.3	90.1736	77.6693	0.399235	3479.4
137.9	2023-04-25 00:38:53	128.9	57934	49.72	49.71	14.026	1401.5	3248.9	2126.7	89.6875	77.6693	0.397228	3528.2
137.9	2023-04-25 00:38:55	128.9	57934	49.72	49.71	14.026	1401.5	3248.9	2126.7	89.6875	77.6693	0.397228	3528.2
137.6	2023-04-25 00:38:57	129.9	60629.3	49.71	49.71	14.1609	1409.6	3241.3	2158.1	90.4384	77.6693	0.3951	3567.7
137.6	2023-04-25 00:38:59	129.9	60629.3	49.71	49.71	14.1609	1409.6	3241.3	2158.1	90.4384	77.6693	0.3951	3567.7
133.5	2023-04-25 00:39:01	142.6	59296.9	49.72	49.72	14.2028	1421.1	3240.5	2184	90.6814	77.6693	0.394192	3605.1
127.2	2023-04-25 00:39:03	137.9	59383.7	49.73	49.72	14.1247	1425.7	3262.7	2200.5	89.9523	77.6693	0.393166	3626.2
127.2	2023-04-25 00:39:05	137.9	59383.7	49.73	49.72	14.1247	1425.7	3262.7	2200.5	89.9523	77.6693	0.393166	3626.2
133	2023-04-25 00:39:07	146.2	58511.3	49.74	49.73	14.1995	1423.6	3268.6	2215.8	90.0043	77.6693	0.391163	3639.4
133	2023-04-25 00:39:09	146.2	58511.3	49.74	49.73	14.1995	1423.6	3268.6	2215.8	90.0043	77.6693	0.391163	3639.4
137.8	2023-04-25 00:39:11	137	58758.7	49.73	49.73	14.1363	1416.1	3261.6	2237.3	90.1389	77.6693	0.387612	3653.4
131.8	2023-04-25 00:39:13	150	60564.2	49.72	49.73	14.2607	1404.3	3246.1	2263.8	91.0243	77.6693	0.382841	3668.1
131.8	2023-04-25 00:39:15	150	60564.2	49.72	49.73	14.2607	1404.3	3246.1	2263.8	91.0243	77.6693	0.382841	3668.1
128.6	2023-04-25 00:39:17	140.6	59049.5	49.74	49.73	14.1771	1402.7	3242.5	2266.2	91.0764	77.6693	0.382322	3668.9
124.7	2023-04-25 00:39:19	134.6	58954	49.75	49.74	13.98	1402.8	3241.6	2259.9	88.8542	77.6693	0.382996	3662.7
124.7	2023-04-25 00:39:21	134.6	58954	49.75	49.74	13.98	1402.8	3241.6	2259.9	88.8542	77.6693	0.382996	3662.7
135.5	2023-04-25 00:39:23	141.2	60238.7	49.73	49.74	14.1913	1405.7	3268.1	2242.8	90.0955	77.6693	0.385282	3648.5
135.5	2023-04-25 00:39:25	141.2	60238.7	49.73	49.74	14.1913	1405.7	3268.1	2242.8	90.0955	77.6693	0.385282	3648.5
132.4	2023-04-25 00:39:27	145.2	58363.7	49.74	49.74	14.184	1404.5	3275.2	2236.1	90.3776	77.6693	0.385788	3640.6
143.1	2023-04-25 00:39:29	139.1	59435.8	49.73	49.74	14.0949	1407.3	3261.9	2230.5	89.7092	77.6693	0.386855	3637.8
143.1	2023-04-25 00:39:31	139.1	59435.8	49.73	49.74	14.0949	1407.3	3261.9	2230.5	89.7092	77.6693	0.386855	3637.8
130.8	2023-04-25 00:39:33	143.7	59153.6	49.71	49.72	14.0755	1408.9	3236	2219.5	90.0608	77.6693	0.388298	3628.4
130.8	2023-04-25 00:39:35	143.7	59153.6	49.71	49.72	14.0755	1408.9	3236	2219.5	90.0608	77.6693	0.388298	3628.4
138.4	2023-04-25 00:39:37	140.1	60373.3	49.71	49.71	14.1348	1414.7	3239	2200.2	89.2491	77.6693	0.391352	3614.9
124.5	2023-04-25 00:39:39	152.3	58450.5	49.73	49.72	14.1927	1413.1	3257.5	2182.2	90.395	77.6693	0.393041	3595.3
124.5	2023-04-25 00:39:41	152.3	58450.5	49.73	49.72	14.1927	1413.1	3257.5	2182.2	90.395	77.6693	0.393041	3595.3
124.4	2023-04-25 00:39:43	151.1	58754.3	49.75	49.74	14.1652	1407.9	3257.5	2170.5	90.8594	77.6693	0.393444	3578.4
124.4	2023-04-25 00:39:45	151.1	58754.3	49.75	49.74	14.1652	1407.9	3257.5	2170.5	90.8594	77.6693	0.393444	3578.4
138.3	2023-04-25 00:39:47	140.5	58780.4	49.75	49.75	14.2144	1395.1	3250	2175.3	90.4644	77.6693	0.390741	3570.4
127.2	2023-04-25 00:39:49	158.3	60737.8	49.74	49.75	14.3417	1387.2	3238	2184.6	91.9097	77.6693	0.388376	3571.8
127.2	2023-04-25 00:39:51	158.3	60737.8	49.74	49.75	14.3417	1387.2	3238	2184.6	91.9097	77.6693	0.388376	3571.8
129.6	2023-04-25 00:39:53	149.9	58901.9	49.74	49.74	14.2433	1380.1	3222.1	2203.5	92.1441	77.6693	0.385116	3583.6
129.6	2023-04-25 00:39:55	149.9	58901.9	49.74	49.74	14.2433	1380.1	3222.1	2203.5	92.1441	77.6693	0.385116	3583.6
134.6	2023-04-25 00:39:57	138.1	59969.6	49.73	49.73	14.2636	1378.3	3216.8	2221.6	92.0486	77.6584	0.382872	3599.9
133.2	2023-04-25 00:39:59	147.9	60425.3	49.73	49.73	14.4068	1376.9	3225.8	2257.1	93.2292	77.6747	0.378894	3634
133.2	2023-04-25 00:40:01	147.9	60425.3	49.73	49.73	14.4068	1376.9	3225.8	2257.1	93.2292	77.6747	0.378894	3634
127.1	2023-04-25 00:40:03	158.1	59796	49.74	49.74	14.3027	1374.9	3244.9	2267.2	91.9271	77.6693	0.377502	3642.1
129.1	2023-04-25 00:40:05	148.4	58897.6	49.75	49.74	14.2795	1371.1	3244.9	2256.9	92.1918	77.6693	0.377922	3628
129.1	2023-04-25 00:40:07	148.4	58897.6	49.75	49.74	14.2795	1371.1	3244.9	2256.9	92.1918	77.6693	0.377922	3628
138.6	2023-04-25 00:40:09	142.6	59322.9	49.73	49.74	14.2867	1366.3	3253.7	2214.1	91.8316	77.6693	0.381605	3580.4
138.6	2023-04-25 00:40:11	142.6	59322.9	49.73	49.74	14.2867	1366.3	3253.7	2214.1	91.8316	77.6693	0.381605	3580.4
124.9	2023-04-25 00:40:13	150.2	57300.3	49.73	49.73	14.239	1368.7	3260.7	2177.3	91.8056	77.6693	0.385984	3546
130.9	2023-04-25 00:40:15	142.3	57591.1	49.73	49.73	14.2274	1373.5	3275.3	2158.1	92.0486	77.6693	0.388917	3531.6
130.9	2023-04-25 00:40:17	142.3	57591.1	49.73	49.73	14.2274	1373.5	3275.3	2158.1	92.0486	77.6693	0.388917	3531.6
134.2	2023-04-25 00:40:19	151.5	58220.5	49.73	49.73	14.3301	1380.7	3276.5	2153.5	92.5738	77.6693	0.390668	3534.2
134.2	2023-04-25 00:40:21	151.5	58220.5	49.73	49.73	14.3301	1380.7	3276.5	2153.5	92.5738	77.6693	0.390668	3534.2
130.9	2023-04-25 00:40:23	151.3	59526.9	49.72	49.73	14.3403	1385.8	3294.9	2166.6	92.9123	77.6693	0.390102	3552.4
124.4	2023-04-25 00:40:25	157.4	57751.7	49.73	49.73	14.3027	1384.4	3320.5	2171.2	92.7561	77.6693	0.389358	3555.6
124.4	2023-04-25 00:40:27	157.4	57751.7	49.73	49.73	14.3027	1384.4	3320.5	2171.2	92.7561	77.6693	0.389358	3555.6
132.6	2023-04-25 00:40:29	153.8	58611.1	49.74	49.74	14.2853	1381.9	3334.2	2181.2	91.9097	77.6693	0.387836	3563.1
132.6	2023-04-25 00:40:31	153.8	58611.1	49.74	49.74	14.2853	1381.9	3334.2	2181.2	91.9097	77.6693	0.387836	3563.1
126.8	2023-04-25 00:40:33	154.8	58329	49.74	49.74	14.3417	1373.2	3293.1	2179.7	92.1007	77.6693	0.386501	3552.9
129.9	2023-04-25 00:40:35	143.7	57552.1	49.74	49.74	14.2564	1368	3242.8	2176.9	92.3394	77.6693	0.385907	3544.9
129.9	2023-04-25 00:40:37	143.7	57552.1	49.74	49.74	14.2564	1368	3242.8	2176.9	92.3394	77.6693	0.385907	3544.9
136.3	2023-04-25 00:40:39	141.7	59843.8	49.73	49.74	14.294	1361.1	3231.3	2160.9	92.4132	77.6693	0.386457	3522
136.3	2023-04-25 00:40:41	141.7	59843.8	49.73	49.74	14.294	1361.1	3231.3	2160.9	92.4132	77.6693	0.386457	3522
136.8	2023-04-25 00:40:43	137.6	58003.5	49.72	49.73	14.2795	1360.8	3270.3	2140.3	92.4609	77.6693	0.388678	3501.1
133.4	2023-04-25 00:40:45	145.2	59192.7	49.72	49.72	14.2549	1364	3341	2121.2	91.8316	77.6693	0.391369	3485.2
133.4	2023-04-25 00:40:47	145.2	59192.7	49.72	49.72	14.2549	1364	3341	2121.2	91.8316	77.6693	0.391369	3485.2
131.8	2023-04-25 00:40:49	144.9	57691	49.73	49.72	14.2159	1367.1	3371.2	2111.2	91.3802	77.6693	0.393037	3478.3
135.7	2023-04-25 00:40:51	133.6	58094.6	49.73	49.73	14.2274	1370.5	3374.1	2112.3	91.671	77.6693	0.393505	3482.8
135.7	2023-04-25 00:40:53	133.6	58094.6	49.73	49.73	14.2274	1370.5	3374.1	2112.3	91.671	77.6693	0.393505	3482.8
127.7	2023-04-25 00:40:55	142.6	58776	49.74	49.73	14.2448	1370.8	3376.4	2133.8	91.5625	77.6693	0.391143	3504.6
127.7	2023-04-25 00:40:57	142.6	58776	49.74	49.73	14.2448	1370.8	3376.4	2133.8	91.5625	77.6693	0.391143	3504.6
120.6	2023-04-25 00:40:59	149.6	60520.8	49.74	49.74	14.226	1371.5	3369.4	2155.2	91.7405	77.6693	0.38889	3526.7
127	2023-04-25 00:41:01	145.7	59210.1	49.75	49.75	14.2679	1371.4	3359	2165.7	91.8707	77.6693	0.387719	3537.1
127	2023-04-25 00:41:03	145.7	59210.1	49.75	49.75	14.2679	1371.4	3359	2165.7	91.8707	77.6693	0.387719	3537.1
130.6	2023-04-25 00:41:05	148.6	60481.8	49.75	49.75	14.3403	1370.7	3342.5	2160.6	92.2005	77.6693	0.388157	3531.3
130.6	2023-04-25 00:41:07	148.6	60481.8	49.75	49.75	14.3403	1370.7	3342.5	2160.6	92.2005	77.6693	0.388157	3531.3
131.3	2023-04-25 00:41:09	151.3	60429.7	49.74	49.74	14.3547	1368	3342.7	2143.7	91.9922	77.6693	0.389555	3511.7
133.3	2023-04-25 00:41:11	146.1	58133.7	49.74	49.74	14.3504	1358.6	3343.8	2122.1	92.9471	77.6693	0.390324	3480.7
133.3	2023-04-25 00:41:13	146.1	58133.7	49.74	49.74	14.3504	1358.6	3343.8	2122.1	92.9471	77.6693	0.390324	3480.7
128.2	2023-04-25 00:41:15	153.2	58832.5	49.74	49.74	14.2289	1350.9	3351	2100.3	92.0139	77.6693	0.391429	3451.2
128.2	2023-04-25 00:41:17	153.2	58832.5	49.74	49.74	14.2289	1350.9	3351	2100.3	92.0139	77.6693	0.391429	3451.2
123.7	2023-04-25 00:41:19	153.9	57552.1	49.75	49.74	14.2376	1343.4	3319.3	2075	92.2135	77.6693	0.392991	3418.4
133.5	2023-04-25 00:41:21	140.2	59444.4	49.74	49.75	14.2332	1346.5	3304	2078.6	91.5148	77.6693	0.393127	3425.1
133.5	2023-04-25 00:41:23	140.2	59444.4	49.74	49.75	14.2332	1346.5	3304	2078.6	91.5148	77.6693	0.393127	3425.1
126.3	2023-04-25 00:41:25	151.7	58381.1	49.74	49.74	14.2925	1353.1	3287.4	2099.5	92.1224	77.6693	0.391908	3452.6
123.8	2023-04-25 00:41:27	147.5	58007.8	49.75	49.75	14.1898	1359.4	3301.3	2125.9	91.1545	77.6693	0.390038	3485.3
123.8	2023-04-25 00:41:30	147.5	58007.8	49.75	49.75	14.1898	1359.4	3301.3	2125.9	91.1545	77.6693	0.390038	3485.3
122.8	2023-04-25 00:41:32	146.2	58628.5	49.75	49.75	14.2491	1363.7	3309	2165.9	91.3151	77.6693	0.386361	3529.6
122.8	2023-04-25 00:41:34	146.2	58628.5	49.75	49.75	14.2491	1363.7	3309	2165.9	91.3151	77.6693	0.386361	3529.6
127.6	2023-04-25 00:41:36	155.2	60108.5	49.75	49.75	14.3171	1361.7	3309.8	2175.9	92.4436	77.6693	0.384922	3537.6
122.7	2023-04-25 00:41:38	147	59583.3	49.75	49.75	14.2159	1361.3	3324.2	2182	91.5148	77.6693	0.38419	3543.3
122.7	2023-04-25 00:41:40	147	59583.3	49.75	49.75	14.2159	1361.3	3324.2	2182	91.5148	77.6693	0.38419	3543.3
133.7	2023-04-25 00:41:42	150.5	58437.5	49.74	49.75	14.3273	1362.6	3342.6	2174.1	92.6606	77.6693	0.385274	3536.7
133.7	2023-04-25 00:41:44	150.5	58437.5	49.74	49.75	14.3273	1362.6	3342.6	2174.1	92.6606	77.6693	0.385274	3536.7
126.1	2023-04-25 00:41:46	149.7	59500.9	49.74	49.74	14.2564	1363.1	3350	2173.1	92.3221	77.6693	0.38547	3536.2
127.2	2023-04-25 00:41:48	153.8	59427.1	49.75	49.75	14.3056	1361.1	3348.3	2162.4	92.4609	77.6693	0.386292	3523.5
127.2	2023-04-25 00:41:50	153.8	59427.1	49.75	49.75	14.3056	1361.1	3348.3	2162.4	92.4609	77.6693	0.386292	3523.5
133.3	2023-04-25 00:41:52	147	58363.7	49.73	49.74	14.3056	1355.1	3342	2152	92.9688	77.6693	0.386388	3507.1
133.3	2023-04-25 00:41:54	147	58363.7	49.73	49.74	14.3056	1355.1	3342	2152	92.9688	77.6693	0.386388	3507.1
121.9	2023-04-25 00:41:56	158.5	60507.8	49.74	49.74	14.2578	1347.8	3351.9	2135.4	92.5087	77.6693	0.386943	3483.2
124.9	2023-04-25 00:41:58	145.7	60390.6	49.75	49.74	14.2086	1343.3	3324.4	2138.3	91.4974	77.6693	0.385828	3481.6
124.9	2023-04-25 00:42:00	145.7	60390.6	49.75	49.74	14.2086	1343.3	3324.4	2138.3	91.4974	77.6693	0.385828	3481.6
110.9	2023-04-25 00:42:02	156.7	59752.6	49.76	49.75	14.1479	1340.7	3311.1	2155.9	91.7708	77.6693	0.38343	3496.6
127.5	2023-04-25 00:42:04	143.3	59735.2	49.75	49.76	14.2318	1347.6	3268.8	2171.8	91.7795	77.6693	0.382906	3519.4
127.5	2023-04-25 00:42:06	143.3	59735.2	49.75	49.76	14.2318	1347.6	3268.8	2171.8	91.7795	77.6693	0.382906	3519.4
119.7	2023-04-25 00:42:08	154.7	60555.6	49.75	49.75	14.3056	1351.9	3268.4	2187.2	92.1962	77.6693	0.38199	3539.1
119.7	2023-04-25 00:42:10	154.7	60555.6	49.75	49.75	14.3056	1351.9	3268.4	2187.2	92.1962	77.6693	0.38199	3539.1
134.9	2023-04-25 00:42:12	148.5	59969.6	49.74	49.75	14.2708	1359.2	3255.3	2195	92.7214	77.6693	0.382421	3554.2
128.6	2023-04-25 00:42:14	154.9	59761.3	49.74	49.74	14.3099	1362.5	3266.8	2207.1	92.5347	77.6693	0.381695	3569.6
128.6	2023-04-25 00:42:16	154.9	59761.3	49.74	49.74	14.3099	1362.5	3266.8	2207.1	92.5347	77.6693	0.381695	3569.6
127.2	2023-04-25 00:42:18	153.7	58346.4	49.73	49.73	14.3085	1365.8	3268.9	2220	93.0208	77.6693	0.380891	3585.8
127.2	2023-04-25 00:42:20	153.7	58346.4	49.73	49.73	14.3085	1365.8	3268.9	2220	93.0208	77.6693	0.380891	3585.8
133.4	2023-04-25 00:42:22	155.5	60555.6	49.73	49.73	14.3209	1366.3	3268.2	2227.3	93.1858	77.6693	0.380204	3593.6
128.2	2023-04-25 00:42:24	154.8	58194.4	49.73	49.73	14.281	1369.9	3261.5	2227.9	92.921	77.6693	0.38076	3597.8
128.2	2023-04-25 00:42:26	154.8	58194.4	49.73	49.73	14.281	1369.9	3261.5	2227.9	92.921	77.6693	0.38076	3597.8
122.1	2023-04-25 00:42:30	152	58042.5	49.75	49.74	14.2622	1375.1	3274.3	2221.7	91.9618	77.6693	0.382312	3596.8
135.8	2023-04-25 00:42:32	153.9	59752.6	49.74	49.74	14.3484	1381.5	3294	2204.6	93.5417	77.6693	0.385237	3586.1
117.8	2023-04-25 00:42:34	151.8	59600.7	49.73	49.73	14.2853	1381.2	3314.9	2193.2	92.4913	77.6693	0.386415	3574.4
117.8	2023-04-25 00:42:36	151.8	59600.7	49.73	49.73	14.2853	1381.2	3314.9	2193.2	92.4913	77.6693	0.386415	3574.4
124.9	2023-04-25 00:42:38	152.2	59717.9	49.74	49.74	14.3056	1377.6	3316.6	2195.2	92.3264	77.6693	0.38558	3572.8
124.9	2023-04-25 00:42:40	152.2	59717.9	49.74	49.74	14.3056	1377.6	3316.6	2195.2	92.3264	77.6693	0.38558	3572.8
139.2	2023-04-25 00:42:42	148.9	58936.6	49.73	49.74	14.3027	1379.5	3302.4	2198.7	92.934	77.6693	0.385529	3578.2
127.9	2023-04-25 00:42:44	156.2	59978.3	49.72	49.73	14.296	1377.5	3284.5	2205.3	92.526	77.6693	0.384476	3582.8
127.9	2023-04-25 00:42:46	156.2	59978.3	49.72	49.73	14.296	1377.5	3284.5	2205.3	92.526	77.6693	0.384476	3582.8
129	2023-04-25 00:42:48	159.2	58398.4	49.75	49.74	14.3186	1377.4	3275.9	2210.8	92.5608	77.6693	0.383869	3588.2
126.9	2023-04-25 00:42:50	159.6	59717.9	49.74	49.75	14.2983	1374.7	3287	2220.2	93.4071	77.6693	0.382403	3594.9
126.9	2023-04-25 00:42:52	159.6	59717.9	49.74	49.75	14.2983	1374.7	3287	2220.2	93.4071	77.6693	0.382403	3594.9
131.6	2023-04-25 00:42:54	153.2	60308.2	49.74	49.74	14.3027	1379	3307.1	2232.6	92.487	77.6693	0.381825	3611.6
131.6	2023-04-25 00:42:56	153.2	60308.2	49.74	49.74	14.3027	1379	3307.1	2232.6	92.487	77.6693	0.381825	3611.6
126.1	2023-04-25 00:42:58	166.6	59032.1	49.75	49.74	14.2708	1380.2	3303.9	2250.1	93.0469	77.6693	0.380189	3630.3
136.1	2023-04-25 00:43:00	148.7	57981.8	49.74	49.75	14.3287	1381	3292	2288.6	93.329	77.6693	0.376335	3669.6
136.1	2023-04-25 00:43:02	148.7	57981.8	49.74	49.75	14.3287	1381	3292	2288.6	93.329	77.6693	0.376335	3669.6
121.6	2023-04-25 00:43:04	156	59644.1	49.73	49.73	14.2462	1380.3	3284.2	2354	92.7517	77.6693	0.369628	3734.3
121.6	2023-04-25 00:43:06	156	59644.1	49.73	49.73	14.2462	1380.3	3284.2	2354	92.7517	77.6693	0.369628	3734.3
128.8	2023-04-25 00:43:08	149.5	58242.2	49.74	49.74	14.1869	1383.8	3295.1	2400	92.2917	77.6693	0.365717	3783.8
139.6	2023-04-25 00:43:10	148.5	58758.7	49.73	49.74	14.3113	1383.6	3314.6	2438.1	93.2769	77.6693	0.362038	3821.7
139.6	2023-04-25 00:43:12	148.5	58758.7	49.73	49.74	14.3113	1383.6	3314.6	2438.1	93.2769	77.6693	0.362038	3821.7
128.3	2023-04-25 00:43:14	145.6	58311.6	49.72	49.72	14.2245	1383.3	3318.4	2465.2	91.671	77.6693	0.359439	3848.5
128.3	2023-04-25 00:43:16	145.6	58311.6	49.72	49.72	14.2245	1383.3	3318.4	2465.2	91.671	77.6693	0.359439	3848.5
131	2023-04-25 00:43:18	142.2	59422.7	49.73	49.72	14.226	1379.7	3324.6	2501.3	91.8533	77.6693	0.355501	3881
129.2	2023-04-25 00:43:20	139.9	57912.3	49.74	49.73	14.1863	1384.2	3326.7	2502.6	91.3325	77.6693	0.356128	3886.8
129.2	2023-04-25 00:43:22	139.9	57912.3	49.74	49.73	14.1863	1384.2	3326.7	2502.6	91.3325	77.6693	0.356128	3886.8
133.7	2023-04-25 00:43:24	145.7	60299.5	49.74	49.74	14.2549	1391.2	3328.3	2487.5	92.2483	77.6693	0.358677	3878.7
127.3	2023-04-25 00:43:26	143.9	57586.8	49.74	49.74	14.171	1398	3325.9	2457.7	92.5564	77.6693	0.36258	3855.7
127.3	2023-04-25 00:43:28	143.9	57586.8	49.74	49.74	14.171	1398	3325.9	2457.7	92.5564	77.6693	0.36258	3855.7
130.1	2023-04-25 00:43:30	150.2	59045.1	49.74	49.74	14.2737	1404.2	3301.1	2425.3	92.4436	77.6693	0.36668	3829.5
130.1	2023-04-25 00:43:32	150.2	59045.1	49.74	49.74	14.2737	1404.2	3301.1	2425.3	92.4436	77.6693	0.36668	3829.5
133.6	2023-04-25 00:43:34	151	57573.8	49.73	49.74	14.281	1401.3	3272.7	2385.8	92.6346	77.6693	0.370019	3787.1
131.4	2023-04-25 00:43:36	153.6	59605	49.73	49.73	14.3085	1402.7	3258.9	2331.1	92.4089	77.6693	0.375676	3733.8
131.4	2023-04-25 00:43:38	153.6	59605	49.73	49.73	14.3085	1402.7	3258.9	2331.1	92.4089	77.6693	0.375676	3733.8
135	2023-04-25 00:43:40	153	57925.3	49.73	49.72	14.3056	1399.3	3284.1	2297.6	92.6172	77.6693	0.378506	3696.9
135	2023-04-25 00:43:42	153	57925.3	49.73	49.72	14.3056	1399.3	3284.1	2297.6	92.6172	77.6693	0.378506	3696.9
125.8	2023-04-25 00:43:44	152.9	58151	49.75	49.74	14.184	1403.1	3310	2292.7	92.2179	77.6693	0.379647	3695.8
135.1	2023-04-25 00:43:46	150.3	57699.7	49.73	49.74	14.3229	1404.9	3306	2304.2	92.895	77.6693	0.378771	3709.1
135.1	2023-04-25 00:43:48	150.3	57699.7	49.73	49.74	14.3229	1404.9	3306	2304.2	92.895	77.6693	0.378771	3709.1
134.4	2023-04-25 00:43:50	148.3	58216.1	49.72	49.73	14.2891	1407.4	3278	2329.1	93.1337	77.6693	0.376663	3736.5
134.4	2023-04-25 00:43:52	148.3	58216.1	49.72	49.73	14.2891	1407.4	3278	2329.1	93.1337	77.6693	0.376663	3736.5
129.6	2023-04-25 00:43:54	140	57825.5	49.73	49.72	14.2216	1411.9	3263.6	2346.3	92.3655	77.6747	0.375685	3758.2
139.2	2023-04-25 00:43:56	150.6	57144.1	49.73	49.73	14.2925	1413.8	3264	2351.7	93.2465	77.6693	0.375461	3765.5
139.2	2023-04-25 00:43:58	150.6	57144.1	49.73	49.73	14.2925	1413.8	3264	2351.7	93.2465	77.6693	0.375461	3765.5
131.5	2023-04-25 00:44:00	154.3	57790.8	49.74	49.73	14.2639	1417.9	3272.7	2362.4	92.9167	77.6747	0.375076	3780.3
131.5	2023-04-25 00:44:02	154.3	57790.8	49.74	49.73	14.2639	1417.9	3272.7	2362.4	92.9167	77.6747	0.375076	3780.3
126.1	2023-04-25 00:44:04	155	57916.7	49.75	49.74	14.2216	1412.3	3286.2	2367.9	92.2135	77.6693	0.373605	3780.2
130.4	2023-04-25 00:44:06	159.7	59383.7	49.74	49.74	14.2491	1402.1	3291.9	2375.8	92.3785	77.6747	0.371132	3777.9
130.4	2023-04-25 00:44:08	159.7	59383.7	49.74	49.74	14.2491	1402.1	3291.9	2375.8	92.3785	77.6747	0.371132	3777.9
118.8	2023-04-25 00:44:10	159.3	57539.1	49.75	49.74	14.2347	1376.6	3283.1	2364.9	92.4089	77.6747	0.367927	3741.5
128	2023-04-25 00:44:12	159	57929.7	49.74	49.75	14.2888	1324.5	3257.6	2335.8	92.9948	77.6693	0.361856	3660.3
128	2023-04-25 00:44:14	159	57929.7	49.74	49.75	14.2888	1324.5	3257.6	2335.8	92.9948	77.6693	0.361856	3660.3
119.7	2023-04-25 00:44:16	159	57981.8	49.75	49.75	14.1985	1282	3245.5	2316.4	92.7561	77.6801	0.356269	3598.4
119.7	2023-04-25 00:44:18	159	57981.8	49.75	49.75	14.1985	1282	3245.5	2316.4	92.7561	77.6801	0.356269	3598.4
123.4	2023-04-25 00:44:20	156.4	57973.1	49.75	49.76	14.2101	1252.7	3245.1	2301.9	92.6823	77.6747	0.352417	3554.6
120.1	2023-04-25 00:44:22	150.1	58472.2	49.75	49.75	14.1918	1240	3253.2	2281	92.6432	77.6693	0.352173	3521
120.1	2023-04-25 00:44:24	150.1	58472.2	49.75	49.75	14.1918	1240	3253.2	2281	92.6432	77.6693	0.352173	3521
117.4	2023-04-25 00:44:26	155.9	59526.9	49.76	49.76	14.226	1239.8	3261.4	2249	92.1571	77.6693	0.355366	3488.8
117.4	2023-04-25 00:44:28	155.9	59526.9	49.76	49.76	14.226	1239.8	3261.4	2249	92.1571	77.6693	0.355366	3488.8
132.2	2023-04-25 00:44:30	150.1	57378.5	49.75	49.75	14.1493	1245	3271.2	2194.9	91.3325	77.6693	0.361929	3439.9
140.6	2023-04-25 00:44:32	158.3	60125.9	49.73	49.74	14.281	1247.2	3272	2130.8	92.8212	77.6747	0.369213	3378
140.6	2023-04-25 00:44:34	158.3	60125.9	49.73	49.74	14.281	1247.2	3272	2130.8	92.8212	77.6747	0.369213	3378
114	2023-04-25 00:44:36	155.8	57673.6	49.76	49.74	14.0599	1248.4	3275.6	2027.8	90.5729	77.6693	0.381051	3276.2
114	2023-04-25 00:44:38	155.8	57673.6	49.76	49.74	14.0599	1248.4	3275.6	2027.8	90.5729	77.6693	0.381051	3276.2
133.7	2023-04-25 00:44:40	145.1	58598.1	49.76	49.76	14.1131	1262.8	3287.3	1984.6	90.4384	77.6693	0.388865	3247.4
128.9	2023-04-25 00:44:42	139	57035.6	49.74	49.75	14.1001	1286.1	3307.7	1975.7	91.2717	77.6747	0.394291	3261.8
128.9	2023-04-25 00:44:44	139	57035.6	49.74	49.75	14.1001	1286.1	3307.7	1975.7	91.2717	77.6747	0.394291	3261.8
130.5	2023-04-25 00:44:46	144.9	56918.4	49.73	49.73	14.0929	1304.9	3319.2	2016.8	91.0286	77.6693	0.392841	3321.7
126.7	2023-04-25 00:44:48	148	58958.3	49.73	49.73	14.1594	1305.3	3327.9	2046.8	91.5972	77.6693	0.389398	3352.1
126.7	2023-04-25 00:44:50	148	58958.3	49.73	49.73	14.1594	1305.3	3327.9	2046.8	91.5972	77.6693	0.389398	3352.1
128.7	2023-04-25 00:44:52	144.1	57664.9	49.74	49.74	14.1247	1296.4	3337.7	2048.4	91.1024	77.6693	0.387587	3344.8
128.7	2023-04-25 00:44:54	144.1	57664.9	49.74	49.74	14.1247	1296.4	3337.7	2048.4	91.1024	77.6693	0.387587	3344.8
126.8	2023-04-25 00:44:56	146.6	57782.1	49.74	49.74	14.0987	1290.5	3333.9	2032.8	90.5816	77.6693	0.388319	3323.3
128	2023-04-25 00:44:58	138.5	57782.1	49.74	49.74	14.0625	1287.5	3321.8	2041.7	89.4358	77.6693	0.38673	3329.2
128	2023-04-25 00:45:00	138.5	57782.1	49.74	49.74	14.0625	1287.5	3321.8	2041.7	89.4358	77.6693	0.38673	3329.2
135.4	2023-04-25 00:45:02	129.4	57439.2	49.73	49.73	13.967	1287	3313.6	2075.9	89.0625	77.6693	0.382705	3362.9
135.4	2023-04-25 00:45:04	129.4	57439.2	49.73	49.73	13.967	1287	3313.6	2075.9	89.0625	77.6693	0.382705	3362.9
136.2	2023-04-25 00:45:06	124.5	59131.9	49.73	49.73	14.0162	1289.1	3295.7	2101.1	89.5269	77.6747	0.380243	3390.2
125.2	2023-04-25 00:45:08	141	58789.1	49.74	49.73	14.048	1298.8	3282.1	2094.2	89.8568	77.6693	0.382788	3393
125.2	2023-04-25 00:45:10	141	58789.1	49.74	49.73	14.048	1298.8	3282.1	2094.2	89.8568	77.6693	0.382788	3393
127.7	2023-04-25 00:45:12	145.1	58559	49.75	49.74	14.1131	1302.8	3268.2	2066.1	90.6641	77.6693	0.386714	3368.9
127.7	2023-04-25 00:45:14	145.1	58559	49.75	49.74	14.1131	1302.8	3268.2	2066.1	90.6641	77.6693	0.386714	3368.9
133	2023-04-25 00:45:16	136.4	57842.9	49.74	49.75	14.0324	1301.1	3273.8	2040.9	89.6615	77.6693	0.389318	3342
132.3	2023-04-25 00:45:18	137.8	58363.7	49.73	49.74	14.009	1298.5	3276.1	2031.3	88.9193	77.6801	0.389963	3329.8
132.3	2023-04-25 00:45:20	137.8	58363.7	49.73	49.74	14.009	1298.5	3276.1	2031.3	88.9193	77.6801	0.389963	3329.8
138.1	2023-04-25 00:45:22	137.2	60034.7	49.72	49.73	14.0726	1297.9	3303.3	2043.9	90.0781	77.6693	0.388384	3341.8
138.1	2023-04-25 00:45:24	137.2	60034.7	49.72	49.73	14.0726	1297.9	3303.3	2043.9	90.0781	77.6693	0.388384	3341.8
139.4	2023-04-25 00:45:26	143	59943.6	49.73	49.73	14.1623	1305.5	3312.7	2055.8	90.8116	77.6693	0.388391	3361.3
121.4	2023-04-25 00:45:28	149.9	57734.4	49.73	49.73	14.1305	1316.3	3334	2071	91.6189	77.6693	0.388599	3387.3
121.4	2023-04-25 00:45:30	149.9	57734.4	49.73	49.73	14.1305	1316.3	3334	2071	91.6189	77.6693	0.388599	3387.3
123.1	2023-04-25 00:45:32	149.6	58085.9	49.75	49.74	14.0828	1332	3305.3	2089.9	90.1606	77.6693	0.389257	3421.9
123.1	2023-04-25 00:45:34	149.6	58085.9	49.75	49.74	14.0828	1332	3305.3	2089.9	90.1606	77.6693	0.389257	3421.9
138.2	2023-04-25 00:45:36	144.2	57569.4	49.74	49.75	14.1435	1346.7	3277.5	2108.8	91.5191	77.6693	0.389727	3455.5
127	2023-04-25 00:45:38	145.8	59370.7	49.74	49.74	14.0654	1359.9	3238.6	2122	89.9957	77.6693	0.390563	3481.9
127	2023-04-25 00:45:40	145.8	59370.7	49.74	49.74	14.0654	1359.9	3238.6	2122	89.9957	77.6693	0.390563	3481.9
122.2	2023-04-25 00:45:42	138.1	58576.4	49.75	49.74	13.9931	1374.5	3253	2133.5	89.2795	77.6747	0.391819	3508
128.7	2023-04-25 00:45:44	144.6	57521.7	49.74	49.75	14.1421	1381.5	3262.8	2136.8	90.9592	77.6747	0.392661	3518.3
128.7	2023-04-25 00:45:46	144.6	57521.7	49.74	49.75	14.1421	1381.5	3262.8	2136.8	90.9592	77.6747	0.392661	3518.3
124.3	2023-04-25 00:45:48	139.4	57691	49.75	49.75	14.0589	1380	3247.1	2133.7	89.8047	77.6801	0.392748	3513.7
124.3	2023-04-25 00:45:50	139.4	57691	49.75	49.75	14.0589	1380	3247.1	2133.7	89.8047	77.6801	0.392748	3513.7
128.6	2023-04-25 00:45:52	139.2	58203.1	49.74	49.74	14.0842	1379	3207.7	2134.7	89.9523	77.6693	0.392464	3513.7
121	2023-04-25 00:45:54	137.4	60755.2	49.74	49.74	14.0625	1363.7	3189.1	2157.2	89.6962	77.6693	0.387316	3520.9
121	2023-04-25 00:45:56	137.4	60755.2	49.74	49.74	14.0625	1363.7	3189.1	2157.2	89.6962	77.6693	0.387316	3520.9
121.8	2023-04-25 00:45:58	145.2	58598.1	49.74	49.74	14.1363	1360.6	3188.7	2198.6	90.3776	77.6693	0.382277	3559.2
121.8	2023-04-25 00:46:00	145.2	58598.1	49.74	49.74	14.1363	1360.6	3188.7	2198.6	90.3776	77.6693	0.382277	3559.2
121.4	2023-04-25 00:46:02	139.6	57842.9	49.75	49.75	14.0625	1350.7	3198	2235.9	90.4905	77.6747	0.376596	3586.6
132.8	2023-04-25 00:46:04	140.8	59027.8	49.74	49.75	14.1074	1349	3196.2	2280.6	90.5165	77.6693	0.371666	3629.6
132.8	2023-04-25 00:46:06	140.8	59027.8	49.74	49.75	14.1074	1349	3196.2	2280.6	90.5165	77.6693	0.371666	3629.6
133.7	2023-04-25 00:46:08	134.1	58719.6	49.73	49.74	14.0813	1342.2	3205.2	2305.7	90.2214	77.6693	0.367938	3647.9
133.7	2023-04-25 00:46:10	134.1	58719.6	49.73	49.74	14.0813	1342.2	3205.2	2305.7	90.2214	77.6693	0.367938	3647.9
134.1	2023-04-25 00:46:12	149	57517.4	49.73	49.73	14.1725	1335.4	3215.5	2328.1	90.3733	77.6693	0.364515	3663.5
130.1	2023-04-25 00:46:14	138.5	58311.6	49.73	49.73	14.1052	1325.1	3238.4	2333.6	90.6727	77.6693	0.362178	3658.7
130.1	2023-04-25 00:46:16	138.5	58311.6	49.73	49.73	14.1052	1325.1	3238.4	2333.6	90.6727	77.6693	0.362178	3658.7
136.6	2023-04-25 00:46:18	136.3	57243.9	49.73	49.74	14.1247	1314.7	3245.7	2317.7	90.1606	77.6693	0.361937	3632.4
136.6	2023-04-25 00:46:20	136.3	57243.9	49.73	49.74	14.1247	1314.7	3245.7	2317.7	90.1606	77.6693	0.361937	3632.4
130.4	2023-04-25 00:46:22	137.3	57565.1	49.73	49.73	14.0582	1304.1	3244.8	2283.4	90.0304	77.6693	0.363512	3587.5
132.6	2023-04-25 00:46:24	139.5	58428.8	49.73	49.73	14.0929	1298.3	3233.9	2239.3	89.6615	77.6693	0.367	3537.6
132.6	2023-04-25 00:46:26	139.5	58428.8	49.73	49.73	14.0929	1298.3	3233.9	2239.3	89.6615	77.6693	0.367	3537.6
127.2	2023-04-25 00:46:28	142.3	59526.9	49.74	49.73	14.1001	1310.8	3230.8	2203.8	90.0304	77.6801	0.372959	3514.6
127.2	2023-04-25 00:46:30	142.3	59526.9	49.74	49.73	14.1001	1310.8	3230.8	2203.8	90.0304	77.6801	0.372959	3514.6
125.2	2023-04-25 00:46:32	133.4	57569.4	49.75	49.74	14.0292	1333.5	3253.5	2171.7	89.8524	77.6801	0.380435	3505.2
131.8	2023-04-25 00:46:34	141	58741.3	49.74	49.75	14.1131	1361.9	3260.7	2131.5	91.1502	77.6747	0.389849	3493.4
131.8	2023-04-25 00:46:36	141	58741.3	49.74	49.75	14.1131	1361.9	3260.7	2131.5	91.1502	77.6747	0.389849	3493.4
129.4	2023-04-25 00:46:38	147.7	56614.6	49.74	49.74	14.124	1391.7	3255.4	2084.5	91.0417	77.6801	0.400351	3476.2
129.9	2023-04-25 00:46:40	141.4	59075.5	49.73	49.73	14.1421	1410.4	3221.1	2063.8	91.2196	77.6747	0.405964	3474.2
129.9	2023-04-25 00:46:42	141.4	59075.5	49.73	49.73	14.1421	1410.4	3221.1	2063.8	91.2196	77.6747	0.405964	3474.2
134.8	2023-04-25 00:46:44	138.2	57947	49.73	49.74	14.0755	1421.5	3202.9	2058.4	90.5208	77.6747	0.408489	3479.9
134.8	2023-04-25 00:46:46	138.2	57947	49.73	49.74	14.0755	1421.5	3202.9	2058.4	90.5208	77.6747	0.408489	3479.9
129.3	2023-04-25 00:46:48	151.3	56835.9	49.74	49.73	14.2159	1420.4	3171.3	2078.9	90.8767	77.6747	0.40591	3499.3
132.5	2023-04-25 00:46:50	145.9	58880.2	49.75	49.75	14.173	1411.9	3163.1	2101.3	91.4453	77.6747	0.401884	3513.2
132.5	2023-04-25 00:46:52	145.9	58880.2	49.75	49.75	14.173	1411.9	3163.1	2101.3	91.4453	77.6747	0.401884	3513.2
131.6	2023-04-25 00:46:54	155	56558.2	49.73	49.74	14.226	1401.2	3172.2	2136.7	92.6606	77.6747	0.396054	3537.9
131.6	2023-04-25 00:46:56	155	56558.2	49.73	49.74	14.226	1401.2	3172.2	2136.7	92.6606	77.6747	0.396054	3537.9
132.3	2023-04-25 00:46:58	150.2	56527.8	49.74	49.74	14.2607	1394	3202.1	2172.5	92.3568	77.6747	0.390859	3566.5
123.7	2023-04-25 00:47:00	153.8	59644.1	49.74	49.74	14.1667	1392.4	3234.8	2209.7	91.4106	77.6801	0.386552	3602.1
123.7	2023-04-25 00:47:02	153.8	59644.1	49.74	49.74	14.1667	1392.4	3234.8	2209.7	91.4106	77.6801	0.386552	3602.1
128.8	2023-04-25 00:47:04	144.4	56575.5	49.74	49.74	14.0992	1394.7	3230	2217.8	90.625	77.6747	0.386076	3612.5
128.8	2023-04-25 00:47:06	144.4	56575.5	49.74	49.74	14.0992	1394.7	3230	2217.8	90.625	77.6747	0.386076	3612.5
124.8	2023-04-25 00:47:08	143.3	56024.3	49.74	49.74	14.1074	1395.3	3235.1	2211.2	91.0286	77.6801	0.386885	3606.5
126.8	2023-04-25 00:47:10	137.1	57951.4	49.74	49.75	14.0408	1395.4	3247.2	2193.9	90.6727	77.6801	0.388767	3589.3
126.8	2023-04-25 00:47:12	137.1	57951.4	49.74	49.75	14.0408	1395.4	3247.2	2193.9	90.6727	77.6801	0.388767	3589.3
138.9	2023-04-25 00:47:14	136.5	56323.8	49.73	49.74	14.1826	1394.4	3258.6	2184	91.007	77.6693	0.389671	3578.4
138.9	2023-04-25 00:47:16	136.5	56323.8	49.73	49.74	14.1826	1394.4	3258.6	2184	91.007	77.6693	0.389671	3578.4
123	2023-04-25 00:47:18	144.9	58980	49.73	49.73	14.0842	1396.8	3229.7	2173	90.4818	77.6693	0.391282	3569.8
123.4	2023-04-25 00:47:20	148	57369.8	49.75	49.74	14.0046	1400.7	3195.5	2157.9	89.6962	77.6747	0.39361	3558.6
123.4	2023-04-25 00:47:22	148	57369.8	49.75	49.74	14.0046	1400.7	3195.5	2157.9	89.6962	77.6747	0.39361	3558.6
138.6	2023-04-25 00:47:24	140.6	58185.8	49.73	49.74	14.1363	1401.6	3166.9	2163.3	91.0286	77.6747	0.393167	3564.9
138.6	2023-04-25 00:47:26	140.6	58185.8	49.73	49.74	14.1363	1401.6	3166.9	2163.3	91.0286	77.6747	0.393167	3564.9
123.5	2023-04-25 00:47:28	132.7	56666.7	49.73	49.73	13.9699	1399.4	3172.8	2185.9	90.013	77.6747	0.390316	3585.3
115.4	2023-04-25 00:47:30	142.4	58576.4	49.75	49.74	13.9988	1396.4	3189.9	2210.8	89.7135	77.6693	0.387115	3607.2
115.4	2023-04-25 00:47:32	142.4	58576.4	49.75	49.74	13.9988	1396.4	3189.9	2210.8	89.7135	77.6693	0.387115	3607.2
136.6	2023-04-25 00:47:34	133.9	56862	49.73	49.74	14.0865	1396.5	3201.2	2248.5	90.4557	77.6693	0.383128	3645
133.5	2023-04-25 00:47:36	132	56658	49.72	49.73	14.0422	1393.5	3210.1	2282.3	90.2127	77.6693	0.379101	3675.8
133.5	2023-04-25 00:47:38	132	56658	49.72	49.73	14.0422	1393.5	3210.1	2282.3	90.2127	77.6693	0.379101	3675.8
133.2	2023-04-25 00:47:40	135.9	57330.7	49.72	49.72	14.09	1392.2	3183.9	2328.7	90.4514	77.6747	0.374157	3720.9
133.2	2023-04-25 00:47:42	135.9	57330.7	49.72	49.72	14.09	1392.2	3183.9	2328.7	90.4514	77.6747	0.374157	3720.9
137.3	2023-04-25 00:47:44	139.6	56024.3	49.73	49.73	14.1536	1392	3172.3	2367.6	90.4471	77.6747	0.370252	3759.6
133.6	2023-04-25 00:47:46	143.9	56549.5	49.72	49.72	14.1493	1394.6	3142.1	2362.5	91.033	77.6747	0.371191	3757.1
133.6	2023-04-25 00:47:48	143.9	56549.5	49.72	49.72	14.1493	1394.6	3142.1	2362.5	91.033	77.6747	0.371191	3757.1
129.4	2023-04-25 00:47:50	139.5	57313.4	49.73	49.72	14.1175	1401.2	3154.8	2337.2	90.8811	77.6693	0.374813	3738.4
129.4	2023-04-25 00:47:52	139.5	57313.4	49.73	49.72	14.1175	1401.2	3154.8	2337.2	90.8811	77.6693	0.374813	3738.4
145	2023-04-25 00:47:54	144	56562.5	49.73	49.73	14.213	1408	3161.8	2283.7	91.6884	77.6801	0.381396	3691.7
133	2023-04-25 00:47:56	144.4	56796.9	49.72	49.72	14.1016	1418.8	3180.6	2235.8	90.7335	77.6747	0.388223	3654.6
133	2023-04-25 00:47:58	144.4	56796.9	49.72	49.72	14.1016	1418.8	3180.6	2235.8	90.7335	77.6747	0.388223	3654.6
127.9	2023-04-25 00:48:00	147.7	55247.4	49.73	49.73	14.0726	1424.5	3149.3	2195.9	90.5903	77.6693	0.393465	3620.4
127.9	2023-04-25 00:48:02	147.7	55247.4	49.73	49.73	14.0726	1424.5	3149.3	2195.9	90.5903	77.6693	0.393465	3620.4
145.1	2023-04-25 00:48:04	133.3	57521.7	49.72	49.73	14.0865	1421.8	3131.1	2180.5	90.8681	77.6693	0.394692	3602.3
137.8	2023-04-25 00:48:06	141.9	55429.7	49.72	49.72	14.129	1416.6	3128.7	2191.1	90.9028	77.6693	0.39266	3607.7
137.8	2023-04-25 00:48:08	141.9	55429.7	49.72	49.72	14.129	1416.6	3128.7	2191.1	90.9028	77.6693	0.39266	3607.7
125	2023-04-25 00:48:10	150	55460.1	49.74	49.73	14.0582	1415.4	3157	2212.1	90.1129	77.6693	0.390186	3627.5
125	2023-04-25 00:48:12	150	55460.1	49.74	49.73	14.0582	1415.4	3157	2212.1	90.1129	77.6693	0.390186	3627.5
138.5	2023-04-25 00:48:14	145.9	55651	49.73	49.73	14.0394	1421.8	3183.9	2231.7	90	77.6693	0.389161	3653.5
123.1	2023-04-25 00:48:16	155	57556.4	49.73	49.73	14.1042	1428.6	3188.3	2237.8	90.7552	77.6747	0.389647	3666.4
123.1	2023-04-25 00:48:18	155	57556.4	49.73	49.73	14.1042	1428.6	3188.3	2237.8	90.7552	77.6747	0.389647	3666.4
130.6	2023-04-25 00:48:20	140	56866.3	49.74	49.74	14.0596	1433.4	3166.6	2223	89.6962	77.6693	0.392025	3656.4
133.3	2023-04-25 00:48:22	136.4	57816.8	49.74	49.74	14.0148	1427.5	3163.3	2216.9	89.2448	77.6693	0.391697	3644.4
133.3	2023-04-25 00:48:24	136.4	57816.8	49.74	49.74	14.0148	1427.5	3163.3	2216.9	89.2448	77.6693	0.391697	3644.4
141	2023-04-25 00:48:26	134.1	56189.2	49.72	49.73	14.0162	1415.6	3150.7	2215.4	89.0451	77.6693	0.389865	3631
141	2023-04-25 00:48:28	134.1	56189.2	49.72	49.73	14.0162	1415.6	3150.7	2215.4	89.0451	77.6693	0.389865	3631
133.6	2023-04-25 00:48:30	143.3	57013.9	49.73	49.72	14.0444	1393.2	3169	2226.6	89.9089	77.6693	0.384883	3619.8
128.5	2023-04-25 00:48:32	139.7	55434	49.74	49.73	13.9395	1379.2	3174.4	2228.6	88.5417	77.6747	0.382283	3607.8
128.5	2023-04-25 00:48:34	139.7	55434	49.74	49.73	13.9395	1379.2	3174.4	2228.6	88.5417	77.6747	0.382283	3607.8
131.8	2023-04-25 00:48:36	139.2	55894.1	49.74	49.74	13.9019	1372.4	3193.7	2225.9	88.3116	77.6693	0.381402	3598.3
131.8	2023-04-25 00:48:38	139.2	55894.1	49.74	49.74	13.9019	1372.4	3193.7	2225.9	88.3116	77.6693	0.381402	3598.3
127.4	2023-04-25 00:48:40	143.1	54579	49.73	49.74	13.8845	1376.9	3214.1	2207.7	88.0208	77.6693	0.384115	3584.6
132.9	2023-04-25 00:48:42	146.6	55208.3	49.73	49.73	13.9294	1390.9	3196.5	2190.1	88.2856	77.6693	0.388411	3581
132.9	2023-04-25 00:48:44	146.6	55208.3	49.73	49.73	13.9294	1390.9	3196.5	2190.1	88.2856	77.6693	0.388411	3581
138.8	2023-04-25 00:48:46	141.5	55251.7	49.72	49.73	13.9569	1407	3185	2168.5	88.8542	77.6693	0.393511	3575.5
138.8	2023-04-25 00:48:48	141.5	55251.7	49.72	49.73	13.9569	1407	3185	2168.5	88.8542	77.6693	0.393511	3575.5
132.4	2023-04-25 00:48:50	138.1	53211.8	49.72	49.72	13.899	1418.1	3162.2	2158.6	88.1076	77.6693	0.396483	3576.7
132.4	2023-04-25 00:48:52	140.6	54830.7	49.74	49.73	13.899	1424	3147.7	2156.1	88.546	77.6693	0.397754	3580.1
132.4	2023-04-25 00:48:54	140.6	54830.7	49.74	49.73	13.899	1424	3147.7	2156.1	88.546	77.6693	0.397754	3580.1
133	2023-04-25 00:48:56	140.2	55789.9	49.73	49.73	13.9008	1422.7	3132.9	2149.4	88.0035	77.6747	0.398281	3572.1
133	2023-04-25 00:48:58	140.2	55789.9	49.73	49.73	13.9008	1422.7	3132.9	2149.4	88.0035	77.6747	0.398281	3572.1
127.6	2023-04-25 00:49:00	147	54474.8	49.74	49.73	13.9019	1425.6	3137.6	2150.8	88.2118	77.6693	0.398613	3576.4
135.8	2023-04-25 00:49:02	140.3	54474.8	49.74	49.74	13.8122	1424.9	3139	2149.7	86.6493	77.6747	0.398618	3574.6
135.8	2023-04-25 00:49:04	140.3	54474.8	49.74	49.74	13.8122	1424.9	3139	2149.7	86.6493	77.6747	0.398618	3574.6
134.2	2023-04-25 00:49:06	132.6	54006.1	49.73	49.73	13.7486	1426.1	3130.6	2153.5	86.7057	77.6693	0.398396	3579.6
131.6	2023-04-25 00:49:08	139.8	55373.3	49.73	49.73	13.8744	1427.4	3078.1	2145.6	87.8212	77.6693	0.399496	3573
131.6	2023-04-25 00:49:10	139.8	55373.3	49.73	49.73	13.8744	1427.4	3078.1	2145.6	87.8212	77.6693	0.399496	3573
130.6	2023-04-25 00:49:12	142.1	55230	49.73	49.73	13.941	1428.2	3027.5	2142.9	88.6849	77.6693	0.399933	3571.1
130.6	2023-04-25 00:49:14	142.1	55230	49.73	49.73	13.941	1428.2	3027.5	2142.9	88.6849	77.6693	0.399933	3571.1
130.2	2023-04-25 00:49:16	141.7	55308.2	49.74	49.74	13.9135	1425.3	3006.9	2136.4	88.0382	77.6693	0.400174	3561.7
136.4	2023-04-25 00:49:18	138.3	56423.6	49.73	49.73	13.8151	1422.9	2991	2134.2	86.467	77.6693	0.400017	3557.1
136.4	2023-04-25 00:49:20	138.3	56423.6	49.73	49.73	13.8151	1422.9	2991	2134.2	86.467	77.6693	0.400017	3557.1
129.7	2023-04-25 00:49:22	140.1	55776.9	49.73	49.73	13.8354	1421.6	2994	2130.7	87.6432	77.6693	0.400191	3552.3
129.7	2023-04-25 00:49:24	140.1	55776.9	49.73	49.73	13.8354	1421.6	2994	2130.7	87.6432	77.6693	0.400191	3552.3
129.8	2023-04-25 00:49:26	135.8	55503.5	49.74	49.73	13.737	1418	2970.6	2143.9	86.2847	77.6693	0.398102	3561.9
138.1	2023-04-25 00:49:28	131.5	55629.3	49.72	49.73	13.7182	1415.9	2986.9	2171.2	85.3385	77.6693	0.39472	3587.1
138.1	2023-04-25 00:49:30	131.5	55629.3	49.72	49.73	13.7182	1415.9	2986.9	2171.2	85.3385	77.6693	0.39472	3587.1
129.1	2023-04-25 00:49:32	138.8	53012.2	49.73	49.73	13.775	1418.6	2983.4	2188.7	85.9158	77.6801	0.393258	3607.3
129.1	2023-04-25 00:49:34	138.8	53012.2	49.73	49.73	13.775	1418.6	2983.4	2188.7	85.9158	77.6801	0.393258	3607.3
135.6	2023-04-25 00:49:36	132.8	55108.5	49.73	49.73	13.6458	1425.1	3010.3	2191.3	84.2188	77.6693	0.394066	3616.4
129.1	2023-04-25 00:49:38	124	53641.5	49.73	49.73	13.6082	1426.4	3040.7	2181.2	84.0799	77.6693	0.395388	3607.6
129.1	2023-04-25 00:49:40	124	53641.5	49.73	49.73	13.6082	1426.4	3040.7	2181.2	84.0799	77.6693	0.395388	3607.6
134.9	2023-04-25 00:49:42	124.4	55191	49.73	49.73	13.5388	1424.1	3070.8	2176.2	83.0642	77.6693	0.39555	3600.3
134.9	2023-04-25 00:49:44	124.4	55191	49.73	49.73	13.5388	1424.1	3070.8	2176.2	83.0642	77.6693	0.39555	3600.3
133.7	2023-04-25 00:49:46	124	53958.3	49.73	49.73	13.5605	1418.2	3115.5	2178.8	82.5781	77.6747	0.394273	3597
128.5	2023-04-25 00:49:48	126.6	52799.5	49.73	49.73	13.6173	1419	3151.1	2176.9	84.0929	77.6693	0.394616	3595.9
128.5	2023-04-25 00:49:50	126.6	52799.5	49.73	49.73	13.6173	1419	3151.1	2176.9	84.0929	77.6693	0.394616	3595.9
128.8	2023-04-25 00:49:52	127.9	54153.6	49.74	49.74	13.5258	1415.1	3200.7	2175.2	82.8863	77.6693	0.394145	3590.3
128.8	2023-04-25 00:49:54	127.9	54153.6	49.74	49.74	13.5258	1415.1	3200.7	2175.2	82.8863	77.6693	0.394145	3590.3
134.7	2023-04-25 00:49:56	124.2	54570.3	49.73	49.74	13.5084	1412.8	3236.5	2178.9	82.6693	77.6693	0.393351	3591.7
129.4	2023-04-25 00:49:58	131	54435.8	49.73	49.73	13.6256	1410.9	3245.6	2184.2	84.0278	77.6693	0.392451	3595.1
129.4	2023-04-25 00:50:00	131	54435.8	49.73	49.73	13.6256	1410.9	3245.6	2184.2	84.0278	77.6693	0.392451	3595.1
126	2023-04-25 00:50:02	136.3	54887.2	49.74	49.74	13.5981	1414.4	3222.6	2190.5	83.763	77.6693	0.392355	3604.9
126	2023-04-25 00:50:04	136.3	54887.2	49.74	49.74	13.5981	1414.4	3222.6	2190.5	83.763	77.6693	0.392355	3604.9
125.2	2023-04-25 00:50:06	131.2	54926.2	49.74	49.74	13.6953	1416.6	3193.3	2197	85.6207	77.6693	0.392019	3613.6
132.4	2023-04-25 00:50:08	132.6	54010.4	49.74	49.74	13.7992	1416.3	3158	2211.9	85.3299	77.6693	0.390359	3628.2
132.4	2023-04-25 00:50:10	132.6	54010.4	49.74	49.74	13.7992	1416.3	3158	2211.9	85.3299	77.6693	0.390359	3628.2
132.7	2023-04-25 00:50:12	138.6	56002.6	49.73	49.74	13.7992	1414.3	3157.5	2212.8	85.7726	77.6693	0.389926	3627.1
129.3	2023-04-25 00:50:14	130.5	54349	49.73	49.73	13.6314	1408.8	3165.5	2200.9	84.9349	77.6693	0.390282	3609.7
129.3	2023-04-25 00:50:16	130.5	54349	49.73	49.73	13.6314	1408.8	3165.5	2200.9	84.9349	77.6693	0.390282	3609.7
132.3	2023-04-25 00:50:18	135	54774.3	49.73	49.73	13.7784	1405.3	3179.6	2182.7	85.816	77.6693	0.391667	3588
132.3	2023-04-25 00:50:20	135	54774.3	49.73	49.73	13.7784	1405.3	3179.6	2182.7	85.816	77.6693	0.391667	3588
139.3	2023-04-25 00:50:22	136.3	57000.9	49.73	49.73	13.8108	1399.8	3169.1	2177	85.6901	77.6693	0.391355	3576.8
138.4	2023-04-25 00:50:24	135.6	55412.3	49.72	49.72	13.8108	1393	3175.2	2170.2	86.5799	77.6693	0.390941	3563.2
138.4	2023-04-25 00:50:26	135.6	55412.3	49.72	49.72	13.8108	1393	3175.2	2170.2	86.5799	77.6693	0.390941	3563.2
139.7	2023-04-25 00:50:28	137.6	54722.2	49.72	49.72	13.8845	1382.9	3180.3	2166.2	86.6102	77.6747	0.389648	3549.1
139.7	2023-04-25 00:50:31	137.6	54722.2	49.72	49.72	13.8845	1382.9	3180.3	2166.2	86.6102	77.6747	0.389648	3549.1
131.2	2023-04-25 00:50:33	140.4	54856.8	49.72	49.72	13.9786	1370.9	3190.8	2163.2	87.9774	77.6693	0.387906	3534.1
124.2	2023-04-25 00:50:35	138.3	54635.4	49.74	49.73	13.8267	1368	3176.9	2157.8	87.0313	77.6693	0.387997	3525.8
124.2	2023-04-25 00:50:37	138.3	54635.4	49.74	49.73	13.8267	1368	3176.9	2157.8	87.0313	77.6693	0.387997	3525.8
127.8	2023-04-25 00:50:39	144	53446.2	49.74	49.74	13.9497	1368.4	3164.5	2139.9	87.8689	77.6693	0.390046	3508.3
127.8	2023-04-25 00:50:41	144	53446.2	49.74	49.74	13.9497	1368.4	3164.5	2139.9	87.8689	77.6693	0.390046	3508.3
135.4	2023-04-25 00:50:43	133.1	54440.1	49.73	49.74	13.9034	1378.6	3171.2	2113.2	87.3481	77.6693	0.394811	3491.8
140.9	2023-04-25 00:50:45	136.7	54548.6	49.73	49.73	14.0148	1389.4	3187.9	2102.4	88.4722	77.6747	0.397904	3491.8
140.9	2023-04-25 00:50:47	136.7	54548.6	49.73	49.73	14.0148	1389.4	3187.9	2102.4	88.4722	77.6747	0.397904	3491.8
131.9	2023-04-25 00:50:49	135.3	54730.9	49.73	49.73	13.8976	1400.1	3211.6	2101.9	87.3221	77.6693	0.3998	3502
129.9	2023-04-25 00:50:51	135.9	54579	49.73	49.73	13.9588	1409.6	3233.8	2099.2	87.908	77.6747	0.401733	3508.8
129.9	2023-04-25 00:50:53	135.9	54579	49.73	49.73	13.9588	1409.6	3233.8	2099.2	87.908	77.6747	0.401733	3508.8
130.7	2023-04-25 00:50:55	131.3	55759.5	49.73	49.73	13.8672	1415	3236.3	2065.9	87.1701	77.6693	0.406504	3480.9
130.7	2023-04-25 00:50:57	131.3	55759.5	49.73	49.73	13.8672	1415	3236.3	2065.9	87.1701	77.6693	0.406504	3480.9
140.7	2023-04-25 00:50:59	129.1	55494.8	49.73	49.73	13.941	1417.3	3227.4	2040.7	87.7517	77.6801	0.409861	3458
132.6	2023-04-25 00:51:01	128.6	53784.7	49.73	49.73	13.9019	1416.6	3185.2	2022.8	87.9471	77.6693	0.411874	3439.4
132.6	2023-04-25 00:51:03	128.6	53784.7	49.73	49.73	13.9019	1416.6	3185.2	2022.8	87.9471	77.6693	0.411874	3439.4
125.8	2023-04-25 00:51:05	138.4	54796	49.74	49.73	13.7789	1414.2	3171.2	2043.8	86.1155	77.6747	0.408965	3458
125.8	2023-04-25 00:51:07	138.4	54796	49.74	49.73	13.7789	1414.2	3171.2	2043.8	86.1155	77.6747	0.408965	3458
134.7	2023-04-25 00:51:09	131.7	55872.4	49.73	49.73	13.8484	1409.5	3153.9	2084.6	86.7578	77.6693	0.403394	3494.1
127.5	2023-04-25 00:51:11	133.9	53776	49.74	49.73	13.8426	1403.7	3177.7	2130.7	86.2543	77.6747	0.397154	3534.4
127.5	2023-04-25 00:51:13	133.9	53776	49.74	49.73	13.8426	1403.7	3177.7	2130.7	86.2543	77.6747	0.397154	3534.4
133.3	2023-04-25 00:51:15	129.1	56736.1	49.73	49.73	13.9265	1403.1	3199.4	2154.7	87.6346	77.6747	0.394373	3557.8
133.3	2023-04-25 00:51:17	129.1	56736.1	49.73	49.73	13.9265	1403.1	3199.4	2154.7	87.6346	77.6747	0.394373	3557.8
130.9	2023-04-25 00:51:19	131.2	55568.6	49.73	49.73	13.9742	1407.2	3236	2151	87.9818	77.6693	0.395481	3558.2
123.8	2023-04-25 00:51:21	131.9	55069.4	49.74	49.74	13.9106	1414.1	3240.8	2118.8	87.3828	77.6693	0.400266	3532.9
123.8	2023-04-25 00:51:23	131.9	55069.4	49.74	49.74	13.9106	1414.1	3240.8	2118.8	87.3828	77.6693	0.400266	3532.9
130.4	2023-04-25 00:51:25	129.9	55286.5	49.74	49.74	13.8903	1418.1	3233.4	2089.5	87.3741	77.6693	0.404294	3507.6
127.1	2023-04-25 00:51:27	136.9	55195.3	49.74	49.74	13.9887	1412.9	3212.2	2071.7	88.0903	77.6693	0.40547	3484.6
127.1	2023-04-25 00:51:29	136.9	55195.3	49.74	49.74	13.9887	1412.9	3212.2	2071.7	88.0903	77.6693	0.40547	3484.6
123.5	2023-04-25 00:51:31	135.2	55694.4	49.74	49.74	13.8571	1411.6	3213.1	2048.3	87.6389	77.6693	0.407989	3459.9
123.5	2023-04-25 00:51:33	135.2	55694.4	49.74	49.74	13.8571	1411.6	3213.1	2048.3	87.6389	77.6693	0.407989	3459.9
140.5	2023-04-25 00:51:35	126.7	56796.9	49.73	49.74	13.8947	1403.1	3223.8	2029	87.4609	77.6693	0.408817	3432.1
139.8	2023-04-25 00:51:37	126.1	53112	49.72	49.73	13.9171	1398.4	3243.6	1997.4	87.4826	77.6747	0.411803	3395.8
139.8	2023-04-25 00:51:39	126.1	53112	49.72	49.73	13.9171	1398.4	3243.6	1997.4	87.4826	77.6747	0.411803	3395.8
140.1	2023-04-25 00:51:41	123.6	56011.3	49.72	49.72	13.8903	1388.2	3233.1	1974.9	87.3698	77.6693	0.412774	3363.1
140.1	2023-04-25 00:51:43	123.6	56011.3	49.72	49.72	13.8903	1388.2	3233.1	1974.9	87.3698	77.6693	0.412774	3363.1
131.8	2023-04-25 00:51:45	132.9	54960.9	49.72	49.72	13.7833	1392.3	3228.8	1977.6	85.9896	77.6693	0.413158	3369.9
138	2023-04-25 00:51:47	131.3	54865.4	49.72	49.72	13.8947	1397.6	3192.4	1984.8	87.717	77.6693	0.413198	3382.4
138	2023-04-25 00:51:49	131.3	54865.4	49.72	49.72	13.8947	1397.6	3192.4	1984.8	87.717	77.6693	0.413198	3382.4
127.3	2023-04-25 00:51:51	130	54062.5	49.73	49.73	13.8368	1403.4	3220.6	1990.7	86.4149	77.6693	0.413482	3394.1
127.3	2023-04-25 00:51:53	130	54062.5	49.73	49.73	13.8368	1403.4	3220.6	1990.7	86.4149	77.6693	0.413482	3394.1
133.9	2023-04-25 00:51:55	135.3	56189.2	49.73	49.74	13.8831	1405.1	3216.8	1989.9	86.8533	77.6693	0.413873	3395
129.3	2023-04-25 00:51:57	132.8	54835.1	49.74	49.74	13.8903	1402.3	3217.2	1983.9	86.8707	77.6693	0.414122	3386.2
129.3	2023-04-25 00:51:59	132.8	54835.1	49.74	49.74	13.8903	1402.3	3217.2	1983.9	86.8707	77.6693	0.414122	3386.2
128.3	2023-04-25 00:52:01	135.4	54457.5	49.74	49.74	13.8788	1399.2	3228.5	1981.4	86.6493	77.6693	0.413891	3380.6
128.3	2023-04-25 00:52:03	135.4	54457.5	49.74	49.74	13.8788	1399.2	3228.5	1981.4	86.6493	77.6693	0.413891	3380.6
136	2023-04-25 00:52:05	135.7	55872.4	49.74	49.74	13.9764	1398.6	3276.6	1972.7	88.0035	77.6693	0.414855	3371.3
133.2	2023-04-25 00:52:07	133.1	57252.6	49.73	49.73	13.8571	1398.2	3293.2	1979.3	86.8316	77.6693	0.413975	3377.5
133.2	2023-04-25 00:52:09	133.1	57252.6	49.73	49.73	13.8571	1398.2	3293.2	1979.3	86.8316	77.6693	0.413975	3377.5
132	2023-04-25 00:52:11	133.3	57000.9	49.73	49.73	13.8527	1394.4	3221.2	1993.8	87.0877	77.6693	0.411546	3388.2
139.8	2023-04-25 00:52:13	137.6	54583.3	49.73	49.73	13.9599	1387.9	3182.3	2012.4	87.73	77.6693	0.40817	3400.3
139.8	2023-04-25 00:52:15	137.6	54583.3	49.73	49.73	13.9599	1387.9	3182.3	2012.4	87.73	77.6693	0.40817	3400.3
139.6	2023-04-25 00:52:17	135.3	56532.1	49.72	49.73	13.941	1381.4	3174.9	2030.2	87.296	77.6693	0.404913	3411.6
139.6	2023-04-25 00:52:19	135.3	56532.1	49.72	49.73	13.941	1381.4	3174.9	2030.2	87.296	77.6693	0.404913	3411.6
138.1	2023-04-25 00:52:21	138.5	54722.2	49.73	49.72	14.0567	1376.6	3205.7	2028.9	88.8672	77.6693	0.404228	3405.5
128.8	2023-04-25 00:52:23	134.3	55030.4	49.73	49.73	14.0104	1368.8	3188.7	2023.7	88.737	77.6693	0.403478	3392.5
128.8	2023-04-25 00:52:25	134.3	55030.4	49.73	49.73	14.0104	1368.8	3188.7	2023.7	88.737	77.6693	0.403478	3392.5
128.6	2023-04-25 00:52:27	133	56736.1	49.73	49.73	13.8788	1365.3	3154.5	2016.5	87.1918	77.6693	0.40372	3381.8
128.6	2023-04-25 00:52:29	133	56736.1	49.73	49.73	13.8788	1365.3	3154.5	2016.5	87.1918	77.6693	0.40372	3381.8
131.6	2023-04-25 00:52:31	137.4	56484.4	49.74	49.74	13.8683	1358.9	3133.6	2015.6	86.4757	77.6693	0.402697	3374.5
130.2	2023-04-25 00:52:33	133.1	55299.5	49.73	49.73	13.9245	1355.4	3098.1	2006.3	87.8212	77.6747	0.403189	3361.7
130.2	2023-04-25 00:52:35	133.1	55299.5	49.73	49.73	13.9245	1355.4	3098.1	2006.3	87.8212	77.6747	0.403189	3361.7
135.5	2023-04-25 00:52:37	140	56037.3	49.73	49.73	14.0046	1344.4	3076.3	1987	88.3203	77.6747	0.403554	3331.4
135.5	2023-04-25 00:52:39	140	56037.3	49.73	49.73	14.0046	1344.4	3076.3	1987	88.3203	77.6747	0.403554	3331.4
127.3	2023-04-25 00:52:41	137.8	54965.3	49.73	49.73	13.9728	1343.9	3064.9	1963.4	88.5634	77.6693	0.406344	3307.3
136.6	2023-04-25 00:52:43	130.4	56315.1	49.74	49.73	13.8657	1342	3086.4	1948	86.9748	77.6747	0.407903	3290
136.6	2023-04-25 00:52:45	130.4	56315.1	49.74	49.73	13.8657	1342	3086.4	1948	86.9748	77.6747	0.407903	3290
141.9	2023-04-25 00:52:47	129.6	56254.3	49.72	49.73	13.8219	1346.6	3098.5	1940.9	85.9722	77.6693	0.409612	3287.5
141.9	2023-04-25 00:52:49	129.6	56254.3	49.72	49.73	13.8219	1346.6	3098.5	1940.9	85.9722	77.6693	0.409612	3287.5
142	2023-04-25 00:52:51	131.2	57300.3	49.72	49.72	13.8628	1348.2	3113	1944.9	85.7465	77.6693	0.409401	3293.1
132.9	2023-04-25 00:52:53	124.5	55412.3	49.73	49.72	13.7167	1349.5	3100.9	1955.4	85.7552	77.6693	0.408333	3304.9
132.9	2023-04-25 00:52:55	124.5	55412.3	49.73	49.72	13.7167	1349.5	3100.9	1955.4	85.7552	77.6693	0.408333	3304.9
137.3	2023-04-25 00:52:57	124.1	54748.3	49.72	49.72	13.8137	1354.7	3096.4	1956.9	86.2717	77.6693	0.409077	3311.6
137.3	2023-04-25 00:52:59	124.1	54748.3	49.72	49.72	13.8137	1354.7	3096.4	1956.9	86.2717	77.6693	0.409077	3311.6
139	2023-04-25 00:53:01	129.7	55577.3	49.72	49.72	13.8715	1366.9	3092.8	1942.9	86.888	77.6693	0.412986	3309.8
133.7	2023-04-25 00:53:03	130.5	55894.1	49.72	49.72	13.919	1383.6	3098.8	1916.4	87.4219	77.6693	0.419273	3300
133.7	2023-04-25 00:53:05	130.5	55894.1	49.72	49.72	13.919	1383.6	3098.8	1916.4	87.4219	77.6693	0.419273	3300
130.1	2023-04-25 00:53:07	132.4	56935.8	49.73	49.73	13.8151	1398	3086.9	1895.9	86.059	77.6693	0.424421	3293.9
131.2	2023-04-25 00:53:09	123.2	54262.2	49.73	49.73	13.7182	1407.5	3075.9	1890.2	86.1502	77.6693	0.426813	3297.7
131.2	2023-04-25 00:53:11	123.2	54262.2	49.73	49.73	13.7182	1407.5	3075.9	1890.2	86.1502	77.6693	0.426813	3297.7
133.9	2023-04-25 00:53:13	125.6	54001.7	49.73	49.73	13.7587	1407.5	3085.4	1909.3	85.5642	77.6693	0.424355	3316.8
133.9	2023-04-25 00:53:15	125.6	54001.7	49.73	49.73	13.7587	1407.5	3085.4	1909.3	85.5642	77.6693	0.424355	3316.8
140.6	2023-04-25 00:53:17	134.5	53198.8	49.72	49.73	13.7905	1408.3	3114.7	1934.9	86.237	77.6693	0.421243	3343.2
140.3	2023-04-25 00:53:19	124.7	56532.1	49.72	49.72	13.7789	1410.7	3139.1	1961.1	85.9071	77.6693	0.418382	3371.8
140.3	2023-04-25 00:53:21	124.7	56532.1	49.72	49.72	13.7789	1410.7	3139.1	1961.1	85.9071	77.6693	0.418382	3371.8
133.9	2023-04-25 00:53:23	127.6	56219.6	49.72	49.72	13.7818	1422.5	3122.2	1971.3	86.059	77.6693	0.419147	3393.8
133.9	2023-04-25 00:53:25	127.6	56219.6	49.72	49.72	13.7818	1422.5	3122.2	1971.3	86.059	77.6693	0.419147	3393.8
143.6	2023-04-25 00:53:27	127.5	53311.6	49.71	49.71	13.7937	1434.8	3118.2	1963.6	85.23	77.6693	0.422199	3398.4
139.6	2023-04-25 00:53:29	123.6	54236.1	49.7	49.71	13.7182	1449.1	3099.3	1951.8	84.6311	77.6693	0.426093	3400.9
139.6	2023-04-25 00:53:31	123.6	54236.1	49.7	49.71	13.7182	1449.1	3099.3	1951.8	84.6311	77.6693	0.426093	3400.9
137.6	2023-04-25 00:53:33	125.7	53832.5	49.71	49.71	13.7355	1461.8	3119.8	1958.6	84.974	77.6693	0.427377	3420.4
137.6	2023-04-25 00:53:35	125.7	53832.5	49.71	49.71	13.7355	1461.8	3119.8	1958.6	84.974	77.6693	0.427377	3420.4
136.3	2023-04-25 00:53:37	123.2	55086.8	49.72	49.71	13.6285	1475.6	3127.2	1995.6	83.0252	77.6693	0.425098	3471.2
134.2	2023-04-25 00:53:39	123.1	54344.6	49.72	49.72	13.4245	1483	3169	2031.6	80.9766	77.6693	0.421954	3514.6
134.2	2023-04-25 00:53:41	123.1	54344.6	49.72	49.72	13.4245	1483	3169	2031.6	80.9766	77.6693	0.421954	3514.6
142	2023-04-25 00:53:43	119	56232.6	49.72	49.72	13.5894	1489.2	3190.5	2060.6	82.6042	77.6693	0.419517	3549.8
136.7	2023-04-25 00:53:45	130.6	55625	49.72	49.72	13.6863	1482.1	3196.1	2116.8	84.3229	77.6693	0.41182	3598.9
136.7	2023-04-25 00:53:47	130.6	55625	49.72	49.72	13.6863	1482.1	3196.1	2116.8	84.3229	77.6693	0.41182	3598.9
142.2	2023-04-25 00:53:49	122.2	55321.2	49.72	49.72	13.6516	1470.5	3172.1	2153.7	84.2014	77.6693	0.405745	3624.2
142.2	2023-04-25 00:53:51	122.2	55321.2	49.72	49.72	13.6516	1470.5	3172.1	2153.7	84.2014	77.6693	0.405745	3624.2
138.5	2023-04-25 00:53:53	117.8	55950.5	49.71	49.71	13.6155	1458.7	3132.3	2216	83.3203	77.6693	0.396958	3674.7
143.6	2023-04-25 00:53:55	117.8	54822	49.72	49.72	13.6791	1447.4	3092.7	2268.8	84.2752	77.6693	0.389484	3716.2
143.6	2023-04-25 00:53:57	117.8	54822	49.72	49.72	13.6791	1447.4	3092.7	2268.8	84.2752	77.6693	0.389484	3716.2
140	2023-04-25 00:53:59	117.7	55846.4	49.72	49.72	13.5981	1442.9	3037.5	2288.5	83.3203	77.6693	0.386691	3731.4
140	2023-04-25 00:54:01	117.7	55846.4	49.72	49.72	13.5981	1442.9	3037.5	2288.5	83.3203	77.6693	0.386691	3731.4
140.6	2023-04-25 00:54:03	123.2	55121.5	49.72	49.72	13.64	1440.3	3025.4	2281.8	82.9905	77.6693	0.386959	3722.1
141	2023-04-25 00:54:05	121.8	54756.9	49.71	49.72	13.5713	1439.9	3002	2244.1	83.0686	77.6693	0.390852	3684
141	2023-04-25 00:54:07	121.8	54756.9	49.71	49.72	13.5713	1439.9	3002	2244.1	83.0686	77.6693	0.390852	3684
140.7	2023-04-25 00:54:09	128.4	56171.9	49.71	49.71	13.6328	1436.4	3055.1	2190.3	83.52	77.6693	0.396063	3626.7
140.7	2023-04-25 00:54:11	128.4	56171.9	49.71	49.71	13.6328	1436.4	3055.1	2190.3	83.52	77.6693	0.396063	3626.7
141.7	2023-04-25 00:54:13	123.2	55269.1	49.71	49.71	13.6473	1432.4	3087	2160.3	83.2856	77.6693	0.398697	3592.7
137.5	2023-04-25 00:54:15	125.4	55759.5	49.71	49.71	13.559	1425.6	3085.3	2153.2	82.9731	77.6693	0.398346	3578.8
137.5	2023-04-25 00:54:17	125.4	55759.5	49.71	49.71	13.559	1425.6	3085.3	2153.2	82.9731	77.6693	0.398346	3578.8
149	2023-04-25 00:54:19	129.3	56011.3	49.71	49.71	13.7601	1416.2	3017.5	2170.1	84.8872	77.6693	0.394892	3586.3
140.2	2023-04-25 00:54:21	128	56970.5	49.7	49.7	13.6646	1412.3	2959.7	2185.8	83.4071	77.6693	0.392513	3598.1
140.2	2023-04-25 00:54:23	128	56970.5	49.7	49.7	13.6646	1412.3	2959.7	2185.8	83.4071	77.6693	0.392513	3598.1
133.9	2023-04-25 00:54:25	126	54887.2	49.72	49.71	13.5952	1412.4	2972.2	2189.3	83.0339	77.6693	0.392148	3601.7
133.9	2023-04-25 00:54:27	126	54887.2	49.72	49.71	13.5952	1412.4	2972.2	2189.3	83.0339	77.6693	0.392148	3601.7
137.4	2023-04-25 00:54:29	121.8	55086.8	49.72	49.72	13.6212	1417.6	2998.1	2182.9	83.4592	77.6693	0.393723	3600.5
136	2023-04-25 00:54:31	117.5	56006.9	49.72	49.72	13.4549	1431.7	3036	2177.8	82.0052	77.6693	0.396648	3609.5
136	2023-04-25 00:54:33	117.5	56006.9	49.72	49.72	13.4549	1431.7	3036	2177.8	82.0052	77.6693	0.396648	3609.5
135.4	2023-04-25 00:54:35	121	56566.8	49.72	49.72	13.5127	1439.3	3016.1	2180.2	81.3976	77.6693	0.397652	3619.5
135.4	2023-04-25 00:54:37	121	56566.8	49.72	49.72	13.5127	1439.3	3016.1	2180.2	81.3976	77.6693	0.397652	3619.5
138.4	2023-04-25 00:54:39	116.7	55746.5	49.72	49.72	13.4708	1446	3002.8	2204	81.0026	77.6693	0.396164	3650
139	2023-04-25 00:54:41	122.9	56961.8	49.72	49.72	13.6118	1453.8	3038.9	2258.3	82.2439	77.6693	0.391638	3712.1
139	2023-04-25 00:54:43	122.9	56961.8	49.72	49.72	13.6118	1453.8	3038.9	2258.3	82.2439	77.6693	0.391638	3712.1
141.8	2023-04-25 00:54:45	116.6	56540.8	49.71	49.72	13.5486	1449.4	3073.3	2289.7	82.8646	77.6693	0.387633	3739.1
141.8	2023-04-25 00:54:47	116.6	56540.8	49.71	49.72	13.5486	1449.4	3073.3	2289.7	82.8646	77.6693	0.387633	3739.1
145.3	2023-04-25 00:54:49	121.2	55746.5	49.71	49.71	13.6849	1445.8	3079.8	2295.5	83.52	77.6693	0.386443	3741.3
144.6	2023-04-25 00:54:51	118.5	54010.4	49.7	49.7	13.4722	1430.6	3042.7	2276.2	81.4714	77.6693	0.385939	3706.8
144.6	2023-04-25 00:54:53	118.5	54010.4	49.7	49.7	13.4722	1430.6	3042.7	2276.2	81.4714	77.6693	0.385939	3706.8
140.6	2023-04-25 00:54:55	125.6	55008.7	49.7	49.7	13.5561	1428.1	2974.2	2254.7	82.2266	77.6693	0.387776	3682.8
140.6	2023-04-25 00:54:57	125.6	55008.7	49.7	49.7	13.5561	1428.1	2974.2	2254.7	82.2266	77.6693	0.387776	3682.8
137	2023-04-25 00:54:59	117.3	55989.6	49.71	49.71	13.5431	1425.2	2914.3	2232.5	83.0642	77.6747	0.389644	3657.7
146.4	2023-04-25 00:55:01	119.5	56809.9	49.71	49.71	13.5634	1424.9	2842.9	2212.5	81.8576	77.6693	0.391736	3637.4
146.4	2023-04-25 00:55:03	119.5	56809.9	49.71	49.71	13.5634	1424.9	2842.9	2212.5	81.8576	77.6693	0.391736	3637.4
152.3	2023-04-25 00:55:05	112.6	55911.5	49.69	49.71	13.5315	1424.9	2872.4	2196.1	82.474	77.6693	0.39351	3621
152.3	2023-04-25 00:55:07	112.6	55911.5	49.69	49.71	13.5315	1424.9	2872.4	2196.1	82.474	77.6693	0.39351	3621
153.8	2023-04-25 00:55:09	115.5	53936.6	49.69	49.69	13.5793	1423.7	2906.5	2177.6	82.8385	77.6693	0.395329	3601.3
145.1	2023-04-25 00:55:11	116.6	56219.6	49.7	49.7	13.5171	1419.8	2949	2166.1	81.3195	77.6693	0.39594	3585.9
145.1	2023-04-25 00:55:13	116.6	56219.6	49.7	49.7	13.5171	1419.8	2949	2166.1	81.3195	77.6693	0.39594	3585.9
149.5	2023-04-25 00:55:15	119.6	56493.1	49.69	49.7	13.627	1415	2915.6	2165.7	83.1207	77.6693	0.395174	3580.7
149.5	2023-04-25 00:55:17	119.6	56493.1	49.69	49.7	13.627	1415	2915.6	2165.7	83.1207	77.6693	0.395174	3580.7
145	2023-04-25 00:55:19	116.7	55034.7	49.7	49.69	13.4057	1410	2882.8	2175.6	80.5339	77.6693	0.39324	3585.6
141.2	2023-04-25 00:55:21	115.6	54188.4	49.7	49.7	13.4158	1407	2854.6	2186.7	80.408	77.6693	0.391518	3593.7
141.2	2023-04-25 00:55:23	115.6	54188.4	49.7	49.7	13.4158	1407	2854.6	2186.7	80.408	77.6693	0.391518	3593.7
149.9	2023-04-25 00:55:25	117.9	55750.9	49.7	49.7	13.533	1400.3	2850	2180.8	81.7318	77.6693	0.391025	3581.1
148.1	2023-04-25 00:55:27	117.7	54487.8	49.69	49.69	13.4795	1396	2823.1	2162	80.855	77.6693	0.392355	3558
148.1	2023-04-25 00:55:29	117.7	54487.8	49.69	49.69	13.4795	1396	2823.1	2162	80.855	77.6693	0.392355	3558
144.1	2023-04-25 00:55:31	117.6	55299.5	49.69	49.69	13.4404	1394.5	2799	2136.4	80.7639	77.6693	0.394942	3530.9
144.1	2023-04-25 00:55:33	117.6	55299.5	49.69	49.69	13.4404	1394.5	2799	2136.4	80.7639	77.6693	0.394942	3530.9
138.2	2023-04-25 00:55:35	121.7	55143.2	49.71	49.7	13.5244	1396.3	2831.3	2116.1	81.3368	77.6693	0.397534	3512.4
141.4	2023-04-25 00:55:37	121.8	54145	49.72	49.71	13.5532	1402.7	2923.6	2097.7	82.1528	77.6693	0.400726	3500.4
141.4	2023-04-25 00:55:39	121.8	54145	49.72	49.71	13.5532	1402.7	2923.6	2097.7	82.1528	77.6693	0.400726	3500.4
144.6	2023-04-25 00:55:41	121.5	55000	49.7	49.71	13.4939	1408	2972.4	2086.7	81.3064	77.6693	0.402896	3494.7
144.6	2023-04-25 00:55:43	121.5	55000	49.7	49.71	13.4939	1408	2972.4	2086.7	81.3064	77.6693	0.402896	3494.7
140.6	2023-04-25 00:55:45	120.4	54296.9	49.71	49.71	13.3637	1413.4	2975	2072.4	79.2014	77.6693	0.405474	3485.8
147.2	2023-04-25 00:55:47	116.6	53324.7	49.7	49.71	13.4172	1422.6	2975	2059.6	79.5964	77.6693	0.408535	3482.2
147.2	2023-04-25 00:55:49	116.6	53324.7	49.7	49.71	13.4172	1422.6	2975	2059.6	79.5964	77.6693	0.408535	3482.2
145.1	2023-04-25 00:55:51	119.1	55677.1	49.7	49.7	13.4881	1421.3	2969.5	2057.7	80.6945	77.6693	0.408537	3479
145.1	2023-04-25 00:55:53	119.1	55677.1	49.7	49.7	13.4881	1421.3	2969.5	2057.7	80.6945	77.6693	0.408537	3479
143.7	2023-04-25 00:55:55	119.9	55525.2	49.7	49.7	13.5651	1415.6	2976.5	2056.4	81.7839	77.6693	0.407719	3472
144.5	2023-04-25 00:55:57	119.7	55933.2	49.7	49.7	13.5663	1405.3	3001.6	2056.7	81.6493	77.6693	0.405921	3462
144.5	2023-04-25 00:55:59	119.7	55933.2	49.7	49.7	13.5663	1405.3	3001.6	2056.7	81.6493	77.6693	0.405921	3462
149.2	2023-04-25 00:56:01	118.1	54926.2	49.7	49.7	13.465	1400.5	3018.9	2054.6	80.5252	77.6693	0.405343	3455.1
149.2	2023-04-25 00:56:03	118.1	54926.2	49.7	49.7	13.465	1400.5	3018.9	2054.6	80.5252	77.6693	0.405343	3455.1
142.7	2023-04-25 00:56:05	114.1	54192.7	49.71	49.7	13.4462	1396.3	3031.9	2049.9	80.3342	77.6693	0.405171	3446.2
148	2023-04-25 00:56:07	122.8	53954	49.71	49.71	13.5981	1390.3	3026.2	2041.7	82.079	77.6693	0.405099	3432
148	2023-04-25 00:56:09	122.8	53954	49.71	49.71	13.5981	1390.3	3026.2	2041.7	82.079	77.6693	0.405099	3432
144.6	2023-04-25 00:56:11	120.5	54691.8	49.7	49.7	13.5272	1383.5	2965.3	2030	81.1892	77.6693	0.405302	3413.5
141.4	2023-04-25 00:56:13	120.6	55520.8	49.71	49.7	13.5373	1376.9	2909.7	2027.7	82.1137	77.6693	0.404423	3404.6
141.4	2023-04-25 00:56:15	120.6	55520.8	49.71	49.7	13.5373	1376.9	2909.7	2027.7	82.1137	77.6693	0.404423	3404.6
145.7	2023-04-25 00:56:17	121.3	55338.5	49.71	49.71	13.5359	1367.9	2854.3	2035.6	81.1979	77.6693	0.40191	3403.5
145.7	2023-04-25 00:56:19	121.3	55338.5	49.71	49.71	13.5359	1367.9	2854.3	2035.6	81.1979	77.6693	0.40191	3403.5
148.6	2023-04-25 00:56:21	121.8	54318.6	49.7	49.7	13.6198	1352.2	2872.3	2052	82.2439	77.6747	0.397215	3404.2
143.8	2023-04-25 00:56:23	118.2	52877.6	49.69	49.7	13.7124	1344.1	2900	2051.8	84.2144	77.6693	0.395801	3395.9
143.8	2023-04-25 00:56:25	118.2	52877.6	49.69	49.7	13.7124	1344.1	2900	2051.8	84.2144	77.6693	0.395801	3395.9
149.7	2023-04-25 00:56:27	119.5	54244.8	49.69	49.69	13.7428	1336.4	2941.2	2038.1	82.5695	77.6693	0.396029	3374.5
149.7	2023-04-25 00:56:29	119.5	54244.8	49.69	49.69	13.7428	1336.4	2941.2	2038.1	82.5695	77.6693	0.396029	3374.5
143.5	2023-04-25 00:56:31	120.5	54270.8	49.7	49.69	13.7432	1336.7	2930.9	2014.6	83.9106	77.6693	0.39886	3351.3
142.2	2023-04-25 00:56:33	115.1	54236.1	49.71	49.7	13.7182	1340.1	2927.6	1999.3	83.4809	77.6693	0.4013	3339.4
142.2	2023-04-25 00:56:35	115.1	54236.1	49.71	49.7	13.7182	1340.1	2927.6	1999.3	83.4809	77.6693	0.4013	3339.4
141.7	2023-04-25 00:56:37	122.8	52356.8	49.7	49.71	13.7514	1345.3	2944.1	1984.7	83.9019	77.6693	0.403994	3330
141.7	2023-04-25 00:56:39	122.8	52356.8	49.7	49.71	13.7514	1345.3	2944.1	1984.7	83.9019	77.6693	0.403994	3330
142.2	2023-04-25 00:56:41	119.3	53845.5	49.71	49.71	13.7051	1348.7	2949	1972	84.0365	77.6693	0.406149	3320.7
137.1	2023-04-25 00:56:43	119.6	52803.8	49.72	49.71	13.695	1356.7	2977.9	1959.2	83.7717	77.6693	0.40915	3315.9
137.1	2023-04-25 00:56:45	119.6	52803.8	49.72	49.71	13.695	1356.7	2977.9	1959.2	83.7717	77.6693	0.40915	3315.9
136.6	2023-04-25 00:56:47	119.3	53185.8	49.72	49.72	13.5952	1362.1	2994	1960.1	82.1962	77.6693	0.409999	3322.2
136.6	2023-04-25 00:56:49	119.3	53185.8	49.72	49.72	13.5952	1362.1	2994	1960.1	82.1962	77.6693	0.409999	3322.2
137.2	2023-04-25 00:56:51	122.3	54118.9	49.72	49.72	13.737	1362.4	3048	1956.4	83.8715	77.6747	0.41051	3318.8
147.8	2023-04-25 00:56:53	118.7	53233.5	49.71	49.72	13.7037	1350.9	3086.9	1951	83.4418	77.6693	0.409128	3301.9
147.8	2023-04-25 00:56:55	118.7	53233.5	49.71	49.72	13.7037	1350.9	3086.9	1951	83.4418	77.6693	0.409128	3301.9
138.1	2023-04-25 00:56:57	114.3	54756.9	49.71	49.71	13.6486	1335.6	3102.9	1954.3	82.5651	77.6693	0.40597	3289.9
141.2	2023-04-25 00:56:59	118.3	55017.4	49.72	49.72	13.6892	1322.7	3115	1961.9	83.4071	77.6693	0.402697	3284.6
141.2	2023-04-25 00:57:01	118.3	55017.4	49.72	49.72	13.6892	1322.7	3115	1961.9	83.4071	77.6693	0.402697	3284.6
139.2	2023-04-25 00:57:03	118	54496.5	49.72	49.72	13.6198	1320.4	3109.8	1969.1	82.2266	77.6693	0.401398	3289.5
139.2	2023-04-25 00:57:05	118	54496.5	49.72	49.72	13.6198	1320.4	3109.8	1969.1	82.2266	77.6693	0.401398	3289.5
139	2023-04-25 00:57:07	121.1	54262.2	49.72	49.72	13.6516	1327.4	3107.7	1965.1	82.9471	77.6693	0.403159	3292.5
142.6	2023-04-25 00:57:09	119.8	54192.7	49.71	49.71	13.7076	1342.9	3107.5	1954.1	83.4679	77.6693	0.40731	3297
142.6	2023-04-25 00:57:11	119.8	54192.7	49.71	49.71	13.7076	1342.9	3107.5	1954.1	83.4679	77.6693	0.40731	3297
136.2	2023-04-25 00:57:13	120.6	53246.5	49.71	49.71	13.7355	1356.9	3085.8	1941.4	84.3576	77.6693	0.411394	3298.3
136.2	2023-04-25 00:57:15	120.6	53246.5	49.71	49.71	13.7355	1356.9	3085.8	1941.4	84.3576	77.6693	0.411394	3298.3
139.7	2023-04-25 00:57:17	119.3	53446.2	49.71	49.71	13.7876	1377.1	3060.4	1929.4	85.178	77.6693	0.416483	3306.5
143.4	2023-04-25 00:57:19	120.1	53185.8	49.71	49.71	13.7891	1382.4	3033.1	1933	84.2795	77.6693	0.416963	3315.4
143.4	2023-04-25 00:57:21	120.1	53185.8	49.71	49.71	13.7891	1382.4	3033.1	1933	84.2795	77.6693	0.416963	3315.4
143.6	2023-04-25 00:57:23	116.2	54509.5	49.71	49.71	13.7486	1388.6	3039.4	1945.9	84.9002	77.6693	0.416434	3334.5
143.6	2023-04-25 00:57:25	116.2	54509.5	49.71	49.71	13.7486	1388.6	3039.4	1945.9	84.9002	77.6693	0.416434	3334.5
142	2023-04-25 00:57:27	121.9	54639.8	49.71	49.7	13.7601	1388.1	3048.8	1962.9	84.2231	77.6693	0.414235	3351
141	2023-04-25 00:57:29	118.4	54001.7	49.71	49.71	13.7471	1393.1	3071	1986.1	83.9149	77.6693	0.412257	3379.2
141	2023-04-25 00:57:31	118.4	54001.7	49.71	49.71	13.7471	1393.1	3071	1986.1	83.9149	77.6693	0.412257	3379.2
140.6	2023-04-25 00:57:33	123.5	53724	49.7	49.7	13.8021	1391.9	3118.2	1986.1	84.8264	77.6693	0.412049	3378
140.6	2023-04-25 00:57:35	123.5	53724	49.7	49.7	13.8021	1391.9	3118.2	1986.1	84.8264	77.6693	0.412049	3378
141.4	2023-04-25 00:57:37	123.4	52400.2	49.71	49.7	13.8015	1389	3169.6	1972.2	85.395	77.6693	0.413245	3361.2
144.8	2023-04-25 00:57:39	120	53823.8	49.7	49.71	13.737	1378.2	3204	1950.7	84.2057	77.6693	0.414011	3328.9
144.8	2023-04-25 00:57:41	120	53823.8	49.7	49.71	13.737	1378.2	3204	1950.7	84.2057	77.6693	0.414011	3328.9
147.9	2023-04-25 00:57:43	122.7	55047.7	49.7	49.7	13.7934	1366	3197.7	1954.2	84.4575	77.6693	0.411421	3320.2
149.3	2023-04-25 00:57:45	114.3	52586.8	49.69	49.7	13.6111	1344	3153.9	1966.5	83.099	77.6747	0.405981	3310.5
149.3	2023-04-25 00:57:47	114.3	52586.8	49.69	49.7	13.6111	1344	3153.9	1966.5	83.099	77.6747	0.405981	3310.5
147.6	2023-04-25 00:57:49	119	53337.7	49.69	49.69	13.6733	1326.9	3140.6	1965.5	83.8585	77.6693	0.403019	3292.4
147.6	2023-04-25 00:57:51	119	53337.7	49.69	49.69	13.6733	1326.9	3140.6	1965.5	83.8585	77.6693	0.403019	3292.4
143.3	2023-04-25 00:57:53	124.2	54240.4	49.7	49.69	13.6892	1319.1	3106.8	1949.9	84.0278	77.6693	0.403518	3269
146.6	2023-04-25 00:57:55	123.5	54149.3	49.7	49.7	13.7458	1331.8	3092.4	1932.8	83.6502	77.6693	0.407952	3264.6
141.7	2023-04-25 00:57:59	115.4	52552.1	49.7	49.7	13.8628	1351.6	3041.9	1920.8	85.829	77.6693	0.41303	3272.4
141.7	2023-04-25 00:58:01	115.4	52552.1	49.7	49.7	13.8628	1351.6	3041.9	1920.8	85.829	77.6693	0.41303	3272.4
149	2023-04-25 00:58:03	118.1	53211.8	49.7	49.7	13.9019	1376.4	2942.1	1909.2	85.5208	77.6693	0.418919	3285.6
142.1	2023-04-25 00:58:05	114.4	53103.3	49.71	49.7	13.899	1394.2	2873.8	1898.5	86.0547	77.6693	0.423421	3292.7
142.1	2023-04-25 00:58:07	114.4	53103.3	49.71	49.7	13.899	1394.2	2873.8	1898.5	86.0547	77.6693	0.423421	3292.7
146.1	2023-04-25 00:58:09	112.9	53003.5	49.7	49.71	13.8498	1404.4	2817.1	1891.2	85.1736	77.6693	0.426144	3295.6
146.1	2023-04-25 00:58:11	112.9	53003.5	49.7	49.71	13.8498	1404.4	2817.1	1891.2	85.1736	77.6693	0.426144	3295.6
144.1	2023-04-25 00:58:13	112.1	53641.5	49.7	49.7	13.8715	1413.6	2825.5	1888.6	84.8524	77.6693	0.428078	3302.2
142.1	2023-04-25 00:58:15	108.8	51849	49.71	49.7	13.7283	1412.8	2854	1911.8	84.0451	77.6747	0.424953	3324.6
142.1	2023-04-25 00:58:17	108.8	51849	49.71	49.7	13.7283	1412.8	2854	1911.8	84.0451	77.6747	0.424953	3324.6
138.8	2023-04-25 00:58:19	105.8	53671.9	49.7	49.7	13.7211	1408	2878.6	1954.8	83.6762	77.6693	0.418699	3362.8
138.8	2023-04-25 00:58:21	105.8	53671.9	49.7	49.7	13.7211	1408	2878.6	1954.8	83.6762	77.6693	0.418699	3362.8
135.5	2023-04-25 00:58:23	110.3	54145	49.72	49.71	13.7355	1401.8	2873.9	2007.4	83.4245	77.6747	0.411182	3409.2
142.7	2023-04-25 00:58:25	112.9	52274.3	49.72	49.72	13.7572	1390	2871.4	2071	84.0451	77.6693	0.401618	3461
142.7	2023-04-25 00:58:27	112.9	52274.3	49.72	49.72	13.7572	1390	2871.4	2071	84.0451	77.6693	0.401618	3461
145.7	2023-04-25 00:58:29	113.4	51935.8	49.71	49.71	13.7167	1384.9	2898.4	2099.8	84.0408	77.6693	0.397423	3484.7
145.7	2023-04-25 00:58:31	113.4	51935.8	49.71	49.71	13.7167	1384.9	2898.4	2099.8	84.0408	77.6693	0.397423	3484.7
137.3	2023-04-25 00:58:33	112.7	53797.7	49.71	49.71	13.5214	1384.6	2917	2108	81.7188	77.6747	0.396438	3492.6
133.8	2023-04-25 00:58:35	117.4	53177.1	49.72	49.71	13.6516	1385.2	2883	2085.9	82.4523	77.6747	0.399067	3471.1
133.8	2023-04-25 00:58:37	117.4	53177.1	49.72	49.71	13.6516	1385.2	2883	2085.9	82.4523	77.6747	0.399067	3471.1
136.5	2023-04-25 00:58:39	117.3	53237.8	49.72	49.72	13.669	1385.7	2833.4	2062.7	82.5564	77.6693	0.401839	3448.4
140.1	2023-04-25 00:58:41	115.9	53146.7	49.72	49.72	13.7775	1383.3	2779.4	2058.7	83.8195	77.6693	0.401888	3442
140.1	2023-04-25 00:58:43	115.9	53146.7	49.72	49.72	13.7775	1383.3	2779.4	2058.7	83.8195	77.6693	0.401888	3442
141.8	2023-04-25 00:58:45	118.5	53359.4	49.71	49.72	13.8209	1381.6	2767.2	2080.7	84.184	77.6693	0.399041	3462.3
141.8	2023-04-25 00:58:47	118.5	53359.4	49.71	49.72	13.8209	1381.6	2767.2	2080.7	84.184	77.6693	0.399041	3462.3
142.3	2023-04-25 00:58:49	112.6	51618.9	49.71	49.71	13.7659	1378.4	2796.2	2109.4	84.0191	77.6693	0.395206	3487.8
140.9	2023-04-25 00:58:51	105.9	51085.1	49.71	49.71	13.695	1375.1	2835.6	2126.9	83.8455	77.6693	0.392661	3502
140.9	2023-04-25 00:58:53	105.9	51085.1	49.71	49.71	13.695	1375.1	2835.6	2126.9	83.8455	77.6693	0.392661	3502
142.1	2023-04-25 00:58:55	110.3	50842	49.71	49.71	13.7283	1368.6	2846.9	2127.4	83.4766	77.6693	0.391476	3496
142.1	2023-04-25 00:58:57	110.3	50842	49.71	49.71	13.7283	1368.6	2846.9	2127.4	83.4766	77.6693	0.391476	3496
138.9	2023-04-25 00:58:59	120.5	52682.3	49.71	49.71	13.8281	1358.2	2824.5	2119.4	84.1536	77.6693	0.390557	3477.6
147.8	2023-04-25 00:59:01	111.5	51610.2	49.7	49.71	13.8614	1347.8	2804.7	2107.3	85.2474	77.6693	0.39009	3455.1
147.8	2023-04-25 00:59:03	111.5	51610.2	49.7	49.71	13.8614	1347.8	2804.7	2107.3	85.2474	77.6693	0.39009	3455.1
146.2	2023-04-25 00:59:05	113.1	50980.9	49.7	49.7	13.8947	1336.7	2807.3	2089.1	84.8481	77.6693	0.390186	3425.8
146.2	2023-04-25 00:59:07	113.1	50980.9	49.7	49.7	13.8947	1336.7	2807.3	2089.1	84.8481	77.6693	0.390186	3425.8
141.1	2023-04-25 00:59:09	114.2	50520.8	49.7	49.7	13.7988	1331.7	2839.2	2070.1	84.9957	77.6693	0.391469	3401.8
139.8	2023-04-25 00:59:11	110.7	49869.8	49.71	49.71	13.7659	1332.1	2914	2036.3	84.0278	77.6693	0.39547	3368.4
139.8	2023-04-25 00:59:13	110.7	49869.8	49.71	49.71	13.7659	1332.1	2914	2036.3	84.0278	77.6693	0.39547	3368.4
138.2	2023-04-25 00:59:15	109.8	50195.3	49.71	49.71	13.7269	1341.9	2971.8	2005.3	83.3941	77.6693	0.400902	3347.2
140.9	2023-04-25 00:59:17	118.5	49774.3	49.72	49.72	13.886	1347	3017.8	1974.5	84.6311	77.6693	0.40554	3321.5
140.9	2023-04-25 00:59:19	118.5	49774.3	49.72	49.72	13.886	1347	3017.8	1974.5	84.6311	77.6693	0.40554	3321.5
137.7	2023-04-25 00:59:21	117.1	51718.8	49.72	49.72	13.8757	1349.9	3015.5	1954.9	85.191	77.6693	0.408466	3304.8
137.7	2023-04-25 00:59:23	117.1	51718.8	49.72	49.72	13.8757	1349.9	3015.5	1954.9	85.191	77.6693	0.408466	3304.8
140.2	2023-04-25 00:59:25	118	50898.4	49.72	49.72	13.8571	1347.1	3015.4	1964.3	84.7352	77.6693	0.406807	3311.4
134.8	2023-04-25 00:59:27	105.2	51718.8	49.72	49.72	13.7051	1343.2	3027.8	1978.7	83.559	77.6693	0.404347	3321.9
134.8	2023-04-25 00:59:29	105.2	51718.8	49.72	49.72	13.7051	1343.2	3027.8	1978.7	83.559	77.6693	0.404347	3321.9
133.1	2023-04-25 00:59:31	114.3	50872.4	49.73	49.73	13.7225	1341.2	3067.4	1995.1	83.1814	77.6693	0.402002	3336.3
133.1	2023-04-25 00:59:33	114.3	50872.4	49.73	49.73	13.7225	1341.2	3067.4	1995.1	83.1814	77.6693	0.402002	3336.3
132.8	2023-04-25 00:59:35	113.6	50746.5	49.73	49.73	13.7109	1341.7	3100.9	2009.9	83.533	77.6693	0.400316	3351.6
135.5	2023-04-25 00:59:37	111.4	50768.2	49.73	49.73	13.737	1347.8	3116.4	2008.1	83.8021	77.6693	0.401621	3355.9
135.5	2023-04-25 00:59:39	111.4	50768.2	49.73	49.73	13.737	1347.8	3116.4	2008.1	83.8021	77.6693	0.401621	3355.9
133.9	2023-04-25 00:59:41	114.1	50612	49.73	49.73	13.7575	1352.1	3113	2005.7	83.763	77.6693	0.402674	3357.8
133.9	2023-04-25 00:59:43	114.1	50612	49.73	49.73	13.7575	1352.1	3113	2005.7	83.763	77.6693	0.402674	3357.8
140.6	2023-04-25 00:59:45	116.4	50664.1	49.72	49.72	13.8079	1357.2	3084.2	1997.3	84.9609	77.6693	0.404591	3354.5
143.6	2023-04-25 00:59:47	115.9	49743.9	49.71	49.72	13.8267	1360.5	3037.5	1995.1	84.2882	77.6693	0.405442	3355.6
143.6	2023-04-25 00:59:49	115.9	49743.9	49.71	49.72	13.8267	1360.5	3037.5	1995.1	84.2882	77.6693	0.405442	3355.6
137.8	2023-04-25 00:59:51	113.3	51883.7	49.71	49.71	13.7494	1362.9	3004.7	1981.2	83.8368	77.6747	0.407554	3344.1
137.8	2023-04-25 00:59:53	113.3	51883.7	49.71	49.71	13.7494	1362.9	3004.7	1981.2	83.8368	77.6747	0.407554	3344.1
139.4	2023-04-25 00:59:55	119	50750.9	49.71	49.71	13.8335	1368.5	2988.3	1972.2	84.3273	77.6693	0.409645	3340.7
139.8	2023-04-25 00:59:57	118.9	51896.7	49.72	49.72	13.8426	1368.8	3020.2	1963.5	84.5313	77.6693	0.410767	3332.3
139.8	2023-04-25 00:59:59	118.9	51896.7	49.72	49.72	13.8426	1368.8	3020.2	1963.5	84.5313	77.6693	0.410767	3332.3
143.8	2023-04-25 01:00:01	123	51393.2	49.71	49.71	13.9265	1370.2	3072.5	1958.2	85.3429	77.6693	0.411669	3328.4
143.8	2023-04-25 01:00:03	123	51393.2	49.71	49.71	13.9265	1370.2	3072.5	1958.2	85.3429	77.6693	0.411669	3328.4
143.8	2023-04-25 01:00:05	115.1	50915.8	49.7	49.71	13.8426	1370.7	3090.4	1947.4	84.7786	77.6693	0.413098	3318.1
145.5	2023-04-25 01:00:07	114.8	51276	49.7	49.7	13.9048	1369.2	3042.8	1938.6	85.4427	77.6693	0.413931	3307.8
145.5	2023-04-25 01:00:09	114.8	51276	49.7	49.7	13.9048	1369.2	3042.8	1938.6	85.4427	77.6693	0.413931	3307.8
140.4	2023-04-25 01:00:11	111.7	49956.6	49.7	49.7	13.7529	1368.4	2955	1943.8	84.132	77.6693	0.413139	3312.2
142.6	2023-04-25 01:00:13	115.3	49448.8	49.71	49.7	13.7355	1369.1	2907	1954.6	83.2422	77.6693	0.41192	3323.7
142.6	2023-04-25 01:00:15	115.3	49448.8	49.71	49.7	13.7355	1369.1	2907	1954.6	83.2422	77.6693	0.41192	3323.7
140.4	2023-04-25 01:00:18	115.8	51020	49.71	49.71	13.7775	1376.8	2881.2	1975.5	83.1033	77.6693	0.410703	3352.3
140.4	2023-04-25 01:00:20	115.8	51020	49.71	49.71	13.7775	1376.8	2881.2	1975.5	83.1033	77.6693	0.410703	3352.3
138.2	2023-04-25 01:00:22	111.7	49496.5	49.71	49.71	13.6632	1385.9	2886.9	1975.9	83.0816	77.6693	0.412249	3361.8
140.1	2023-04-25 01:00:24	111	51271.7	49.72	49.71	13.674	1393.9	2904.5	1963.7	82.2049	77.6693	0.415148	3357.6
140.1	2023-04-25 01:00:26	111	51271.7	49.72	49.71	13.674	1393.9	2904.5	1963.7	82.2049	77.6693	0.415148	3357.6
140.5	2023-04-25 01:00:28	115.2	50460.1	49.72	49.72	13.627	1406.4	2957.5	1935.9	82.0616	77.6693	0.420788	3342.3
140.5	2023-04-25 01:00:30	115.2	50460.1	49.72	49.72	13.627	1406.4	2957.5	1935.9	82.0616	77.6693	0.420788	3342.3
143.4	2023-04-25 01:00:32	113.6	49405.4	49.71	49.71	13.6774	1414.8	3030.8	1921.2	83.6068	77.6693	0.424101	3336
140.4	2023-04-25 01:00:34	119	49791.7	49.7	49.7	13.64	1423.7	3063.7	1914.7	82.5087	77.6693	0.426462	3338.4
140.4	2023-04-25 01:00:36	119	49791.7	49.7	49.7	13.64	1423.7	3063.7	1914.7	82.5087	77.6693	0.426462	3338.4
138.1	2023-04-25 01:00:38	110.1	50078.1	49.71	49.71	13.5634	1436.4	3089.4	1907.2	81.2543	77.6693	0.429597	3343.6
138.1	2023-04-25 01:00:40	110.1	50078.1	49.71	49.71	13.5634	1436.4	3089.4	1907.2	81.2543	77.6693	0.429597	3343.6
133.7	2023-04-25 01:00:42	110.8	49418.4	49.72	49.71	13.4795	1436.4	3064.4	1900.4	80.1259	77.6693	0.430472	3336.8
132.9	2023-04-25 01:00:44	110.2	50151.9	49.73	49.72	13.4592	1429.5	3012.3	1900.7	79.8785	77.6693	0.429254	3330.2
132.9	2023-04-25 01:00:46	110.2	50151.9	49.73	49.72	13.4592	1429.5	3012.3	1900.7	79.8785	77.6693	0.429254	3330.2
129	2023-04-25 01:00:48	114.5	50638	49.74	49.73	13.4682	1420.6	2968.6	1923.1	80.2951	77.6693	0.424859	3343.7
129	2023-04-25 01:00:50	114.5	50638	49.74	49.73	13.4682	1420.6	2968.6	1923.1	80.2951	77.6693	0.424859	3343.7
136.8	2023-04-25 01:00:52	111.7	50447	49.73	49.74	13.4968	1413.2	2935.5	1970.5	80.5425	77.6693	0.417649	3383.7
132.9	2023-04-25 01:00:54	112.4	49613.7	49.73	49.73	13.4375	1407.6	2970.7	2008.9	79.7309	77.6747	0.412001	3416.5
132.9	2023-04-25 01:00:56	112.4	49613.7	49.73	49.73	13.4375	1407.6	2970.7	2008.9	79.7309	77.6747	0.412001	3416.5
138.7	2023-04-25 01:00:58	117.4	50655.4	49.72	49.73	13.5952	1406.8	2984.8	2032.5	80.7075	77.6693	0.409037	3439.3
138.7	2023-04-25 01:01:00	117.4	50655.4	49.72	49.73	13.5952	1406.8	2984.8	2032.5	80.7075	77.6693	0.409037	3439.3
135.2	2023-04-25 01:01:02	114.3	50659.7	49.72	49.72	13.4824	1410.4	2982.8	2033.7	79.9653	77.6693	0.409512	3444.1
136.9	2023-04-25 01:01:04	111.8	50065.1	49.73	49.72	13.4751	1416	3025.5	2028.6	80.2648	77.6693	0.411078	3444.6
136.9	2023-04-25 01:01:06	111.8	50065.1	49.73	49.72	13.4751	1416	3025.5	2028.6	80.2648	77.6693	0.411078	3444.6
129.8	2023-04-25 01:01:08	112	50425.3	49.73	49.73	13.4057	1422.8	3073.2	2012.4	80.0087	77.6693	0.414183	3435.2
129.8	2023-04-25 01:01:10	112	50425.3	49.73	49.73	13.4057	1422.8	3073.2	2012.4	80.0087	77.6693	0.414183	3435.2
128.7	2023-04-25 01:01:12	114.1	50230	49.74	49.74	13.338	1425.9	3154.4	1987.4	78.138	77.6693	0.417748	3413.3
129.4	2023-04-25 01:01:14	115.6	51197.9	49.74	49.74	13.3377	1429.3	3150.7	1969.1	77.6519	77.6693	0.42058	3398.4
129.4	2023-04-25 01:01:16	115.6	51197.9	49.74	49.74	13.3377	1429.3	3150.7	1969.1	77.6519	77.6693	0.42058	3398.4
124.8	2023-04-25 01:01:18	113.7	50898.4	49.75	49.74	13.3102	1422.6	3150.8	1958.2	77.8602	77.6693	0.420788	3380.8
124.8	2023-04-25 01:01:20	113.7	50898.4	49.75	49.74	13.3102	1422.6	3150.8	1958.2	77.8602	77.6693	0.420788	3380.8
125.3	2023-04-25 01:01:22	116.7	51319.4	49.75	49.75	13.2812	1407.1	3104.3	1948.4	76.9618	77.6693	0.419341	3355.5
126.4	2023-04-25 01:01:24	112.2	51432.3	49.74	49.75	13.2798	1393.1	3078.3	1933.3	77.0009	77.6693	0.418801	3326.4
126.4	2023-04-25 01:01:26	112.2	51432.3	49.74	49.75	13.2798	1393.1	3078.3	1933.3	77.0009	77.6693	0.418801	3326.4
126.3	2023-04-25 01:01:28	111.9	51671	49.75	49.75	13.2321	1371.4	3044	1912.2	77.27	77.6693	0.417651	3283.6
126.3	2023-04-25 01:01:30	111.9	51671	49.75	49.75	13.2321	1371.4	3044	1912.2	77.27	77.6693	0.417651	3283.6
130	2023-04-25 01:01:32	117.4	51974.8	49.74	49.75	13.3741	1361.2	3062	1890.3	78.2075	77.6693	0.418638	3251.5
125.8	2023-04-25 01:01:34	119.2	52256.9	49.74	49.74	13.4274	1351.3	3075.1	1873.3	79.2535	77.6693	0.41906	3224.6
125.8	2023-04-25 01:01:36	119.2	52256.9	49.74	49.74	13.4274	1351.3	3075.1	1873.3	79.2535	77.6693	0.41906	3224.6
128.4	2023-04-25 01:01:38	119.1	52105	49.74	49.74	13.4462	1353.7	3075.2	1866.6	79.1363	77.6693	0.420365	3220.3
128.4	2023-04-25 01:01:40	119.1	52105	49.74	49.74	13.4462	1353.7	3075.2	1866.6	79.1363	77.6693	0.420365	3220.3
126.3	2023-04-25 01:01:42	113.8	52734.4	49.74	49.74	13.3449	1359.7	3056.7	1866.3	78.1033	77.6747	0.421482	3226
130.1	2023-04-25 01:01:44	123.7	52447.9	49.74	49.74	13.5142	1365.4	3043.7	1855.6	80.204	77.6693	0.423906	3221
130.7	2023-04-25 01:01:48	128.9	51631.9	49.74	49.74	13.5619	1373.2	3050.5	1829.3	79.4965	77.6693	0.42879	3202.5
130.7	2023-04-25 01:01:50	128.9	51631.9	49.74	49.74	13.5619	1373.2	3050.5	1829.3	79.4965	77.6693	0.42879	3202.5
127	2023-04-25 01:01:52	123	52851.6	49.74	49.74	13.4462	1375.4	3082.2	1807.9	79.592	77.6693	0.432067	3183.3
124.7	2023-04-25 01:01:54	123.6	53845.5	49.75	49.74	13.3348	1372.8	3076.9	1805.4	79.3056	77.6693	0.431943	3178.2
124.7	2023-04-25 01:01:56	123.6	53845.5	49.75	49.74	13.3348	1372.8	3076.9	1805.4	79.3056	77.6693	0.431943	3178.2
126.9	2023-04-25 01:01:58	122.4	53233.5	49.74	49.74	13.4361	1368.4	3052.6	1816.2	78.7326	77.6693	0.429693	3184.6
126.9	2023-04-25 01:02:00	122.4	53233.5	49.74	49.74	13.4361	1368.4	3052.6	1816.2	78.7326	77.6693	0.429693	3184.6
130	2023-04-25 01:02:02	124.1	53650.2	49.75	49.75	13.478	1366.1	3006.8	1840.9	79.3186	77.6693	0.425974	3207
132	2023-04-25 01:02:04	123.7	53919.3	49.74	49.74	13.4939	1363.5	2993.3	1858.5	79.9132	77.6693	0.423184	3222
132	2023-04-25 01:02:06	123.7	53919.3	49.74	49.74	13.4939	1363.5	2993.3	1858.5	79.9132	77.6693	0.423184	3222
130.6	2023-04-25 01:02:08	126.1	53715.3	49.73	49.73	13.4939	1364.6	2984	1867.3	79.7786	77.6693	0.422228	3231.9
127.3	2023-04-25 01:02:10	123.7	52986.1	49.74	49.73	13.3652	1366.9	2957.7	1865	78.2205	77.6693	0.42294	3231.9
127.3	2023-04-25 01:02:12	123.7	52986.1	49.74	49.73	13.3652	1366.9	2957.7	1865	78.2205	77.6693	0.42294	3231.9
132.1	2023-04-25 01:02:14	121.3	53576.4	49.74	49.74	13.4531	1372.4	2947.5	1858.5	78.3507	77.6693	0.424773	3230.9
132.1	2023-04-25 01:02:16	121.3	53576.4	49.74	49.74	13.4531	1372.4	2947.5	1858.5	78.3507	77.6693	0.424773	3230.9
129.7	2023-04-25 01:02:18	123.7	54006.1	49.74	49.74	13.4404	1377.8	2947.4	1849	78.8846	77.6693	0.426986	3226.8
123.4	2023-04-25 01:02:20	122.4	53758.7	49.75	49.74	13.3319	1380.9	2956.5	1842.5	77.6259	77.6693	0.428399	3223.4
123.4	2023-04-25 01:02:22	122.4	53758.7	49.75	49.74	13.3319	1380.9	2956.5	1842.5	77.6259	77.6693	0.428399	3223.4
127.2	2023-04-25 01:02:24	124	53615.4	49.75	49.74	13.41	1386.9	2955.1	1825.7	78.5243	77.6693	0.431706	3212.6
127.2	2023-04-25 01:02:26	124	53615.4	49.75	49.74	13.41	1386.9	2955.1	1825.7	78.5243	77.6693	0.431706	3212.6
123.5	2023-04-25 01:02:28	132.9	53250.9	49.74	49.74	13.5026	1387.9	2963.2	1819.8	80.0825	77.6693	0.432678	3207.7
121	2023-04-25 01:02:30	127.4	53589.4	49.75	49.75	13.4115	1384.9	2984	1813	78.9453	77.6693	0.433065	3197.9
121	2023-04-25 01:02:32	127.4	53589.4	49.75	49.75	13.4115	1384.9	2984	1813	78.9453	77.6693	0.433065	3197.9
117.7	2023-04-25 01:02:34	125.3	54101.6	49.75	49.75	13.3955	1377.8	3018.5	1813.3	78.6415	77.6693	0.431763	3191.1
117.7	2023-04-25 01:02:36	125.3	54101.6	49.75	49.75	13.3955	1377.8	3018.5	1813.3	78.6415	77.6693	0.431763	3191.1
127.7	2023-04-25 01:02:38	121.8	53541.7	49.75	49.75	13.5894	1376.2	3028.8	1807.4	79.2274	77.6693	0.432278	3183.6
128.2	2023-04-25 01:02:40	127.9	52860.2	49.74	49.74	13.5677	1381.2	3028.4	1810.1	81.2674	77.6693	0.432802	3191.3
128.2	2023-04-25 01:02:42	127.9	52860.2	49.74	49.74	13.5677	1381.2	3028.4	1810.1	81.2674	77.6693	0.432802	3191.3
123.2	2023-04-25 01:02:44	122.1	54453.1	49.75	49.75	13.5272	1385.2	3027.5	1821.3	80.6901	77.6693	0.431997	3206.5
123.2	2023-04-25 01:02:46	122.1	54453.1	49.75	49.75	13.5272	1385.2	3027.5	1821.3	80.6901	77.6693	0.431997	3206.5
130.5	2023-04-25 01:02:48	122.3	54114.6	49.75	49.76	13.5634	1390.3	3006.3	1832.2	80.9288	77.6693	0.431435	3222.5
127.6	2023-04-25 01:02:50	125.5	54652.8	49.74	49.75	13.5446	1389.2	3000.9	1841.8	80.8637	77.6693	0.42996	3231
127.6	2023-04-25 01:02:52	125.5	54652.8	49.74	49.75	13.5446	1389.2	3000.9	1841.8	80.8637	77.6693	0.42996	3231
123.8	2023-04-25 01:02:54	123.8	54401	49.75	49.74	13.4579	1388.3	2967.8	1838.8	79.9349	77.6693	0.4302	3227.1
128.2	2023-04-25 01:02:56	128.7	54262.2	49.75	49.75	13.5113	1390.5	3007.2	1830.5	80.4601	77.6693	0.431698	3221
128.2	2023-04-25 01:02:58	128.7	54262.2	49.75	49.75	13.5113	1390.5	3007.2	1830.5	80.4601	77.6693	0.431698	3221
127	2023-04-25 01:03:00	124.6	54118.9	49.75	49.75	13.533	1397.8	3021.6	1814.1	80.6727	77.6693	0.435194	3211.9
127	2023-04-25 01:03:02	124.6	54118.9	49.75	49.75	13.533	1397.8	3021.6	1814.1	80.6727	77.6693	0.435194	3211.9
121.2	2023-04-25 01:03:04	126.4	55260.4	49.75	49.74	13.4549	1411.7	3057.3	1793.4	79.4488	77.6693	0.440454	3205.1
126.5	2023-04-25 01:03:06	128.6	54470.5	49.75	49.75	13.5239	1430.9	3071.8	1777.6	80.0043	77.6693	0.445972	3208.5
126.5	2023-04-25 01:03:08	128.6	54470.5	49.75	49.75	13.5239	1430.9	3071.8	1777.6	80.0043	77.6693	0.445972	3208.5
129.4	2023-04-25 01:03:10	129.3	55412.3	49.75	49.75	13.533	1444.5	3060.6	1760	79.9175	77.6693	0.450772	3204.5
129.4	2023-04-25 01:03:12	129.3	55412.3	49.75	49.75	13.533	1444.5	3060.6	1760	79.9175	77.6693	0.450772	3204.5
128.8	2023-04-25 01:03:14	131.5	53884.5	49.74	49.74	13.6155	1457.7	3071.3	1757.6	81.0851	77.6747	0.453364	3215.3
127	2023-04-25 01:03:16	126.6	54383.7	49.75	49.74	13.4578	1463.4	3041	1760.3	79.9002	77.6693	0.45395	3223.7
127	2023-04-25 01:03:18	126.6	54383.7	49.75	49.74	13.4578	1463.4	3041	1760.3	79.9002	77.6693	0.45395	3223.7
125.8	2023-04-25 01:03:20	128.3	55156.2	49.75	49.75	13.5142	1468.4	3025.2	1790.3	80.0651	77.6693	0.450609	3258.7
125.8	2023-04-25 01:03:22	128.3	55156.2	49.75	49.75	13.5142	1468.4	3025.2	1790.3	80.0651	77.6693	0.450609	3258.7
125.4	2023-04-25 01:03:24	126.5	54618.1	49.75	49.75	13.4404	1467.1	3022.4	1822.8	79.5182	77.6693	0.445941	3289.9
127.1	2023-04-25 01:03:26	126.1	55477.4	49.75	49.75	13.5142	1467.8	3026.6	1849.7	79.553	77.6693	0.442442	3317.5
127.1	2023-04-25 01:03:28	126.1	55477.4	49.75	49.75	13.5142	1467.8	3026.6	1849.7	79.553	77.6693	0.442442	3317.5
129.9	2023-04-25 01:03:30	132.5	55525.2	49.75	49.75	13.6075	1467.6	3035	1859.7	80.5165	77.6693	0.441078	3327.3
129.9	2023-04-25 01:03:32	132.5	55525.2	49.75	49.75	13.6075	1467.6	3035	1859.7	80.5165	77.6693	0.441078	3327.3
125.9	2023-04-25 01:03:34	137.1	56024.3	49.74	49.74	13.7211	1461.1	3076	1868.3	82.3438	77.6693	0.438848	3329.4
121.8	2023-04-25 01:03:36	122.5	53932.3	49.75	49.75	13.5489	1448.6	3112.4	1870.7	81.1111	77.6693	0.436417	3319.3
121.8	2023-04-25 01:03:38	122.5	53932.3	49.75	49.75	13.5489	1448.6	3112.4	1870.7	81.1111	77.6693	0.436417	3319.3
123	2023-04-25 01:03:40	123.9	55247.4	49.75	49.75	13.5315	1437.2	3148.2	1879.2	80.4948	77.6693	0.433361	3316.4
124.6	2023-04-25 01:03:42	123.9	55013	49.75	49.75	13.5431	1413.4	3153.3	1897.8	80.3472	77.6693	0.426854	3311.2
124.6	2023-04-25 01:03:44	123.9	55013	49.75	49.75	13.5431	1413.4	3153.3	1897.8	80.3472	77.6693	0.426854	3311.2
129.5	2023-04-25 01:03:46	127	56006.9	49.75	49.75	13.6111	1403.2	3158.5	1920.2	81.1545	77.6693	0.422218	3323.4
129.5	2023-04-25 01:03:48	127	56006.9	49.75	49.75	13.6111	1403.2	3158.5	1920.2	81.1545	77.6693	0.422218	3323.4
122.6	2023-04-25 01:03:50	127	55633.7	49.75	49.75	13.5012	1393.7	3165.6	1943	80.1432	77.6693	0.417688	3336.7
129	2023-04-25 01:03:52	120.5	56775.2	49.75	49.75	13.5475	1395.1	3177.6	1950	80.1172	77.6693	0.417058	3345.1
129	2023-04-25 01:03:54	120.5	56775.2	49.75	49.75	13.5475	1395.1	3177.6	1950	80.1172	77.6693	0.417058	3345.1
122.2	2023-04-25 01:03:56	114	55303.8	49.76	49.75	13.3883	1393.4	3172.5	1932.9	78.5851	77.6693	0.418904	3326.3
122.2	2023-04-25 01:03:58	114	55303.8	49.76	49.75	13.3883	1393.4	3172.5	1932.9	78.5851	77.6693	0.418904	3326.3
127.4	2023-04-25 01:04:00	121.3	55950.5	49.76	49.76	13.5084	1394.1	3143.1	1900.9	79.7873	77.6693	0.423096	3295
124	2023-04-25 01:04:02	119.7	55885.4	49.75	49.75	13.5113	1394.3	3065.8	1856.1	80.5425	77.6693	0.428963	3250.4
124	2023-04-25 01:04:04	119.7	55885.4	49.75	49.75	13.5113	1394.3	3065.8	1856.1	80.5425	77.6693	0.428963	3250.4
128.9	2023-04-25 01:04:06	122.7	57604.2	49.75	49.75	13.645	1395.5	3034.6	1833.2	80.4427	77.6693	0.432217	3228.7
128.9	2023-04-25 01:04:08	122.7	57604.2	49.75	49.75	13.645	1395.5	3034.6	1833.2	80.4427	77.6693	0.432217	3228.7
124.9	2023-04-25 01:04:10	127	57000.9	49.75	49.75	13.6328	1394.5	3020	1819	82.5304	77.6693	0.433951	3213.5
129.9	2023-04-25 01:04:12	119.7	56106.8	49.74	49.74	13.656	1392.3	3028.8	1821	81.658	77.6693	0.433293	3213.3
129.9	2023-04-25 01:04:14	119.7	56106.8	49.74	49.74	13.656	1392.3	3028.8	1821	81.658	77.6693	0.433293	3213.3
133.4	2023-04-25 01:04:16	126	58116.3	49.74	49.74	13.7818	1391.2	2996.7	1825.6	82.5868	77.6693	0.432479	3216.8
133.4	2023-04-25 01:04:18	126	58116.3	49.74	49.74	13.7818	1391.2	2996.7	1825.6	82.5868	77.6693	0.432479	3216.8
133.2	2023-04-25 01:04:20	124.2	56809.9	49.73	49.73	13.7008	1384.7	2984.1	1833.7	82.2743	77.6693	0.430245	3218.4
131.3	2023-04-25 01:04:22	126.6	56987.8	49.73	49.73	13.7645	1377.5	2969.5	1833.9	83.1424	77.6693	0.428941	3211.4
131.3	2023-04-25 01:04:24	126.6	56987.8	49.73	49.73	13.7645	1377.5	2969.5	1833.9	83.1424	77.6693	0.428941	3211.4
129	2023-04-25 01:04:26	128.2	56814.2	49.74	49.74	13.6617	1365.7	2999	1831.8	82.9557	77.6693	0.427115	3197.5
126.3	2023-04-25 01:04:28	133.9	56454	49.74	49.74	13.7418	1361.2	2991.8	1831.8	83.4635	77.6693	0.426308	3193
126.3	2023-04-25 01:04:30	133.9	56454	49.74	49.74	13.7418	1361.2	2991.8	1831.8	83.4635	77.6693	0.426308	3193
125.8	2023-04-25 01:04:32	128	56106.8	49.75	49.74	13.6878	1359.7	3002.9	1832.3	82.7604	77.6693	0.425971	3192
125.8	2023-04-25 01:04:34	128	56106.8	49.75	49.74	13.6878	1359.7	3002.9	1832.3	82.7604	77.6693	0.425971	3192
123.6	2023-04-25 01:04:36	125.7	56423.6	49.75	49.75	13.6097	1360.3	3004.9	1835.9	81.7839	77.6693	0.425599	3196.2
127.4	2023-04-25 01:04:38	124.4	55950.5	49.74	49.75	13.6372	1358.6	3007.5	1832.7	82.257	77.6693	0.42572	3191.3
127.4	2023-04-25 01:04:40	124.4	55950.5	49.74	49.75	13.6372	1358.6	3007.5	1832.7	82.257	77.6693	0.42572	3191.3
128.9	2023-04-25 01:04:42	141.2	57951.4	49.74	49.74	13.7818	1355.3	3031.3	1819.8	83.4462	77.6693	0.426853	3175.1
128.9	2023-04-25 01:04:44	141.2	57951.4	49.74	49.74	13.7818	1355.3	3031.3	1819.8	83.4462	77.6693	0.426853	3175.1
129	2023-04-25 01:04:46	131	55195.3	49.74	49.74	13.6704	1351	2998.4	1803.8	82.73	77.6693	0.428236	3154.8
123.9	2023-04-25 01:04:48	129.7	54939.2	49.75	49.74	13.6878	1354.7	2949.8	1786.5	83.776	77.6693	0.431268	3141.2
123.9	2023-04-25 01:04:50	129.7	54939.2	49.75	49.74	13.6878	1354.7	2949.8	1786.5	83.776	77.6693	0.431268	3141.2
131.5	2023-04-25 01:04:52	128.2	57135.4	49.75	49.75	13.7124	1358.1	2913.1	1784.2	82.5564	77.6693	0.432199	3142.3
131.5	2023-04-25 01:04:54	128.2	57135.4	49.75	49.75	13.7124	1358.1	2913.1	1784.2	82.5564	77.6693	0.432199	3142.3
124.5	2023-04-25 01:04:56	126.7	57608.5	49.75	49.74	13.651	1360.6	2902.4	1780.7	82.092	77.6693	0.433133	3141.3
127.5	2023-04-25 01:04:58	134.5	56093.8	49.74	49.75	13.7182	1359	2928.6	1779.4	83.0686	77.6693	0.433023	3138.4
127.5	2023-04-25 01:05:00	134.5	56093.8	49.74	49.75	13.7182	1359	2928.6	1779.4	83.0686	77.6693	0.433023	3138.4
120.9	2023-04-25 01:05:02	139.5	56154.5	49.75	49.75	13.7457	1362.7	2967.4	1797.2	83.75	77.6693	0.431248	3159.9
120.9	2023-04-25 01:05:04	139.5	56154.5	49.75	49.75	13.7457	1362.7	2967.4	1797.2	83.75	77.6693	0.431248	3159.9
125.7	2023-04-25 01:05:06	137.9	55872.4	49.75	49.75	13.7775	1367.1	3023.1	1810	83.5721	77.6693	0.430298	3177.1
123.2	2023-04-25 01:05:08	116.7	56441	49.75	49.75	13.5735	1377	3054.7	1822.3	81.5842	77.6693	0.430407	3199.3
123.2	2023-04-25 01:05:10	116.7	56441	49.75	49.75	13.5735	1377	3054.7	1822.3	81.5842	77.6693	0.430407	3199.3
127.1	2023-04-25 01:05:12	118.5	55260.4	49.75	49.75	13.6097	1390.4	3059.3	1812.6	81.9141	77.6693	0.434093	3203
127.1	2023-04-25 01:05:14	118.5	55260.4	49.75	49.75	13.6097	1390.4	3059.3	1812.6	81.9141	77.6693	0.434093	3203
129.4	2023-04-25 01:05:16	122.1	55134.5	49.74	49.75	13.6733	1404.8	3060.5	1807	82.7995	77.6693	0.437387	3211.8
127.9	2023-04-25 01:05:18	138.3	58025.2	49.74	49.74	13.8209	1418.4	3050.7	1804.6	83.6502	77.6693	0.440087	3223
127.9	2023-04-25 01:05:20	138.3	58025.2	49.74	49.74	13.8209	1418.4	3050.7	1804.6	83.6502	77.6693	0.440087	3223
124	2023-04-25 01:05:22	136	55733.5	49.75	49.74	13.7413	1434.8	3029.6	1826.9	83.7847	77.6693	0.439893	3261.7
117	2023-04-25 01:05:24	132.6	57660.6	49.76	49.75	13.6531	1444.6	2989.3	1856.8	82.9948	77.6693	0.437572	3301.4
117	2023-04-25 01:05:26	132.6	57660.6	49.76	49.75	13.6531	1444.6	2989.3	1856.8	82.9948	77.6693	0.437572	3301.4
120.1	2023-04-25 01:05:28	117.4	55230	49.77	49.76	13.5176	1451.7	2976.2	1889.3	80	77.6693	0.434511	3341
120.1	2023-04-25 01:05:30	117.4	55230	49.77	49.76	13.5176	1451.7	2976.2	1889.3	80	77.6693	0.434511	3341
121.5	2023-04-25 01:05:32	120.2	57465.3	49.76	49.77	13.533	1459.8	2962.3	1915.3	79.9653	77.6693	0.432521	3375.1
123	2023-04-25 01:05:34	127.2	57230.9	49.75	49.76	13.6762	1469.1	2950.4	1933.8	82.2352	77.6693	0.43172	3402.9
123	2023-04-25 01:05:36	127.2	57230.9	49.75	49.76	13.6762	1469.1	2950.4	1933.8	82.2352	77.6693	0.43172	3402.9
124.1	2023-04-25 01:05:38	127	55681.4	49.75	49.75	13.6386	1473.4	2901.7	1944.3	82.526	77.6693	0.431109	3417.7
124.1	2023-04-25 01:05:40	127	55681.4	49.75	49.75	13.6386	1473.4	2901.7	1944.3	82.526	77.6693	0.431109	3417.7
122.3	2023-04-25 01:05:42	139.4	57079	49.75	49.75	13.7775	1469.6	2865	1956.6	83.125	77.6693	0.42893	3426.2
122.4	2023-04-25 01:05:44	142.8	56909.7	49.75	49.75	13.7824	1460.9	2822.9	1988.8	83.737	77.6693	0.423486	3449.7
122.4	2023-04-25 01:05:46	142.8	56909.7	49.75	49.75	13.7824	1460.9	2822.9	1988.8	83.737	77.6693	0.423486	3449.7
124.6	2023-04-25 01:05:48	126.2	55056.4	49.75	49.75	13.6806	1452.9	2826.2	2021	83.1945	77.6693	0.418233	3473.9
124.6	2023-04-25 01:05:50	126.2	55056.4	49.75	49.75	13.6806	1452.9	2826.2	2021	83.1945	77.6693	0.418233	3473.9
120.6	2023-04-25 01:05:52	132.7	55902.8	49.75	49.75	13.6314	1451.6	2846.4	2049.6	82.9601	77.6693	0.414601	3501.2
120.3	2023-04-25 01:05:54	126	56002.6	49.76	49.75	13.5651	1447.4	2851.3	2074.6	82.3264	77.6693	0.41096	3522
120.3	2023-04-25 01:05:56	126	56002.6	49.76	49.75	13.5651	1447.4	2851.3	2074.6	82.3264	77.6693	0.41096	3522
128.3	2023-04-25 01:05:58	121.6	57083.3	49.75	49.75	13.6343	1446.6	2851	2087.4	81.9705	77.6693	0.409338	3534
128.3	2023-04-25 01:06:00	121.6	57083.3	49.75	49.75	13.6343	1446.6	2851	2087.4	81.9705	77.6693	0.409338	3534
126.8	2023-04-25 01:06:02	131.3	55138.9	49.75	49.75	13.6516	1441.7	2844.3	2096.2	82.3307	77.6693	0.407502	3537.9
124	2023-04-25 01:06:04	126.7	56254.3	49.75	49.75	13.6169	1434.4	2859.9	2096.3	83.4939	77.6693	0.406265	3530.7
124	2023-04-25 01:06:06	126.7	56254.3	49.75	49.75	13.6169	1434.4	2859.9	2096.3	83.4939	77.6693	0.406265	3530.7
126.8	2023-04-25 01:06:08	134.1	56449.7	49.74	49.74	13.6849	1430.3	2892.8	2092.3	83.099	77.6693	0.406035	3522.6
123.7	2023-04-25 01:06:10	121	55134.5	49.75	49.75	13.4968	1423.1	2936.3	2091	80.8898	77.6693	0.404969	3514.1
123.7	2023-04-25 01:06:12	121	55134.5	49.75	49.75	13.4968	1423.1	2936.3	2091	80.8898	77.6693	0.404969	3514.1
121	2023-04-25 01:06:14	124.2	55052.1	49.75	49.75	13.4057	1415.5	2969.5	2093.5	79.7179	77.6693	0.403391	3509
121	2023-04-25 01:06:16	124.2	55052.1	49.75	49.75	13.4057	1415.5	2969.5	2093.5	79.7179	77.6693	0.403391	3509
122.7	2023-04-25 01:06:18	131.4	54743.9	49.75	49.75	13.4216	1411.3	3005.3	2088.4	79.184	77.6693	0.403263	3499.7
124.9	2023-04-25 01:06:20	121.3	55980.9	49.75	49.75	13.4722	1407.4	3000.1	2070.4	79.9913	77.6693	0.404681	3477.8
124.9	2023-04-25 01:06:22	121.3	55980.9	49.75	49.75	13.4722	1407.4	3000.1	2070.4	79.9913	77.6693	0.404681	3477.8
125.7	2023-04-25 01:06:24	132.3	54544.3	49.75	49.75	13.6097	1405.8	3002.4	2066.4	82.2352	77.6693	0.404873	3472.2
125.7	2023-04-25 01:06:26	132.3	54544.3	49.75	49.75	13.6097	1405.8	3002.4	2066.4	82.2352	77.6693	0.404873	3472.2
120.4	2023-04-25 01:06:28	124.6	55199.7	49.76	49.75	13.5373	1405.9	3001.5	2066.1	80.7465	77.6693	0.404925	3472
121.8	2023-04-25 01:06:30	114.8	54635.4	49.76	49.76	13.4274	1410.5	2980.5	2072.4	80.1997	77.6693	0.404979	3482.9
121.8	2023-04-25 01:06:32	114.8	54635.4	49.76	49.76	13.4274	1410.5	2980.5	2072.4	80.1997	77.6693	0.404979	3482.9
121.1	2023-04-25 01:06:34	134.6	55681.4	49.76	49.76	13.5923	1415.6	2981.7	2062.2	81.4887	77.6693	0.407039	3477.8
121.1	2023-04-25 01:06:36	134.6	55681.4	49.76	49.76	13.5923	1415.6	2981.7	2062.2	81.4887	77.6693	0.407039	3477.8
124.5	2023-04-25 01:06:38	127.7	54279.5	49.76	49.76	13.6082	1418.9	2982.6	2043.5	81.6623	77.6693	0.409802	3462.4
125.9	2023-04-25 01:06:40	130.5	55729.2	49.75	49.75	13.6878	1424.9	3005.3	2002.6	82.5955	77.6693	0.415726	3427.5
125.9	2023-04-25 01:06:42	130.5	55729.2	49.75	49.75	13.6878	1424.9	3005.3	2002.6	82.5955	77.6693	0.415726	3427.5
125.6	2023-04-25 01:06:44	131.5	56002.6	49.75	49.75	13.69	1431.9	2996.3	1983.8	82.7734	77.6693	0.419211	3415.7
125.6	2023-04-25 01:06:46	131.5	56002.6	49.75	49.75	13.69	1431.9	2996.3	1983.8	82.7734	77.6693	0.419211	3415.7
126.5	2023-04-25 01:06:48	134.5	56423.6	49.76	49.76	13.7983	1437.3	2979	1985.1	83.9453	77.6693	0.419968	3422.4
127.4	2023-04-25 01:06:50	136.6	53884.5	49.75	49.75	13.7601	1441.2	2972.6	2004.9	84.4575	77.6747	0.418212	3446.1
127.4	2023-04-25 01:06:52	136.6	53884.5	49.75	49.75	13.7601	1441.2	2972.6	2004.9	84.4575	77.6747	0.418212	3446.1
126.8	2023-04-25 01:06:54	146	54587.7	49.74	49.75	13.8296	1439.9	2943	2025	84.6354	77.6693	0.415568	3464.9
127.8	2023-04-25 01:06:56	130.4	54813.4	49.75	49.75	13.7659	1434	2928.2	2037.7	83.8932	77.6747	0.413054	3471.7
127.8	2023-04-25 01:06:58	130.4	54813.4	49.75	49.75	13.7659	1434	2928.2	2037.7	83.8932	77.6747	0.413054	3471.7
130.1	2023-04-25 01:07:00	127.9	56293.4	49.74	49.74	13.7486	1428	2913.9	2038.3	83.0642	77.6693	0.411967	3466.3
[truncated: 40,846 more rows]

## Sheet: Sheet1
Amp_D	Amp_S	BW	Fre_DM	Fre_SM	LP	RG_D	RG_ND	Qualified_Size	Throughput
122.8	139	42881.9	49.74	49.74	13.8552	87.895	77.6693	0.398117	3590.4
122.8	139	42881.9	49.74	49.74	13.8552	87.895	77.6693	0.398117	3590.4
130.7	140.1	43789.1	49.74	49.75	13.9728	88.0859	77.6693	0.399273	3603.3
130.7	140.1	43789.1	49.74	49.75	13.9728	88.0859	77.6693	0.399273	3603.3
128.4	141.4	43103.3	49.74	49.74	13.9583	88.3854	77.6584	0.401734	3609.6
133.4	131.2	43697.9	49.74	49.74	13.8788	87.3134	77.6693	0.402036	3614.6
133.4	131.2	43697.9	49.74	49.74	13.8788	87.3134	77.6693	0.402036	3614.6
128.3	137.2	42868.9	49.74	49.74	13.9567	88.1771	77.6584	0.402333	3625.6
128.3	137.2	42868.9	49.74	49.74	13.9567	88.1771	77.6584	0.402333	3625.6
133.4	144.5	43658.9	49.74	49.74	14.0162	88.5417	77.6584	0.403504	3629.7
126.8	137.1	42456.6	49.74	49.74	13.8903	87.6215	77.6584	0.40538	3620.8
126.8	137.1	42456.6	49.74	49.74	13.8903	87.6215	77.6584	0.40538	3620.8
126.6	131.2	42526	49.74	49.74	13.8139	87.1962	77.6693	0.405099	3616.4
126.6	131.2	42526	49.74	49.74	13.8139	87.1962	77.6693	0.405099	3616.4
126.2	127.7	42052.9	49.74	49.74	13.7543	86.1632	77.6693	0.402562	3630.5
130.6	134.8	43233.5	49.74	49.74	13.9265	87.3307	77.6584	0.398742	3657.5
130.6	134.8	43233.5	49.74	49.74	13.9265	87.3307	77.6584	0.398742	3657.5
125	132.8	41727.4	49.74	49.74	13.8411	87.079	77.6693	0.397639	3667.4
130.2	136.3	41675.3	49.74	49.74	13.9129	87.6215	77.6693	0.397329	3661.7
130.2	136.3	41675.3	49.74	49.74	13.9129	87.6215	77.6693	0.397329	3661.7
124.6	142.2	41770.8	49.74	49.74	13.8383	87.2873	77.6693	0.396774	3651.7
124.6	142.2	41770.8	49.74	49.74	13.8383	87.2873	77.6693	0.396774	3651.7
130.2	136.3	42560.8	49.74	49.74	13.8903	86.9879	77.6693	0.395172	3624.5
130.9	131.5	42322	49.74	49.74	13.9019	87.0616	77.6584	0.39498	3597.4
130.9	131.5	42322	49.74	49.74	13.9019	87.0616	77.6584	0.39498	3597.4
130.5	128.2	41775.2	49.74	49.74	13.763	86.0373	77.6693	0.396173	3554
130.5	128.2	41775.2	49.74	49.74	13.763	86.0373	77.6693	0.396173	3554
129.5	127	42287.3	49.74	49.74	13.8041	85.7899	77.6584	0.400457	3501.5
130.6	128.7	41592.9	49.74	49.73	13.8484	86.3759	77.6693	0.401801	3463.9
130.6	128.7	41592.9	49.74	49.73	13.8484	86.3759	77.6693	0.401801	3463.9
127.2	129	41449.7	49.74	49.74	13.805	86.0807	77.6693	0.40184	3434.2
127.2	129	41449.7	49.74	49.74	13.805	86.0807	77.6693	0.40184	3434.2
124.5	126.6	41909.7	49.74	49.74	13.7051	84.7917	77.6693	0.401222	3405.6
127.9	126.1	41592.9	49.75	49.74	13.5865	83.6936	77.6693	0.402454	3390.2
127.9	126.1	41592.9	49.75	49.74	13.5865	83.6936	77.6693	0.402454	3390.2
124.2	124.9	41792.5	49.75	49.75	13.5503	82.2743	77.6693	0.403455	3386.5
124.2	124.9	41792.5	49.75	49.75	13.5503	82.2743	77.6693	0.403455	3386.5
131.1	128.6	40668.4	49.75	49.75	13.737	84.1884	77.6693	0.404242	3390.3
129.5	127.5	41584.2	49.75	49.75	13.6343	82.7908	77.6693	0.404587	3396.8
129.5	127.5	41584.2	49.75	49.75	13.6343	82.7908	77.6693	0.404587	3396.8
130.6	124	41970.5	49.74	49.75	13.6615	83.8411	77.6584	0.404726	3402.3
130.7	132.7	41297.7	49.74	49.74	13.7341	84.2969	77.6693	0.404388	3409.1
130.7	132.7	41297.7	49.74	49.74	13.7341	84.2969	77.6693	0.404388	3409.1
126.3	124.5	41289.1	49.74	49.74	13.5677	82.487	77.6693	0.403886	3417.3
126.3	124.5	41289.1	49.74	49.74	13.5677	82.487	77.6693	0.403886	3417.3
122.1	124.6	41397.6	49.75	49.74	13.5475	82.2092	77.6693	0.403015	3416.5
128.6	122.1	40889.8	49.75	49.75	13.577	82.5781	77.6693	0.401878	3419.2
128.6	122.1	40889.8	49.75	49.75	13.577	82.5781	77.6693	0.401878	3419.2
128.5	124.5	41102.4	49.75	49.75	13.5532	82.309	77.6693	0.400585	3416.5
128.5	124.5	41102.4	49.75	49.75	13.5532	82.309	77.6693	0.400585	3416.5
127.7	128.5	41406.2	49.74	49.75	13.6849	83.4288	77.6693	0.398238	3416.3
124.3	127.1	41558.2	49.75	49.74	13.5518	82.6476	77.6693	0.396226	3423.8
124.3	127.1	41558.2	49.75	49.74	13.5518	82.6476	77.6693	0.396226	3423.8
125.8	125.7	40616.3	49.75	49.75	13.6111	83.4158	77.6693	0.394876	3438.8
125.8	125.7	40616.3	49.75	49.75	13.6111	83.4158	77.6693	0.394876	3438.8
125.6	120.1	41011.3	49.75	49.75	13.5489	82.1701	77.6584	0.397726	3438.8
126.8	124.9	41080.7	49.75	49.75	13.6589	82.5825	77.6693	0.400601	3426.1
126.8	124.9	41080.7	49.75	49.75	13.6589	82.5825	77.6693	0.400601	3426.1
123	120.4	40525.2	49.75	49.75	13.5139	81.7839	77.6693	0.403072	3411.3
123	120.4	40525.2	49.75	49.75	13.5139	81.7839	77.6693	0.403072	3411.3
128.2	130.9	40846.4	49.76	49.76	13.6646	82.9254	77.6693	0.402357	3402.2
128.2	130.9	40846.4	49.76	49.76	13.6646	82.9254	77.6693	0.402357	3402.2
122.1	120.4	41163.2	49.75	49.75	13.5373	81.7361	77.6584	0.40147	3401.5
127.8	116.6	40763.9	49.76	49.76	13.5894	81.4583	77.6693	0.398433	3395.8
127.8	116.6	40763.9	49.76	49.76	13.5894	81.4583	77.6693	0.398433	3395.8
122.4	119.5	40998.3	49.75	49.75	13.559	82.1701	77.6584	0.396476	3410.8
122.4	119.5	40998.3	49.75	49.75	13.559	82.1701	77.6584	0.396476	3410.8
122.8	117.3	41158.9	49.76	49.76	13.5127	81.3238	77.6584	0.396922	3424.1
124.6	122.4	40889.8	49.76	49.76	13.5634	82.7083	77.6693	0.399541	3441.2
124.6	122.4	40889.8	49.76	49.76	13.5634	82.7083	77.6693	0.399541	3441.2
116.7	122.7	40594.6	49.76	49.76	13.5276	82.092	77.6584	0.400087	3459.5
116.7	122.7	40594.6	49.76	49.76	13.5276	82.092	77.6584	0.400087	3459.5
121.2	118.4	40594.6	49.76	49.76	13.5171	81.3498	77.6584	0.400311	3478.3
119.9	115.4	40872.4	49.76	49.76	13.4578	81.5495	77.6584	0.400419	3482.6
119.9	115.4	40872.4	49.76	49.76	13.4578	81.5495	77.6584	0.400419	3482.6
117.9	113.1	40460.1	49.76	49.76	13.4018	79.6441	77.6693	0.402105	3468.5
117.9	113.1	40460.1	49.76	49.76	13.4018	79.6441	77.6693	0.402105	3468.5
120.5	116.6	41020	49.77	49.77	13.4578	80.0564	77.6693	0.401757	3438.4
117.3	114.5	41250	49.76	49.77	13.4592	80.816	77.6584	0.401293	3434.9
117.3	114.5	41250	49.76	49.77	13.4592	80.816	77.6584	0.401293	3434.9
117.5	113.4	41063.4	49.76	49.76	13.4071	80.5512	77.6584	0.400736	3450.4
122.7	114.5	41367.2	49.76	49.76	13.4398	80.5859	77.6584	0.40109	3467.3
122.7	114.5	41367.2	49.76	49.76	13.4398	80.5859	77.6584	0.40109	3467.3
120	116.9	41098.1	49.76	49.76	13.465	80.7118	77.6693	0.400443	3474.9
120	116.9	41098.1	49.76	49.76	13.465	80.7118	77.6693	0.400443	3474.9
122	121	41571.2	49.76	49.76	13.4852	80.6337	77.6584	0.398806	3466.6
124.1	119.9	41254.3	49.76	49.76	13.4751	80.651	77.6584	0.397549	3451.9
124.1	119.9	41254.3	49.76	49.76	13.4751	80.651	77.6584	0.397549	3451.9
124.1	119.9	41254.3	49.76	49.76	13.4751	80.651	77.6584	0.397549	3451.9
118.7	116.9	41553.8	49.76	49.76	13.3854	80.2431	77.6693	0.400877	3399.8
118.2	121	41896.7	49.76	49.76	13.4491	80.434	77.6584	0.404944	3369.6
118.2	121	41896.7	49.76	49.76	13.4491	80.434	77.6584	0.404944	3369.6
118.5	127.9	42052.9	49.76	49.76	13.5677	81.3629	77.6693	0.409805	3349.4
125.6	124.7	42079	49.76	49.76	13.5969	81.862	77.6584	0.413484	3343.3
125.6	124.7	42079	49.76	49.76	13.5969	81.862	77.6584	0.413484	3343.3
125.6	124.7	42079	49.76	49.76	13.5969	81.862	77.6584	0.413484	3343.3
125.6	124.7	42079	49.76	49.76	13.5969	81.862	77.6584	0.413484	3343.3
125.6	124.7	42079	49.76	49.76	13.5969	81.862	77.6584	0.413484	3343.3
125.6	124.7	42079	49.76	49.76	13.5969	81.862	77.6584	0.413484	3343.3
125.6	124.7	42079	49.76	49.76	13.5969	81.862	77.6584	0.413484	3343.3
125.6	124.7	42079	49.76	49.76	13.5969	81.862	77.6584	0.413484	3343.3
125.6	124.7	42079	49.76	49.76	13.5969	81.862	77.6584	0.413484	3343.3
125.6	124.7	42079	49.76	49.76	13.5969	81.862	77.6584	0.413484	3343.3
125.6	124.7	42079	49.76	49.76	13.5969	81.862	77.6584	0.413484	3343.3
125.6	124.7	42079	49.76	49.76	13.5969	81.862	77.6584	0.413484	3343.3
125.6	124.7	42079	49.76	49.76	13.5969	81.862	77.6584	0.413484	3343.3
125.6	124.7	42079	49.76	49.76	13.5969	81.862	77.6584	0.413484	3343.3
125.6	124.7	42079	49.76	49.76	13.5969	81.862	77.6584	0.413484	3343.3
125.6	124.7	42079	49.76	49.76	13.5969	81.862	77.6584	0.413484	3343.3
125.6	124.7	42079	49.76	49.76	13.5969	81.862	77.6584	0.413484	3343.3
125.6	124.7	42079	49.76	49.76	13.5969	81.862	77.6584	0.413484	3343.3
123	132.3	43246.5	49.75	49.75	13.8209	85.8464	77.6693	0.418989	3412.5
123	132.3	43246.5	49.75	49.75	13.8209	85.8464	77.6693	0.418989	3412.5
127	140.8	43424.5	49.75	49.75	14.0003	87.7344	77.6693	0.419536	3421.4
135.6	144.4	43233.5	49.74	49.74	14.1247	89.5747	77.6693	0.419997	3440.5
135.7	151.3	42187.5	49.73	49.73	14.2046	89.7483	77.6693	0.4203	3449.2
135.7	151.3	42187.5	49.73	49.73	14.2046	89.7483	77.6693	0.4203	3449.2
132.1	139	42434.9	49.73	49.73	14.1551	89.8568	77.6693	0.420226	3457.9
137.5	147.3	41766.5	49.74	49.74	14.1869	90.0781	77.6693	0.41958	3460.6
137.5	147.3	41766.5	49.74	49.74	14.1869	90.0781	77.6693	0.41958	3460.6
134.9	141.4	42217.9	49.73	49.73	14.2028	90.2517	77.6693	0.418585	3463.1
134.9	141.4	42217.9	49.73	49.73	14.2028	90.2517	77.6693	0.418585	3463.1
131	144.9	42434.9	49.73	49.73	14.1131	89.6528	77.6693	0.417924	3459
130.7	131.7	42630.2	49.73	49.73	13.9793	87.7257	77.6693	0.41471	3471.1
130.7	131.7	42630.2	49.73	49.73	13.9793	87.7257	77.6693	0.41471	3471.1
135.3	141.1	42343.8	49.73	49.73	14.048	88.2943	77.6693	0.410314	3482.7
135.3	141.1	42343.8	49.73	49.73	14.048	88.2943	77.6693	0.410314	3482.7
127.5	137.2	42526	49.74	49.73	14.0061	88.3203	77.6693	0.407575	3485
133.1	137.7	41432.3	49.74	49.74	14.0336	88.0859	77.6584	0.404237	3454.9
133.1	137.7	41432.3	49.74	49.74	14.0336	88.0859	77.6584	0.404237	3454.9
129.5	137.9	41015.6	49.74	49.74	14.0061	88.6502	77.6584	0.404327	3425.2
129.5	137.9	41015.6	49.74	49.74	14.0061	88.6502	77.6584	0.404327	3425.2
126.5	142.8	41289.1	49.73	49.74	14.0538	88.9974	77.6693	0.405687	3393.5
129.2	142.8	41067.7	49.74	49.74	14.0553	89.2231	77.6693	0.411398	3348.1
129.2	142.8	41067.7	49.74	49.74	14.0553	89.2231	77.6693	0.411398	3348.1
131.5	150.5	41232.6	49.74	49.74	14.1363	89.2274	77.6693	0.419203	3295.3
131.5	150.5	41232.6	49.74	49.74	14.1363	89.2274	77.6693	0.419203	3295.3
130.9	145	41558.2	49.73	49.74	14.1435	90.3733	77.6693	0.423432	3269
133	143.9	40703.1	49.73	49.73	14.1739	90.5599	77.6693	0.426794	3255.2
133	143.9	40703.1	49.73	49.73	14.1739	90.5599	77.6693	0.426794	3255.2
134.2	142.7	41067.7	49.73	49.73	14.2095	90.3646	77.6693	0.428742	3262.8
134.2	142.7	41067.7	49.73	49.73	14.2095	90.3646	77.6693	0.428742	3262.8
133.7	144.3	40811.6	49.73	49.73	14.1826	89.8134	77.6693	0.428301	3277.6
131.2	146.3	40776.9	49.73	49.73	14.184	90.3472	77.6693	0.427653	3282.8
131.2	146.3	40776.9	49.73	49.73	14.184	90.3472	77.6693	0.427653	3282.8
137.8	146.8	39991.3	49.72	49.73	14.2824	91.441	77.6693	0.427649	3284.7
137.8	146.8	39991.3	49.72	49.73	14.2824	91.441	77.6693	0.427649	3284.7
137.8	140.8	40173.6	49.73	49.73	14.2014	90.816	77.6693	0.428271	3284.6
137.5	147.1	40156.2	49.72	49.73	14.2462	90.8073	77.6693	0.428584	3288.5
137.5	147.1	40156.2	49.72	49.73	14.2462	90.8073	77.6693	0.428584	3288.5
131.8	142.3	40381.9	49.72	49.72	14.2078	91.3889	77.6693	0.429175	3290.5
131.8	142.3	40381.9	49.72	49.72	14.2078	91.3889	77.6693	0.429175	3290.5
140	143.6	39848.1	49.72	49.72	14.1985	91.0851	77.6693	0.427486	3291.8
136.8	143.6	39375	49.72	49.72	14.1985	91.3281	77.6693	0.424166	3304.6
136.8	143.6	39375	49.72	49.72	14.1985	91.3281	77.6693	0.424166	3304.6
133.9	147.2	39405.4	49.72	49.72	14.1479	90.9766	77.6693	0.420665	3324.5
123.7	139.7	38832.5	49.74	49.73	14.0249	89.0582	77.6693	0.420364	3347.1
123.7	139.7	38832.5	49.74	49.73	14.0249	89.0582	77.6693	0.420364	3347.1
121.6	142.8	38932.3	49.75	49.74	13.9207	87.8733	77.6693	0.422077	3356.5
121.6	142.8	38932.3	49.75	49.74	13.9207	87.8733	77.6693	0.422077	3356.5
122.7	137.9	39140.6	49.75	49.75	13.8889	87.7865	77.6693	0.422845	3367.9
121	144.5	38758.7	49.75	49.75	13.9468	87.7734	77.6693	0.422796	3386.5
121	144.5	38758.7	49.75	49.75	13.9468	87.7734	77.6693	0.422796	3386.5
124.1	137.6	39305.6	49.76	49.76	13.8391	86.9575	77.6693	0.42206	3411.6
124.1	137.6	39305.6	49.76	49.76	13.8391	86.9575	77.6693	0.42206	3411.6
123.3	133.8	38454.9	49.75	49.76	13.8469	86.0373	77.6693	0.421532	3417.3
128.4	140.9	38042.5	49.75	49.75	13.9988	87.2743	77.6693	0.420527	3436.4
128.4	140.9	38042.5	49.75	49.75	13.9988	87.2743	77.6693	0.420527	3436.4
124.8	147.7	38042.5	49.76	49.75	13.8802	87.1788	77.6693	0.416592	3446.3
124.8	147.7	38042.5	49.76	49.75	13.8802	87.1788	77.6693	0.416592	3446.3
124.1	141.6	38346.4	49.76	49.76	13.9308	87.1962	77.6693	0.413856	3474.4
120.4	152.7	37105	49.76	49.76	14.0148	88.7066	77.6747	0.409862	3500.2
120.4	152.7	37105	49.76	49.76	14.0148	88.7066	77.6747	0.409862	3500.2
123.1	156.3	37426.2	49.77	49.76	14.0654	88.1684	77.6693	0.403588	3556.1
119.2	150.6	38572	49.77	49.77	13.9708	87.9471	77.6693	0.39657	3615
119.2	150.6	38572	49.77	49.77	13.9708	87.9471	77.6693	0.39657	3615
116.2	152.6	38893.2	49.77	49.77	13.9887	88.4549	77.6747	0.391365	3654.9
116.2	152.6	38893.2	49.77	49.77	13.9887	88.4549	77.6747	0.391365	3654.9
117.7	151.2	38081.6	49.77	49.77	13.9931	88.7804	77.6693	0.385917	3675.4
119.4	153.1	37395.8	49.77	49.77	14.059	89.2795	77.6693	0.380584	3662
119.4	153.1	37395.8	49.77	49.77	14.059	89.2795	77.6693	0.380584	3662
115.3	146.5	37808.2	49.77	49.77	14.0003	88.2552	77.6693	0.379642	3640.8
115.3	146.5	37808.2	49.77	49.77	14.0003	88.2552	77.6693	0.379642	3640.8
117.4	143.5	37773.4	49.77	49.77	13.9453	87.9688	77.6693	0.37986	3626.6
121	137.8	37868.9	49.77	49.77	13.9091	86.7448	77.6747	0.381477	3614.9
121	137.8	37868.9	49.77	49.77	13.9091	86.7448	77.6747	0.381477	3614.9
116.1	148.6	37686.6	49.77	49.77	14.0119	88.6892	77.6693	0.383598	3598.3
116.1	148.6	37686.6	49.77	49.77	14.0119	88.6892	77.6693	0.383598	3598.3
115.7	141.6	36888	49.77	49.77	13.8108	86.7622	77.6693	0.388685	3549.4
121	126.4	35742.2	49.77	49.77	13.7963	86.1632	77.6693	0.394733	3493.5
121	126.4	35742.2	49.77	49.77	13.7963	86.1632	77.6693	0.394733	3493.5
118.4	130.1	36375.9	49.77	49.77	13.6259	83.3941	77.6584	0.40324	3419.3
120.2	133.7	35594.6	49.77	49.77	13.6372	83.6675	77.6693	0.405164	3396.9
120.2	133.7	35594.6	49.77	49.77	13.6372	83.6675	77.6693	0.405164	3396.9
118.9	123.1	36050.3	49.77	49.77	13.4838	82.7908	77.6693	0.406001	3392.6
118.9	123.1	36050.3	49.77	49.77	13.4838	82.7908	77.6693	0.406001	3392.6
117.1	122.1	35360.2	49.77	49.77	13.4115	82.3264	77.6693	0.402899	3415
120.4	124	35290.8	49.77	49.77	13.3492	79.6701	77.6693	0.398125	3476.8
120.4	124	35290.8	49.77	49.77	13.3492	79.6701	77.6693	0.398125	3476.8
118.9	117.8	35217	49.76	49.77	13.2451	78.2552	77.6693	0.395332	3509.2
118.9	117.8	35217	49.76	49.77	13.2451	78.2552	77.6693	0.395332	3509.2
117.2	120.1	35195.3	49.77	49.76	13.2682	78.0599	77.6693	0.394182	3526.8
121.1	110	34978.3	49.77	49.77	13.2292	78.0252	77.6693	0.39399	3524.2
121.1	110	34978.3	49.77	49.77	13.2292	78.0252	77.6693	0.39399	3524.2
122.6	116.9	35043.4	49.76	49.76	13.2613	78.2899	77.6693	0.394074	3527
122.6	116.9	35043.4	49.76	49.76	13.2613	78.2899	77.6693	0.394074	3527
122.7	114.9	35000	49.76	49.76	13.2798	78.0295	77.6584	0.394344	3528.9
123.1	113.1	35104.2	49.76	49.76	13.2176	78.3637	77.6584	0.392794	3533.4
123.1	113.1	35104.2	49.76	49.76	13.2176	78.3637	77.6584	0.392794	3533.4
127.2	113.9	35199.7	49.76	49.76	13.3102	78.6936	77.6693	0.388376	3539.1
127.2	113.9	35199.7	49.76	49.76	13.3102	78.6936	77.6693	0.388376	3539.1
122.3	119.5	35108.5	49.76	49.76	13.3174	78.546	77.6693	0.385307	3535.1
123.3	116.2	34987	49.76	49.76	13.3449	78.9757	77.6584	0.38333	3523.6
123.3	116.2	34987	49.76	49.76	13.3449	78.9757	77.6584	0.38333	3523.6
122.6	114.7	34791.7	49.76	49.76	13.3999	80.1823	77.6693	0.384246	3494.9
120.9	110.5	34804.7	49.76	49.76	13.3368	78.4549	77.6584	0.387035	3464.8
120.9	110.5	34804.7	49.76	49.76	13.3368	78.4549	77.6584	0.387035	3464.8
121.9	108.8	35004.3	49.76	49.76	13.3145	77.8472	77.6584	0.391341	3434.6
121.9	108.8	35004.3	49.76	49.76	13.3145	77.8472	77.6584	0.391341	3434.6
119.4	109.7	34691.8	49.76	49.76	13.316	77.9688	77.6584	0.39682	3390.2
121.8	110.7	34730.9	49.76	49.76	13.3597	77.9731	77.6693	0.40192	3354.9
121.8	110.7	34730.9	49.76	49.76	13.3597	77.9731	77.6693	0.40192	3354.9
120.7	117.3	34717.9	49.76	49.76	13.4462	79.605	77.6693	0.405504	3331.9
120.7	117.3	34717.9	49.76	49.76	13.4462	79.605	77.6693	0.405504	3331.9
121.4	109.2	34856.8	49.76	49.76	13.3565	78.4462	77.6693	0.411164	3317.9
121.1	106.6	34960.9	49.75	49.76	13.3174	78.3984	77.6693	0.416253	3327.3
121.1	106.6	34960.9	49.75	49.76	13.3174	78.3984	77.6693	0.416253	3327.3
122.4	106	35026	49.76	49.76	13.3984	79.2188	77.6693	0.413986	3366.3
122.4	106	35026	49.76	49.76	13.3984	79.2188	77.6693	0.413986	3366.3
126.5	111.8	34934.9	49.76	49.76	13.3955	78.7457	77.6693	0.409043	3408.2
123.8	111.5	35104.2	49.75	49.75	13.4071	78.1467	77.6693	0.405907	3436.5
123.8	111.5	35104.2	49.75	49.75	13.4071	78.1467	77.6693	0.405907	3436.5
125.1	114.2	35073.8	49.75	49.75	13.4216	79.0017	77.653	0.406323	3425.6
125.6	117.6	35069.4	49.75	49.75	13.5001	80.026	77.6693	0.411397	3409.6
125.6	117.6	35069.4	49.75	49.75	13.5001	80.026	77.6693	0.411397	3409.6
123.7	114	35086.8	49.75	49.75	13.4766	79.605	77.6584	0.412987	3406.4
123.7	114	35086.8	49.75	49.75	13.4766	79.605	77.6584	0.412987	3406.4
129.2	115.4	35199.7	49.75	49.75	13.5243	79.9523	77.6584	0.416918	3417.7
125.9	115.9	35186.6	49.75	49.75	13.5547	80.5035	77.6584	0.418518	3421.6
125.9	115.9	35186.6	49.75	49.75	13.5547	80.5035	77.6584	0.418518	3421.6
121.5	115.7	35212.7	49.75	49.75	13.452	79.7873	77.6584	0.421191	3422.2
121.5	115.7	35212.7	49.75	49.75	13.452	79.7873	77.6584	0.421191	3422.2
125.1	122.8	35043.4	49.75	49.75	13.5909	81.033	77.6584	0.421354	3428
123.9	116.7	35017.4	49.75	49.75	13.5446	80.4688	77.6584	0.422309	3444.4
123.9	116.7	35017.4	49.75	49.75	13.5446	80.4688	77.6584	0.422309	3444.4
120.7	115.3	35021.7	49.75	49.75	13.4893	80.6684	77.6584	0.422229	3462.1
120.7	115.3	35021.7	49.75	49.75	13.4893	80.6684	77.6584	0.422229	3462.1
120.7	115.3	35021.7	49.75	49.75	13.4893	80.6684	77.6584	0.422229	3462.1
120.7	115.3	35021.7	49.75	49.75	13.4893	80.6684	77.6584	0.422229	3462.1
123.9	115.8	35104.2	49.76	49.76	13.4852	79.5747	77.6584	0.416393	3530.8
123.9	115.8	35104.2	49.76	49.76	13.4852	79.5747	77.6584	0.416393	3530.8
123.9	115.8	35104.2	49.76	49.76	13.4852	79.5747	77.6584	0.416393	3530.8
129	116.5	35095.5	49.75	49.76	13.533	79.5139	77.6584	0.41169	3560.2
129	116.5	35095.5	49.75	49.76	13.533	79.5139	77.6584	0.41169	3560.2
129	116.5	35095.5	49.75	49.76	13.533	79.5139	77.6584	0.41169	3560.2
124.7	114.4	34952.3	49.75	49.75	13.5619	81.645	77.6693	0.416508	3515.9
124.7	106.1	34739.6	49.75	49.75	13.4404	80.651	77.6584	0.416148	3503.8
124.7	106.1	34739.6	49.75	49.75	13.4404	80.651	77.6584	0.416148	3503.8
125.9	109.5	34852.4	49.75	49.75	13.4144	79.4792	77.6584	0.412366	3512.9
125.9	109.5	34852.4	49.75	49.75	13.4144	79.4792	77.6584	0.412366	3512.9
122.2	113.4	34783	49.75	49.75	13.4433	79.2535	77.6584	0.408738	3517.9
119.7	116.5	34900.2	49.76	49.76	13.3926	77.9167	77.6693	0.407189	3522.2
119.7	116.5	34900.2	49.76	49.76	13.3926	77.9167	77.6693	0.407189	3522.2
119.7	116.5	34900.2	49.76	49.76	13.3926	77.9167	77.6693	0.407189	3522.2
119.7	116.5	34900.2	49.76	49.76	13.3926	77.9167	77.6693	0.407189	3522.2
123.1	114.3	34709.2	49.76	49.76	13.4303	79.2318	77.6693	0.399803	3546
123.1	114.3	34709.2	49.76	49.76	13.4303	79.2318	77.6693	0.399803	3546
123.1	114.3	34709.2	49.76	49.76	13.4303	79.2318	77.6693	0.399803	3546
125.4	105.3	34882.8	49.76	49.76	13.3435	77.7561	77.6693	0.395957	3541.8
125.4	105.3	34882.8	49.76	49.76	13.3435	77.7561	77.6693	0.395957	3541.8
125.4	105.3	34882.8	49.76	49.76	13.3435	77.7561	77.6693	0.395957	3541.8
121.7	107.1	34709.2	49.77	49.76	13.2972	76.7839	77.6693	0.405782	3455.3
121.7	107.1	34709.2	49.77	49.76	13.2972	76.7839	77.6693	0.405782	3455.3
121.2	109.4	34835.1	49.76	49.76	13.3218	77.4479	77.6584	0.412705	3397.1
121.2	109.4	34835.1	49.76	49.76	13.3218	77.4479	77.6584	0.412705	3397.1
121.2	106.3	34726.6	49.76	49.76	13.3174	76.8186	77.6584	0.415319	3370.9
121.2	106.3	34726.6	49.76	49.76	13.3174	76.8186	77.6584	0.415319	3370.9
120	109.1	34895.8	49.77	49.77	13.338	78.0599	77.6693	0.415821	3360.1
118.1	110.1	34852.4	49.77	49.77	13.2726	76.2457	77.6693	0.415053	3345.6
118.1	110.1	34852.4	49.77	49.77	13.2726	76.2457	77.6693	0.415053	3345.6
116.5	112.3	34895.8	49.77	49.77	13.3319	76.9445	77.6584	0.41579	3327.4
116.5	112.3	34895.8	49.77	49.77	13.3319	76.9445	77.6584	0.41579	3327.4
109.7	107.2	34822	49.78	49.77	13.2393	77.5	77.6693	0.418465	3309
114.6	111.8	34865.4	49.78	49.78	13.3203	78.0469	77.6693	0.423308	3281.3
114.6	111.8	34865.4	49.78	49.78	13.3203	78.0469	77.6693	0.423308	3281.3
114.7	113.1	34804.7	49.78	49.78	13.3087	77.2873	77.6693	0.424741	3278
114.3	112.1	35117.2	49.78	49.78	13.3145	77.5521	77.6693	0.424321	3273.7
114.3	112.1	35117.2	49.78	49.78	13.3145	77.5521	77.6693	0.424321	3273.7
117.9	116.4	35147.6	49.78	49.78	13.3695	77.5868	77.6584	0.423068	3288.6
117.9	116.4	35147.6	49.78	49.78	13.3695	77.5868	77.6584	0.423068	3288.6
121	117.1	35347.2	49.77	49.77	13.4751	78.9757	77.6693	0.424377	3300.6
121.4	114.7	35447	49.76	49.77	13.4592	78.763	77.6693	0.425564	3310.9
121.4	114.7	35447	49.76	49.77	13.4592	78.763	77.6693	0.425564	3310.9
119.5	114.5	35507.8	49.76	49.77	13.4601	79.0104	77.6693	0.426764	3303.7
119.5	114.5	35507.8	49.76	49.77	13.4601	79.0104	77.6693	0.426764	3303.7
117.9	117.1	35690.1	49.76	49.76	13.465	79.3012	77.6693	0.426293	3304.3
123.3	117.8	35737.8	49.76	49.76	13.5547	80.5512	77.6693	0.423136	3309.1
123.3	117.8	35737.8	49.76	49.76	13.5547	80.5512	77.6693	0.423136	3309.1
123.6	115.6	35755.2	49.75	49.76	13.5793	80.3602	77.6693	0.420975	3317.3
123.6	115.6	35755.2	49.75	49.76	13.5793	80.3602	77.6693	0.420975	3317.3
124.7	116	35772.6	49.75	49.75	13.6039	81.0113	77.6693	0.418893	3312.3
122.3	118.8	35807.3	49.76	49.75	13.5966	80.8637	77.6584	0.417122	3295.2
122.3	118.8	35807.3	49.76	49.75	13.5966	80.8637	77.6584	0.417122	3295.2
123.2	120.7	35759.5	49.75	49.76	13.5851	80.5599	77.6693	0.415278	3289.6
125	116.7	35776.9	49.75	49.75	13.6053	81.1892	77.6693	0.414023	3287.5
125	116.7	35776.9	49.75	49.75	13.6053	81.1892	77.6693	0.414023	3287.5
123.9	120	36184.9	49.76	49.75	13.5807	80.7075	77.6693	0.41371	3289.5
123.9	120	36184.9	49.76	49.75	13.5807	80.7075	77.6693	0.41371	3289.5
126.1	127.5	35941.8	49.75	49.75	13.7211	82.9427	77.6693	0.417377	3270.9
124.5	123.1	36332.5	49.75	49.75	13.7355	83.6372	77.6693	0.420513	3247.7
124.5	123.1	36332.5	49.75	49.75	13.7355	83.6372	77.6693	0.420513	3247.7
120	128.8	36210.9	49.76	49.75	13.7399	83.0816	77.6584	0.423921	3225.6
120	128.8	36210.9	49.76	49.75	13.7399	83.0816	77.6584	0.423921	3225.6
122.2	125.1	36076.4	49.76	49.76	13.7703	83.1771	77.6693	0.424453	3215.2
125	123	36137.2	49.76	49.76	13.7587	82.8559	77.6693	0.425314	3206.1
125	123	36137.2	49.76	49.76	13.7587	82.8559	77.6693	0.425314	3206.1
115.3	123.9	36154.5	49.76	49.76	13.6105	81.3715	77.6693	0.425026	3199.1
115.3	123.9	36154.5	49.76	49.76	13.6105	81.3715	77.6693	0.425026	3199.1
122	123.7	36232.6	49.76	49.76	13.7167	82.9948	77.6693	0.424828	3186.7
119.5	126.3	36410.6	49.76	49.76	13.6632	82.0226	77.6693	0.424854	3174.5
119.5	126.3	36410.6	49.76	49.76	13.6632	82.0226	77.6693	0.424854	3174.5
116	129	36280.4	49.77	49.76	13.7095	82.474	77.6693	0.425871	3164.1
116	129	36280.4	49.77	49.76	13.7095	82.474	77.6693	0.425871	3164.1
116.1	127.3	36215.3	49.77	49.77	13.7211	82.487	77.6584	0.427096	3156.9
118.9	124.7	36332.5	49.77	49.77	13.6849	82.4523	77.6693	0.428544	3155.8
118.9	124.7	36332.5	49.77	49.77	13.6849	82.4523	77.6693	0.428544	3155.8
118.1	123.6	36423.6	49.77	49.77	13.5981	81.3932	77.6693	0.428517	3158.1
115.7	123.9	36250	49.77	49.76	13.5923	81.3368	77.6693	0.427925	3161.3
115.7	123.9	36250	49.77	49.76	13.5923	81.3368	77.6693	0.427925	3161.3
119.4	121.4	36358.5	49.77	49.77	13.649	81.684	77.6584	0.426778	3162.3
119.4	121.4	36358.5	49.77	49.77	13.649	81.684	77.6584	0.426778	3162.3
112.2	120.8	36427.9	49.77	49.77	13.5475	80.7379	77.6693	0.429203	3142.1
118.2	118	36697	49.77	49.77	13.5417	80.599	77.6693	0.432778	3121
118.2	118	36697	49.77	49.77	13.5417	80.599	77.6693	0.432778	3121
119.8	116.7	36501.7	49.77	49.77	13.6105	81.4063	77.6693	0.435098	3101.6
119.8	116.7	36501.7	49.77	49.77	13.6105	81.4063	77.6693	0.435098	3101.6
117.4	123.4	36801.2	49.77	49.77	13.6155	81.5972	77.6693	0.43573	3101
116.8	125.3	36710.1	49.77	49.77	13.6039	81.4714	77.6584	0.436368	3107.7
116.8	125.3	36710.1	49.77	49.77	13.6039	81.4714	77.6584	0.436368	3107.7
116.3	127	36996.5	49.77	49.77	13.6806	81.5885	77.6584	0.438134	3116.4
116.3	127	36996.5	49.77	49.77	13.6806	81.5885	77.6584	0.438134	3116.4
115	126.6	37148.4	49.77	49.77	13.6047	81.2153	77.653	0.439576	3124.6
123.4	126.6	37270	49.76	49.77	13.7399	82.8993	77.6584	0.441308	3138.4
123.4	126.6	37270	49.76	49.77	13.7399	82.8993	77.6584	0.441308	3138.4
123.7	126.1	37066	49.76	49.76	13.7818	84.4054	77.6584	0.441429	3150.9
123.9	129.4	37252.6	49.76	49.76	13.8064	83.4028	77.6693	0.4423	3156
123.9	129.4	37252.6	49.76	49.76	13.8064	83.4028	77.6693	0.4423	3156
125.8	123.8	37534.7	49.75	49.75	13.8151	84.3837	77.6584	0.441156	3162.6
125.8	123.8	37534.7	49.75	49.75	13.8151	84.3837	77.6584	0.441156	3162.6
124.9	124	37348.1	49.75	49.75	13.8122	83.8064	77.6584	0.439846	3170.2
120.5	125	37504.3	49.76	49.75	13.7731	83.4245	77.6584	0.436439	3186.7
120.5	125	37504.3	49.76	49.75	13.7731	83.4245	77.6584	0.436439	3186.7
123.6	129.3	37773.4	49.76	49.76	13.8085	83.5677	77.6693	0.433545	3208.2
123.6	129.3	37773.4	49.76	49.76	13.8085	83.5677	77.6693	0.433545	3208.2
118.1	121.4	37634.5	49.76	49.76	13.7182	82.8516	77.6584	0.430516	3233.1
123.7	127.5	37599.8	49.76	49.76	13.805	83.9714	77.6584	0.430242	3241.2
123.7	127.5	37599.8	49.76	49.76	13.805	83.9714	77.6584	0.430242	3241.2
124.9	136.3	37664.9	49.75	49.75	13.9887	86.4757	77.6584	0.430644	3247
124.9	136.3	37664.9	49.75	49.75	13.9887	86.4757	77.6584	0.430644	3247
119.3	128.7	37786.5	49.75	49.75	13.8252	84.8568	77.6584	0.434024	3256.5
124.4	131.7	37860.2	49.75	49.75	13.9054	86.2066	77.6693	0.434721	3261.4
124.4	131.7	37860.2	49.75	49.75	13.9054	86.2066	77.6693	0.434721	3261.4
128.2	128.8	37790.8	49.75	49.75	13.8947	85.5642	77.6693	0.43378	3264.1
128.2	128.8	37790.8	49.75	49.75	13.8947	85.5642	77.6693	0.43378	3264.1
125.9	123.5	37955.7	49.74	49.74	13.8715	85.6814	77.6584	0.432361	3268.8
125.5	114	38077.3	49.75	49.75	13.6863	84.1363	77.6693	0.431521	3274
125.5	114	38077.3	49.75	49.75	13.6863	84.1363	77.6693	0.431521	3274
123.1	123.3	38146.7	49.75	49.75	13.6623	82.2526	77.6584	0.433798	3285.4
132.4	128.4	37990.4	49.74	49.75	13.8542	84.9175	77.6693	0.435167	3283.8
132.4	128.4	37990.4	49.74	49.75	13.8542	84.9175	77.6693	0.435167	3283.8
124.6	129.4	38294.3	49.74	49.74	13.8252	85.8073	77.6584	0.436069	3288.7
124.6	129.4	38294.3	49.74	49.74	13.8252	85.8073	77.6584	0.436069	3288.7
129.6	136.3	38329	49.74	49.74	14.0069	86.9748	77.6693	0.434843	3293.6
127.8	134.8	38276.9	49.74	49.74	13.941	85.6901	77.6584	0.431638	3311.8
127.8	134.8	38276.9	49.74	49.74	13.941	85.6901	77.6584	0.431638	3311.8
126.1	125.9	38042.5	49.75	49.74	13.8354	85.7292	77.6693	0.427156	3330.4
126.1	125.9	38042.5	49.75	49.74	13.8354	85.7292	77.6693	0.427156	3330.4
126.3	118.6	38229.2	49.75	49.75	13.8079	84.9219	77.6693	0.421101	3354.3
132.1	126	38580.7	49.74	49.74	13.9569	86.7231	77.6693	0.417289	3376.8
132.1	126	38580.7	49.74	49.74	13.9569	86.7231	77.6693	0.417289	3376.8
130.2	127.2	38606.8	49.74	49.74	13.9583	86.3281	77.6693	0.415914	3378.1
130.2	127.2	38606.8	49.74	49.74	13.9583	86.3281	77.6693	0.415914	3378.1
125.8	123	38528.6	49.74	49.74	13.8802	86.2891	77.6693	0.414398	3375.5
126.1	120.4	38381.1	49.75	49.75	13.8358	85.3168	77.6693	0.415838	3350.1
126.1	120.4	38381.1	49.75	49.75	13.8358	85.3168	77.6693	0.415838	3350.1
127.8	121.6	38480.9	49.75	49.75	13.8108	84.7743	77.6693	0.418028	3318.2
125	118.9	38615.4	49.75	49.75	13.8238	84.6571	77.6693	0.419931	3275.3
125	118.9	38615.4	49.75	49.75	13.8238	84.6571	77.6693	0.419931	3275.3
122.5	116	38094.6	49.75	49.75	13.7731	83.8108	77.6693	0.420211	3234.8
122.5	116	38094.6	49.75	49.75	13.7731	83.8108	77.6693	0.420211	3234.8
119.9	123.2	38476.6	49.76	49.75	13.7109	83.5677	77.6693	0.41902	3218.7
121.5	118.3	38329	49.76	49.76	13.6082	82.0096	77.6693	0.419892	3214.4
121.5	118.3	38329	49.76	49.76	13.6082	82.0096	77.6693	0.419892	3214.4
124.6	122.7	38415.8	49.76	49.76	13.6733	81.6623	77.6693	0.423272	3208.1
124.6	122.7	38415.8	49.76	49.76	13.6733	81.6623	77.6693	0.423272	3208.1
122.4	118.9	38780.4	49.76	49.76	13.6198	82.3134	77.6693	0.427248	3205.4
125	117.6	38932.3	49.75	49.76	13.6256	82.0399	77.6584	0.430697	3199
125	117.6	38932.3	49.75	49.76	13.6256	82.0399	77.6584	0.430697	3199
127	126.6	38871.5	49.74	49.75	13.7153	83.6675	77.6693	0.433302	3195
127	126.6	38871.5	49.74	49.75	13.7153	83.6675	77.6693	0.433302	3195
126.2	128.6	38776	49.75	49.75	13.7159	83.1207	77.6693	0.43213	3195.8
119.5	121.6	38637.2	49.75	49.75	13.5634	82.0703	77.6693	0.428893	3200.1
119.5	121.6	38637.2	49.75	49.75	13.5634	82.0703	77.6693	0.428893	3200.1
124.5	123.2	38962.7	49.76	49.76	13.5619	81.1719	77.6693	0.423124	3209.7
126.4	119.9	38797.7	49.75	49.75	13.5272	81.0894	77.6693	0.417493	3225.2
126.4	119.9	38797.7	49.75	49.75	13.5272	81.0894	77.6693	0.417493	3225.2
124.9	119.8	39036.5	49.75	49.75	13.5234	80.5686	77.6693	0.410997	3240.9
124.9	119.8	39036.5	49.75	49.75	13.5234	80.5686	77.6693	0.410997	3240.9
125.8	117.8	39053.8	49.75	49.75	13.5431	80.7596	77.6584	0.408949	3244.9
127.3	117.4	39362	49.75	49.75	13.5503	81.0373	77.6693	0.409056	3246.5
127.3	117.4	39362	49.75	49.75	13.5503	81.0373	77.6693	0.409056	3246.5
124.2	121.4	39435.8	49.75	49.75	13.5885	81.9271	77.6693	0.412239	3248.6
124.2	121.4	39435.8	49.75	49.75	13.5885	81.9271	77.6693	0.412239	3248.6
128.2	116.9	39839.4	49.75	49.75	13.5807	81.3759	77.6693	0.417301	3244.9
120.1	118.3	39809	49.75	49.75	13.5055	81.033	77.6693	0.422664	3226.2
120.1	118.3	39809	49.75	49.75	13.5055	81.033	77.6693	0.422664	3226.2
122.6	118.5	39678.8	49.76	49.75	13.5142	80.7292	77.6693	0.426858	3218.4
122.6	118.5	39678.8	49.76	49.75	13.5142	80.7292	77.6693	0.426858	3218.4
123.6	118.8	39900.2	49.75	49.75	13.5561	80.3906	77.6693	0.426719	3223.9
126.7	123.9	39952.3	49.75	49.75	13.6328	82.0009	77.6693	0.423644	3247.3
126.7	123.9	39952.3	49.75	49.75	13.6328	82.0009	77.6693	0.423644	3247.3
124.6	118	40108.5	49.75	49.75	13.5735	81.3715	77.6693	0.420722	3263.2
126.7	123.5	40082.5	49.75	49.75	13.6684	82.309	77.6584	0.418057	3284
126.7	123.5	40082.5	49.75	49.75	13.6684	82.309	77.6584	0.418057	3284
125.2	126	40208.3	49.75	49.75	13.656	81.9097	77.6693	0.416236	3291.4
125.2	126	40208.3	49.75	49.75	13.656	81.9097	77.6693	0.416236	3291.4
125.6	121.9	40182.3	49.75	49.75	13.614	81.8056	77.6693	0.413975	3294.4
125	129.1	40542.5	49.75	49.75	13.673	82.3351	77.6693	0.4111	3291.9
125	129.1	40542.5	49.75	49.75	13.673	82.3351	77.6693	0.4111	3291.9
127.3	128.9	40312.5	49.75	49.75	13.7355	83.5026	77.6693	0.407957	3290.3
127.3	128.9	40312.5	49.75	49.75	13.7355	83.5026	77.6693	0.407957	3290.3
122.5	124.4	40724.8	49.75	49.75	13.6372	82.5825	77.6693	0.407614	3299.2
119.3	130.6	40421	49.75	49.75	13.6328	82.6389	77.6693	0.408294	3296.4
119.3	130.6	40421	49.75	49.75	13.6328	82.6389	77.6693	0.408294	3296.4
121.7	121.1	40651	49.75	49.75	13.6082	81.8359	77.6693	0.411537	3276.5
121.7	121.1	40651	49.75	49.75	13.6082	81.8359	77.6693	0.411537	3276.5
128.7	125.7	40911.5	49.75	49.75	13.6574	81.645	77.6747	0.414644	3250.5
127.4	116.9	41002.6	49.75	49.75	13.5055	80.4167	77.6747	0.418591	3239.2
127.4	116.9	41002.6	49.75	49.75	13.5055	80.4167	77.6747	0.418591	3239.2
123.7	115.8	41033	49.75	49.75	13.4161	78.9497	77.6693	0.421079	3246.9
124.6	118.3	40998.3	49.75	49.75	13.5171	79.7786	77.6693	0.419653	3256.5
124.6	118.3	40998.3	49.75	49.75	13.5171	79.7786	77.6693	0.419653	3256.5
125.8	114.7	40694.4	49.75	49.75	13.4693	79.9826	77.6747	0.41597	3243.5
125.8	114.7	40694.4	49.75	49.75	13.4693	79.9826	77.6747	0.41597	3243.5
130.5	119.2	41189.2	49.75	49.75	13.5692	80.7986	77.6693	0.413529	3224.2
126.7	121.6	40868.1	49.75	49.75	13.5663	80.4514	77.6693	0.414005	3200.2
126.7	121.6	40868.1	49.75	49.75	13.5663	80.4514	77.6693	0.414005	3200.2
125.6	122.7	41215.3	49.75	49.75	13.5909	81.3325	77.6693	0.416221	3195.9
125.6	122.7	41215.3	49.75	49.75	13.5909	81.3325	77.6693	0.416221	3195.9
124.7	114.8	41375.9	49.75	49.75	13.5258	80.3299	77.6747	0.419366	3207.7
123.4	121	41397.6	49.75	49.75	13.4942	80.2214	77.6747	0.420797	3217.7
123.4	121	41397.6	49.75	49.75	13.4942	80.2214	77.6747	0.420797	3217.7
126.9	121.2	41475.7	49.75	49.75	13.5605	80.9592	77.6693	0.422021	3229.7
126.9	121.2	41475.7	49.75	49.75	13.5605	80.9592	77.6693	0.422021	3229.7
125.3	121.2	41154.5	49.75	49.75	13.52	81.6667	77.6693	0.422042	3229.3
127.6	120.2	41154.5	49.75	49.75	13.5611	81.0156	77.6693	0.421335	3229.5
127.6	120.2	41154.5	49.75	49.75	13.5611	81.0156	77.6693	0.421335	3229.5
121.7	120.9	41119.8	49.75	49.75	13.5084	80.408	77.6693	0.420144	3227.7
119	122.9	41245.7	49.76	49.76	13.4491	79.1363	77.6693	0.417576	3243
119	122.9	41245.7	49.76	49.76	13.4491	79.1363	77.6693	0.417576	3243
119	123.9	41835.9	49.77	49.76	13.5055	79.8221	77.6693	0.416444	3257.1
119	123.9	41835.9	49.77	49.76	13.5055	79.8221	77.6693	0.416444	3257.1
118.2	127.1	42196.2	49.77	49.77	13.5171	80.3776	77.6693	0.416567	3271.5
117.9	128	41883.7	49.77	49.77	13.5315	80.6207	77.6693	0.418356	3280.7
117.9	128	41883.7	49.77	49.77	13.5315	80.6207	77.6693	0.418356	3280.7
119.9	128.5	42361.1	49.77	49.77	13.5909	81.901	77.6693	0.420245	3292.6
119.9	128.5	42361.1	49.77	49.77	13.5909	81.901	77.6693	0.420245	3292.6
119.2	133.9	42738.7	49.77	49.77	13.6531	82.7083	77.6693	0.420336	3306.4
119.1	136.2	42847.2	49.77	49.77	13.7543	83.342	77.6693	0.418012	3332.2
119.1	136.2	42847.2	49.77	49.77	13.7543	83.342	77.6693	0.418012	3332.2
121	136.1	42756.1	49.76	49.77	13.7891	83.4158	77.6693	0.414939	3362.9
121	136.1	42756.1	49.76	49.77	13.7891	83.4158	77.6693	0.414939	3362.9
121.1	137.8	42096.4	49.76	49.76	13.7095	83.0512	77.6584	0.413773	3371.9
119.3	141.3	42582.5	49.77	49.76	13.7514	83.6198	77.6693	0.414195	3367.5
119.3	141.3	42582.5	49.77	49.76	13.7514	83.6198	77.6693	0.414195	3367.5
121.3	139.3	41953.1	49.77	49.77	13.7529	83.3507	77.6693	0.415132	3366.4
121.3	139.3	41953.1	49.77	49.77	13.7529	83.3507	77.6693	0.415132	3366.4
119.3	129.3	42378.5	49.77	49.77	13.6024	81.5408	77.6693	0.415709	3375.2
114.2	127.9	42395.8	49.77	49.77	13.5388	80.9722	77.6693	0.415956	3390.5
114.2	127.9	42395.8	49.77	49.77	13.5388	80.9722	77.6693	0.415956	3390.5
118.2	129.6	43051.2	49.77	49.77	13.6039	81.8793	77.6693	0.416858	3395.4
118.6	131.3	43637.2	49.77	49.77	13.638	81.7405	77.6693	0.419702	3390.5
118.6	131.3	43637.2	49.77	49.77	13.638	81.7405	77.6693	0.419702	3390.5
116.3	134.9	43342	49.77	49.77	13.601	81.1936	77.6693	0.421987	3386.6
116.3	134.9	43342	49.77	49.77	13.601	81.1936	77.6693	0.421987	3386.6
117.1	131.6	44066.8	49.77	49.77	13.6082	81.658	77.6693	0.421769	3395.7
116.3	141	43572	49.77	49.77	13.7703	83.8932	77.6693	0.418069	3411.4
116.3	141	43572	49.77	49.77	13.7703	83.8932	77.6693	0.418069	3411.4
118.6	136.6	44205.7	49.76	49.76	13.7572	83.8932	77.6693	0.416194	3422.2
118.6	136.6	44205.7	49.76	49.76	13.7572	83.8932	77.6693	0.416194	3422.2
120.3	139.1	43910.6	49.76	49.76	13.7509	83.2509	77.6693	0.416754	3424.8
123.8	138.6	44079.9	49.77	49.77	13.7717	83.5764	77.6693	0.418624	3436.5
123.8	138.6	44079.9	49.77	49.77	13.7717	83.5764	77.6693	0.418624	3436.5
121.8	139.3	44453.1	49.76	49.76	13.8108	84.4227	77.6693	0.419347	3453.7
121.8	139.3	44453.1	49.76	49.76	13.8108	84.4227	77.6693	0.419347	3453.7
122.4	139.8	44401	49.76	49.76	13.7949	83.9887	77.6693	0.42012	3465.2
119.8	126.6	43606.8	49.76	49.76	13.7384	82.7387	77.6693	0.420741	3464.6
119.8	126.6	43606.8	49.76	49.76	13.7384	82.7387	77.6693	0.420741	3464.6
117.7	129.4	44331.6	49.77	49.76	13.7182	83.0469	77.6693	0.42147	3454.1
117.7	129.4	44331.6	49.77	49.76	13.7182	83.0469	77.6693	0.42147	3454.1
120.4	127.6	45603.3	49.77	49.77	13.6878	82.4175	77.6693	0.420255	3439.1
115.7	115.6	45572.9	49.77	49.77	13.4693	79.9002	77.6693	0.419292	3425.3
115.7	115.6	45572.9	49.77	49.77	13.4693	79.9002	77.6693	0.419292	3425.3
118.7	124.1	45507.8	49.77	49.77	13.5796	80.8941	77.6693	0.417091	3395.9
117.3	128.7	45920.1	49.77	49.77	13.5663	81.4627	77.6693	0.416787	3391.9
117.3	128.7	45920.1	49.77	49.77	13.5663	81.4627	77.6693	0.416787	3391.9
119.3	132.9	46163.2	49.77	49.77	13.6574	82.0009	77.6693	0.414578	3391.4
119.3	132.9	46163.2	49.77	49.77	13.6574	82.0009	77.6693	0.414578	3391.4
118.2	137.2	46167.5	49.77	49.77	13.7457	82.9167	77.6693	0.412838	3402.3
118.7	141.6	46467	49.76	49.77	13.8252	83.9714	77.6693	0.412337	3412.5
118.7	141.6	46467	49.76	49.77	13.8252	83.9714	77.6693	0.412337	3412.5
122.6	135.8	47135.4	49.76	49.77	13.8368	84.7439	77.6693	0.413732	3418.4
122.6	135.8	47135.4	49.76	49.77	13.8368	84.7439	77.6693	0.413732	3418.4
124.4	138.5	47113.7	49.76	49.76	13.8064	84.4835	77.6693	0.417363	3408.3
121.4	125.3	46397.6	49.76	49.76	13.6791	82.9427	77.6693	0.420622	3398.3
121.4	125.3	46397.6	49.76	49.76	13.6791	82.9427	77.6693	0.420622	3398.3
124.7	127.3	46631.9	49.76	49.76	13.7688	83.5156	77.6693	0.421681	3390
124.7	127.3	46631.9	49.76	49.76	13.7688	83.5156	77.6693	0.421681	3390
124.6	130.3	46796.9	49.76	49.76	13.7703	83.4809	77.6693	0.419969	3396.2
122.6	121.1	47200.5	49.76	49.76	13.559	81.4887	77.6747	0.419022	3400.3
122.6	121.1	47200.5	49.76	49.76	13.559	81.4887	77.6747	0.419022	3400.3
118.5	121.4	47452.3	49.76	49.76	13.5075	79.9653	77.6693	0.416969	3413.2
118.5	121.4	47452.3	49.76	49.76	13.5075	79.9653	77.6693	0.416969	3413.2
119	119.8	47612.8	49.76	49.76	13.5315	80.6901	77.6693	0.415508	3429.3
122.5	122.8	48302.9	49.76	49.76	13.6053	81.3759	77.6693	0.413533	3440.6
122.5	122.8	48302.9	49.76	49.76	13.6053	81.3759	77.6693	0.413533	3440.6
122	123.9	47725.7	49.76	49.76	13.6429	82.1007	77.6693	0.411828	3451.2
124	125.8	48099	49.76	49.76	13.682	82.1832	77.6693	0.411295	3445.7
124	125.8	48099	49.76	49.76	13.682	82.1832	77.6693	0.411295	3445.7
120.2	126.1	48263.9	49.76	49.76	13.6806	82.3785	77.6693	0.411366	3449
120.2	126.1	48263.9	49.76	49.76	13.6806	82.3785	77.6693	0.411366	3449
127.1	129.8	48567.7	49.75	49.76	13.7225	82.7778	77.6693	0.410488	3451.5
124.6	123.8	48945.3	49.75	49.75	13.6471	82.487	77.6693	0.410592	3466.7
124.6	123.8	48945.3	49.75	49.75	13.6471	82.487	77.6693	0.410592	3466.7
119.8	127.7	48650.2	49.76	49.76	13.6212	81.2977	77.6693	0.41199	3466.1
119.8	127.7	48650.2	49.76	49.76	13.6212	81.2977	77.6693	0.41199	3466.1
119.5	126.3	48593.8	49.76	49.76	13.559	81.1458	77.6693	0.414025	3460.9
119.7	127.3	49305.6	49.76	49.76	13.6024	80.9028	77.6693	0.41591	3445.7
119.7	127.3	49305.6	49.76	49.76	13.6024	80.9028	77.6693	0.41591	3445.7
117.7	126	49622.4	49.76	49.76	13.5723	81.5365	77.6693	0.417705	3436.4
117.7	126	49622.4	49.76	49.76	13.5723	81.5365	77.6693	0.417705	3436.4
116.2	127.5	49405.4	49.77	49.77	13.5909	81.428	77.6693	0.419753	3434.4
118.1	124.1	49739.6	49.77	49.77	13.5793	80.8637	77.6693	0.421304	3439.8
118.1	124.1	49739.6	49.77	49.77	13.5793	80.8637	77.6693	0.421304	3439.8
117.4	127.7	50529.5	49.77	49.77	13.6169	82.2049	77.6693	0.419857	3455.7
117.1	127.2	50251.7	49.77	49.77	13.5991	81.4974	77.6693	0.417872	3456.8
117.1	127.2	50251.7	49.77	49.77	13.5991	81.4974	77.6693	0.417872	3456.8
119.8	127.7	50820.3	49.77	49.77	13.614	81.1979	77.6693	0.416052	3455.1
119.8	127.7	50820.3	49.77	49.77	13.614	81.1979	77.6693	0.416052	3455.1
117.2	127.4	49904.5	49.77	49.77	13.6039	80.5078	77.6747	0.412934	3451.4
121	125.8	50590.3	49.77	49.77	13.6461	80.8377	77.6747	0.410032	3456.8
121	125.8	50590.3	49.77	49.77	13.6461	80.8377	77.6747	0.410032	3456.8
113.9	123.3	50295.1	49.77	49.77	13.5446	80.6684	77.6693	0.407891	3459.5
113.9	123.3	50295.1	49.77	49.77	13.5446	80.6684	77.6693	0.407891	3459.5
116.8	132.6	51141.5	49.77	49.77	13.6646	81.8012	77.6747	0.4065	3458.3
120.9	126.6	50824.7	49.77	49.77	13.6039	81.4149	77.6693	0.407587	3442.7
120.9	126.6	50824.7	49.77	49.77	13.6039	81.4149	77.6693	0.407587	3442.7
114.6	125.2	51536.5	49.77	49.77	13.5272	80.5425	77.6747	0.410005	3426.3
114.6	125.2	51536.5	49.77	49.77	13.5272	80.5425	77.6747	0.410005	3426.3
119.8	116.9	51827.3	49.77	49.77	13.5171	80.3472	77.6693	0.412929	3415.6
116.8	114.5	50915.8	49.77	49.77	13.491	80.1997	77.6747	0.415213	3399.7
116.8	114.5	50915.8	49.77	49.77	13.491	80.1997	77.6747	0.415213	3399.7
113.6	116.4	51740.4	49.78	49.77	13.3831	78.5243	77.6693	0.413744	3396.3
118.9	120.6	52196.2	49.77	49.78	13.491	79.4314	77.6693	0.411572	3390.9
118.9	120.6	52196.2	49.77	49.78	13.491	79.4314	77.6693	0.411572	3390.9
117	120.4	51979.2	49.77	49.77	13.4896	79.9002	77.6693	0.409498	3394.4
117	120.4	51979.2	49.77	49.77	13.4896	79.9002	77.6693	0.409498	3394.4
116.2	120.5	52447.9	49.77	49.77	13.4876	79.4314	77.6693	0.408026	3379.2
113.5	119.1	52808.2	49.78	49.77	13.4997	79.8264	77.6693	0.408672	3362.6
113.5	119.1	52808.2	49.78	49.77	13.4997	79.8264	77.6693	0.408672	3362.6
119.4	123.3	53255.2	49.77	49.77	13.6082	81.3498	77.6693	0.409518	3345.4
119.4	123.3	53255.2	49.77	49.77	13.6082	81.3498	77.6693	0.409518	3345.4
117.3	120.4	52777.8	49.77	49.77	13.5142	80.2561	77.6693	0.412499	3331.4
115.8	131.3	53433.2	49.77	49.77	13.6256	82.0226	77.6693	0.413985	3319.2
115.8	131.3	53433.2	49.77	49.77	13.6256	82.0226	77.6693	0.413985	3319.2
118.1	128.3	53142.4	49.77	49.77	13.6526	81.7231	77.6693	0.415291	3307.8
118.1	128.3	53142.4	49.77	49.77	13.6526	81.7231	77.6693	0.415291	3307.8
114.3	124.5	53285.6	49.77	49.77	13.5605	80.7075	77.6693	0.415378	3311.2
115.8	122.5	53828.1	49.77	49.77	13.5489	80.3602	77.6693	0.413675	3334.5
120	118.9	53671.9	49.77	49.77	13.4838	79.8785	77.6693	0.412342	3349.4
120	118.9	53671.9	49.77	49.77	13.4838	79.8785	77.6693	0.412342	3349.4
121.7	125	53598.1	49.77	49.77	13.5909	80.4427	77.6693	0.412739	3352
119.4	121	53671.9	49.76	49.76	13.5966	81.2977	77.6693	0.415417	3340.5
119.4	121	53671.9	49.76	49.76	13.5966	81.2977	77.6693	0.415417	3340.5
125.2	126.8	53216.1	49.76	49.77	13.6806	81.9358	77.6693	0.416899	3339.9
121.6	128	53741.3	49.76	49.76	13.7248	82.2439	77.6693	0.417934	3341.2
121.6	128	53741.3	49.76	49.76	13.7248	82.2439	77.6693	0.417934	3341.2
120.9	117.8	53849.8	49.76	49.76	13.6516	82.4436	77.6693	0.417049	3357.4
120.9	117.8	53849.8	49.76	49.76	13.6516	82.4436	77.6693	0.417049	3357.4
123.4	122.1	54079.9	49.76	49.76	13.6531	81.8663	77.6693	0.416362	3359.1
122.3	120.9	54440.1	49.76	49.76	13.5851	81.0156	77.6693	0.416398	3351.6
122.3	120.9	54440.1	49.76	49.76	13.5851	81.0156	77.6693	0.416398	3351.6
121.8	123.3	54349	49.76	49.76	13.6455	81.5972	77.6693	0.416644	3334.5
121.8	123.3	54349	49.76	49.76	13.6455	81.5972	77.6693	0.416644	3334.5
121.9	117.4	53576.4	49.76	49.76	13.6502	82.1094	77.6693	0.417685	3314.7
121.2	128	54835.1	49.76	49.76	13.6762	81.2977	77.6693	0.418258	3304.9
121.2	128	54835.1	49.76	49.76	13.6762	81.2977	77.6693	0.418258	3304.9
122.3	119.5	54279.5	49.76	49.76	13.656	82.296	77.6693	0.419792	3301.4
122.3	119.5	54279.5	49.76	49.76	13.656	82.296	77.6693	0.419792	3301.4
122.6	123	54379.3	49.76	49.76	13.6683	82.2179	77.6693	0.420664	3308.1
120	128.7	54930.6	49.76	49.76	13.6936	82.3177	77.6693	0.419288	3334.7
120	128.7	54930.6	49.76	49.76	13.6936	82.3177	77.6693	0.419288	3334.7
120.2	128.4	53849.8	49.76	49.76	13.7109	82.9731	77.6693	0.418565	3353.6
125.9	124.1	54605	49.76	49.76	13.6892	81.7839	77.6693	0.418728	3362.8
125.9	124.1	54605	49.76	49.76	13.6892	81.7839	77.6693	0.418728	3362.8
120.7	118.3	54982.6	49.76	49.76	13.5981	81.4149	77.6693	0.421115	3354.9
120.7	118.3	54982.6	49.76	49.76	13.5981	81.4149	77.6693	0.421115	3354.9
121.1	117.3	55321.2	49.76	49.76	13.5807	81.4844	77.6693	0.420492	3352.5
119.4	124.4	55117.2	49.76	49.76	13.6429	81.2977	77.6693	0.417615	3365.3
119.4	124.4	55117.2	49.76	49.76	13.6429	81.2977	77.6693	0.417615	3365.3
120.4	119.5	55572.9	49.76	49.76	13.64	81.6276	77.6693	0.413054	3381.4
120.4	119.5	55572.9	49.76	49.76	13.64	81.6276	77.6693	0.413054	3381.4
123.9	131.2	54939.2	49.76	49.76	13.724	82.3481	77.6693	0.411481	3381.2
129.3	118.5	55920.1	49.75	49.76	13.6646	81.0286	77.6693	0.413172	3361.8
129.3	118.5	55920.1	49.75	49.76	13.6646	81.0286	77.6693	0.413172	3361.8
127.5	119.5	55460.1	49.75	49.75	13.6536	81.7405	77.6693	0.416342	3338.6
127.5	119.5	55460.1	49.75	49.75	13.6536	81.7405	77.6693	0.416342	3338.6
129.5	117.4	56809.9	49.74	49.74	13.6212	81.2891	77.6693	0.420038	3309.7
130.7	114.6	55321.2	49.73	49.74	13.6169	80.6858	77.6693	0.4221	3300.4
130.7	114.6	55321.2	49.73	49.74	13.6169	80.6858	77.6693	0.4221	3300.4
127.3	121.5	56028.6	49.74	49.73	13.6994	81.1806	77.6693	0.422559	3298
125.2	118.4	57313.4	49.75	49.74	13.5489	80.4167	77.6693	0.422353	3306
125.2	118.4	57313.4	49.75	49.74	13.5489	80.4167	77.6693	0.422353	3306
128.2	123	57144.1	49.75	49.75	13.6227	81.5321	77.6693	0.421854	3309.2
128.2	123	57144.1	49.75	49.75	13.6227	81.5321	77.6693	0.421854	3309.2
132.9	119.9	56901	49.74	49.75	13.669	82.0096	77.6693	0.422877	3309
128.4	120.6	56892.4	49.74	49.74	13.6901	81.9705	77.6693	0.424395	3307.3
128.4	120.6	56892.4	49.74	49.74	13.6901	81.9705	77.6693	0.424395	3307.3
128.6	118.2	57096.4	49.74	49.74	13.5851	81.0156	77.6693	0.424673	3305.6
128.6	118.2	57096.4	49.74	49.74	13.5851	81.0156	77.6693	0.424673	3305.6
136.4	120.6	56497.4	49.74	49.74	13.6372	81.7665	77.6584	0.423719	3302.9
127.9	123.7	56979.2	49.74	49.73	13.7355	81.8663	77.6693	0.42266	3303.6
127.9	123.7	56979.2	49.74	49.73	13.7355	81.8663	77.6693	0.42266	3303.6
128.3	123	56862	49.74	49.74	13.7428	82.474	77.6693	0.422025	3295.3
128.3	123	56862	49.74	49.74	13.7428	82.474	77.6693	0.422025	3295.3
134	115.5	57369.8	49.74	49.74	13.6704	82.0573	77.6693	0.421946	3279.8
128.7	119.1	57026.9	49.74	49.74	13.6386	81.0981	77.6693	0.422365	3264
128.7	119.1	57026.9	49.74	49.74	13.6386	81.0981	77.6693	0.422365	3264
127	121.1	57643.2	49.75	49.74	13.5749	80.5165	77.6693	0.423957	3265.9
127	121.1	57643.2	49.75	49.74	13.5749	80.5165	77.6693	0.423957	3265.9
126.4	121.3	57534.7	49.75	49.75	13.5955	80.6424	77.6693	0.426237	3267.9
130.6	117.6	58867.2	49.74	49.75	13.6053	81.3411	77.6693	0.427807	3271.8
130.6	117.6	58867.2	49.74	49.75	13.6053	81.3411	77.6693	0.427807	3271.8
125.9	118.9	58211.8	49.75	49.74	13.5865	80.829	77.6693	0.426763	3278.4
124.7	117.4	58250.9	49.75	49.75	13.5385	79.9479	77.6693	0.424166	3291.4
124.7	117.4	58250.9	49.75	49.75	13.5385	79.9479	77.6693	0.424166	3291.4
128.5	122.1	58211.8	49.75	49.75	13.6343	81.3759	77.6693	0.419413	3310.1
128.5	122.1	58211.8	49.75	49.75	13.6343	81.3759	77.6693	0.419413	3310.1
126.5	128	59913.2	49.74	49.74	13.6256	80.9028	77.6693	0.418485	3314.1
130.8	132.9	58997.4	49.74	49.74	13.7283	82.4609	77.6693	0.41871	3311.6
130.8	132.9	58997.4	49.74	49.74	13.7283	82.4609	77.6693	0.41871	3311.6
133.5	129.8	59626.7	49.74	49.74	13.7326	82.3524	77.6693	0.41999	3307.7
133.5	129.8	59626.7	49.74	49.74	13.7326	82.3524	77.6693	0.41999	3307.7
130.8	129.2	60629.3	49.74	49.74	13.7428	83.1424	77.6693	0.422246	3297.6
131.6	133.1	59474.8	49.74	49.74	13.8122	83.1033	77.6693	0.424777	3278.9
131.6	133.1	59474.8	49.74	49.74	13.8122	83.1033	77.6693	0.424777	3278.9
125.7	126.1	60542.5	49.74	49.74	13.7182	83.3507	77.6693	0.426051	3270.5
125.7	126.1	60542.5	49.74	49.74	13.7182	83.3507	77.6693	0.426051	3270.5
128.1	132.4	61128.5	49.74	49.74	13.7471	82.921	77.6693	0.425653	3274.5
133	138.3	61276	49.73	49.74	13.8122	83.6806	77.6693	0.424275	3291.5
133	138.3	61276	49.73	49.74	13.8122	83.6806	77.6693	0.424275	3291.5
125	127.3	60217	49.74	49.73	13.6675	81.8186	77.6693	0.424063	3292.2
125	127.3	60217	49.74	49.73	13.6675	81.8186	77.6693	0.424063	3292.2
122.6	135.7	60993.9	49.74	49.74	13.682	82.2266	77.6693	0.424566	3285
127.7	140.4	60915.8	49.74	49.74	13.8301	83.6502	77.6747	0.42405	3283.1
127.7	140.4	60915.8	49.74	49.74	13.8301	83.6502	77.6747	0.42405	3283.1
131.6	134.8	60816	49.74	49.74	13.8267	84.0104	77.6693	0.421343	3304.2
131.6	134.8	60816	49.74	49.74	13.8267	84.0104	77.6693	0.421343	3304.2
130.7	132.5	61536.5	49.73	49.74	13.8488	83.8932	77.6693	0.416827	3328
126.8	134	61193.6	49.74	49.73	13.8108	84.2578	77.6693	0.414087	3343.5
126.8	134	61193.6	49.74	49.73	13.8108	84.2578	77.6693	0.414087	3343.5
125.8	134.6	61132.8	49.74	49.74	13.7587	82.5043	77.6693	0.413433	3350
123.1	139.3	61336.8	49.75	49.75	13.7891	84.2882	77.6693	0.414296	3349.3
123.1	139.3	61336.8	49.75	49.75	13.7891	84.2882	77.6693	0.414296	3349.3
124.1	138.7	62447.9	49.75	49.75	13.8137	83.125	77.6693	0.416577	3338.4
124.1	138.7	62447.9	49.75	49.75	13.8137	83.125	77.6693	0.416577	3338.4
123.7	132.4	61727.4	49.75	49.75	13.7399	82.7821	77.6693	0.418443	3317.3
125.3	129	62534.7	49.75	49.75	13.7153	83.3377	77.6693	0.419236	3311.5
125.3	129	62534.7	49.75	49.75	13.7153	83.3377	77.6693	0.419236	3311.5
124.8	135.5	62647.6	49.75	49.75	13.831	83.737	77.6693	0.418278	3310
124.8	135.5	62647.6	49.75	49.75	13.831	83.737	77.6693	0.418278	3310
128.3	135.2	63485.2	49.74	49.75	13.7905	83.2682	77.6693	0.417426	3313.4
124.6	134.3	63402.8	49.74	49.74	13.7645	82.8385	77.6693	0.416061	3314.9
124.6	134.3	63402.8	49.74	49.74	13.7645	82.8385	77.6693	0.416061	3314.9
132.6	128.6	63611.1	49.74	49.74	13.7283	83.3073	77.6747	0.414436	3316.8
132.6	128.6	63611.1	49.74	49.74	13.7283	83.3073	77.6747	0.414436	3316.8
132.4	124	63329	49.74	49.74	13.7714	82.6389	77.6693	0.41359	3323.1
130.9	130.2	64032.1	49.74	49.74	13.8108	83.4766	77.6693	0.413129	3328.5
126.4	127.6	63658.9	49.74	49.74	13.6328	81.5495	77.6693	0.413526	3332.8
126.5	134.6	63927.9	49.74	49.74	13.7514	82.6389	77.6693	0.412761	3328.8
126.5	134.6	63927.9	49.74	49.74	13.7514	82.6389	77.6693	0.412761	3328.8
128.3	130.6	64448.8	49.75	49.75	13.7717	83.1814	77.6693	0.413207	3316.5
128.3	130.6	64448.8	49.75	49.75	13.7717	83.1814	77.6693	0.413207	3316.5
130.2	132.3	63576.4	49.73	49.74	13.7731	83.4766	77.6693	0.414144	3303.2
129.7	129.2	64066.8	49.74	49.74	13.656	81.4236	77.6693	0.416031	3292.3
129.7	129.2	64066.8	49.74	49.74	13.656	81.4236	77.6693	0.416031	3292.3
127.5	131.8	65095.5	49.74	49.74	13.5359	81.1111	77.6693	0.417518	3297.1
127.5	131.8	65095.5	49.74	49.74	13.5359	81.1111	77.6693	0.417518	3297.1
131.4	135.5	65199.7	49.74	49.74	13.6657	81.9531	77.6693	0.418438	3298.7
129.4	136.8	65763.9	49.73	49.74	13.6936	83.1033	77.6693	0.419166	3297.5
129.4	136.8	65763.9	49.73	49.74	13.6936	83.1033	77.6693	0.419166	3297.5
123.8	135.7	63901.9	49.74	49.73	13.7225	83.1901	77.6693	0.4206	3279.6
123.8	135.7	63901.9	49.74	49.73	13.7225	83.1901	77.6693	0.4206	3279.6
122.3	136.9	64648.4	49.75	49.74	13.7167	82.8906	77.6693	0.421062	3276
131.9	139.4	65130.2	49.74	49.75	14.009	86.1502	77.6693	0.419009	3294.2
131.9	139.4	65130.2	49.74	49.75	14.009	86.1502	77.6693	0.419009	3294.2
127.9	138.1	67013.9	49.74	49.74	13.8556	84.0191	77.6693	0.415684	3314.3
127.9	138.1	67013.9	49.74	49.74	13.8556	84.0191	77.6693	0.415684	3314.3
128.1	136.8	65134.5	49.74	49.74	13.7008	82.6563	77.6693	0.412038	3337.8
130.2	142.8	65273.4	49.75	49.75	13.8744	83.9193	77.6693	0.411835	3334.1
130.2	142.8	65273.4	49.75	49.75	13.8744	83.9193	77.6693	0.411835	3334.1
125.2	135.9	63954	49.75	49.75	13.8831	84.0061	77.6693	0.411967	3340.8
125.2	135.9	63954	49.75	49.75	13.8831	84.0061	77.6693	0.411967	3340.8
126	132.4	65034.7	49.75	49.75	13.8566	84.8438	77.6693	0.411756	3346.4
123.1	133.5	66098.1	49.75	49.75	13.86	84.8655	77.6693	0.412984	3351.7
123.1	133.5	66098.1	49.75	49.75	13.86	84.8655	77.6693	0.412984	3351.7
127.4	131.4	64253.5	49.75	49.75	13.7167	82.9991	77.6693	0.415223	3348.8
128.4	144	65963.5	49.75	49.75	13.873	83.9453	77.6693	0.416209	3366.1
128.4	144	65963.5	49.75	49.75	13.873	83.9453	77.6693	0.416209	3366.1
132.5	138.5	65798.6	49.75	49.75	13.6892	81.8924	77.6693	0.413276	3406.2
132.5	138.5	65798.6	49.75	49.75	13.6892	81.8924	77.6693	0.413276	3406.2
140.2	134.1	65746.5	49.73	49.74	13.7992	84.0191	77.6693	0.410607	3448.8
131.2	136.4	67400.2	49.73	49.73	13.6516	82.0443	77.6693	0.409075	3475.4
131.2	136.4	67400.2	49.73	49.73	13.6516	82.0443	77.6693	0.409075	3475.4
131.9	126.3	66588.5	49.73	49.73	13.6305	82.0747	77.6693	0.407083	3495.6
131.9	126.3	66588.5	49.73	49.73	13.6305	82.0747	77.6693	0.407083	3495.6
134.4	130.8	67183.2	49.73	49.73	13.6343	81.1458	77.6693	0.404981	3501.4
133.2	137.7	66896.7	49.73	49.73	13.7095	82.5695	77.6693	0.403377	3505.9
133.2	137.7	66896.7	49.73	49.73	13.7095	82.5695	77.6693	0.403377	3505.9
134.9	136	66102.4	49.72	49.73	13.6386	82.3438	77.6693	0.402554	3507.6
134.9	136	66102.4	49.72	49.73	13.6386	82.3438	77.6693	0.402554	3507.6
134.8	141	66653.6	49.72	49.72	13.7601	83.5938	77.6693	0.401435	3511.9
130.5	136	68155.4	49.73	49.72	13.6892	82.3307	77.6693	0.399557	3519.9
130.5	136	68155.4	49.73	49.72	13.6892	82.3307	77.6693	0.399557	3519.9
133	127.5	67157.1	49.73	49.73	13.682	83.0469	77.6693	0.396921	3521.1
130.4	133.1	67851.6	49.73	49.73	13.7659	82.9644	77.6693	0.395479	3508.4
130.4	133.1	67851.6	49.73	49.73	13.7659	82.9644	77.6693	0.395479	3508.4
123.1	138.8	65993.9	49.74	49.73	13.7512	83.9714	77.6693	0.396366	3489.2
123.1	138.8	65993.9	49.74	49.73	13.7512	83.9714	77.6693	0.396366	3489.2
133.5	137.6	68289.9	49.73	49.74	13.7283	82.882	77.6693	0.397831	3476.6
132.7	128.9	67456.6	49.73	49.73	13.5909	81.4583	77.6693	0.399491	3456.4
132.7	128.9	67456.6	49.73	49.73	13.5909	81.4583	77.6693	0.399491	3456.4
130.5	133.9	68658.9	49.73	49.73	13.7572	82.4609	77.6693	0.39953	3449.8
130.5	133.9	68658.9	49.73	49.73	13.7572	82.4609	77.6693	0.39953	3449.8
140.2	127.2	66610.2	49.72	49.73	13.695	82.1701	77.6693	0.399598	3436.7
133.8	130.2	68541.7	49.72	49.72	13.6111	81.3932	77.6693	0.398669	3439.7
133.8	130.2	68541.7	49.72	49.72	13.6111	81.3932	77.6693	0.398669	3439.7
128.5	127.5	67291.7	49.74	49.73	13.6574	82.5608	77.6693	0.396877	3432.8
128.5	127.5	67291.7	49.74	49.73	13.6574	82.5608	77.6693	0.396877	3432.8
134.1	127.2	67912.3	49.73	49.73	13.7078	82.5217	77.6693	0.396807	3432.9
136.6	125.1	69388	49.72	49.73	13.7297	82.5043	77.6693	0.397954	3420.5
136.6	125.1	69388	49.72	49.73	13.7297	82.5043	77.6693	0.397954	3420.5
131.9	129.3	70299.5	49.73	49.73	13.6574	82.0573	77.6693	0.400488	3401.6
144.8	126.7	66610.2	49.72	49.73	13.7611	82.5477	77.6693	0.401595	3386.5
144.8	126.7	66610.2	49.72	49.73	13.7611	82.5477	77.6693	0.401595	3386.5
137.7	123.2	69283.9	49.72	49.72	13.7124	82.7821	77.6693	0.401492	3391.1
137.7	123.2	69283.9	49.72	49.72	13.7124	82.7821	77.6693	0.401492	3391.1
145.3	124.6	67330.7	49.71	49.72	13.7765	83.6849	77.6693	0.400029	3410.5
140.5	120.2	68446.2	49.7	49.71	13.7413	83.4635	77.6693	0.399075	3438.2
140.5	120.2	68446.2	49.7	49.71	13.7413	83.4635	77.6693	0.399075	3438.2
138.5	126.1	68129.3	49.71	49.71	13.7471	83.1945	77.6693	0.398179	3459
138.5	126.1	68129.3	49.71	49.71	13.7471	83.1945	77.6693	0.398179	3459
141	121.3	70329.9	49.71	49.71	13.763	83.6372	77.6693	0.397903	3462.9
132.6	122.3	68207.5	49.72	49.72	13.6791	82.2786	77.6693	0.398016	3467.7
132.6	122.3	68207.5	49.72	49.72	13.6791	82.2786	77.6693	0.398016	3467.7
135.3	119.5	68446.2	49.73	49.73	13.7543	83.1033	77.6693	0.397523	3448.1
135.3	119.5	68446.2	49.73	49.73	13.7543	83.1033	77.6693	0.397523	3448.1
142.8	119.7	69778.6	49.72	49.72	13.8122	82.8342	77.6693	0.397867	3440.6
137.9	120.7	68146.7	49.72	49.72	13.7413	83.2161	77.6693	0.396535	3428.7
137.9	120.7	68146.7	49.72	49.72	13.7413	83.2161	77.6693	0.396535	3428.7
135.8	123.7	70125.9	49.72	49.72	13.7601	82.8038	77.6693	0.39474	3418.2
135.8	123.7	70125.9	49.72	49.72	13.7601	82.8038	77.6693	0.39474	3418.2
136	125.6	69388	49.73	49.73	13.7703	83.1076	77.6693	0.393461	3416.6
135.4	123.4	69739.6	49.72	49.72	13.7341	83.0122	77.6693	0.395053	3416
135.4	123.4	69739.6	49.72	49.72	13.7341	83.0122	77.6693	0.395053	3416
129.8	126.4	69153.6	49.73	49.72	13.6901	81.9271	77.6693	0.39686	3408
129.8	126.4	69153.6	49.73	49.72	13.6901	81.9271	77.6693	0.39686	3408
136	128.2	68906.2	49.73	49.73	13.6646	81.8273	77.6693	0.399941	3391
133.1	126.3	67161.5	49.73	49.73	13.6849	82.8342	77.6693	0.403762	3370.8
133.1	126.3	67161.5	49.73	49.73	13.6849	82.8342	77.6693	0.403762	3370.8
129.1	120.2	67217.9	49.73	49.73	13.6502	82.4392	77.6693	0.409279	3341
129.1	120.2	67217.9	49.73	49.73	13.6502	82.4392	77.6693	0.409279	3341
129.5	128.9	67248.3	49.74	49.74	13.7543	82.9905	77.6693	0.410841	3330
130.3	124	67647.6	49.74	49.74	13.6936	82.6693	77.6693	0.40992	3332.6
130.3	124	67647.6	49.74	49.74	13.6936	82.6693	77.6693	0.40992	3332.6
130.8	127	68363.7	49.74	49.74	13.7703	83.1641	77.6693	0.406126	3352.9
129.5	122.7	67738.7	49.74	49.74	13.7211	82.8472	77.6693	0.403472	3380.9
129.5	122.7	67738.7	49.74	49.74	13.7211	82.8472	77.6693	0.403472	3380.9
133	127.2	69678.8	49.73	49.73	13.7277	82.6519	77.6693	0.402249	3405.6
133	127.2	69678.8	49.73	49.73	13.7277	82.6519	77.6693	0.402249	3405.6
130	126.5	68693.6	49.73	49.73	13.7008	82.4913	77.6693	0.401326	3423.9
126.4	121.2	70004.3	49.74	49.74	13.6372	81.5929	77.6693	0.402061	3425.1
126.4	121.2	70004.3	49.74	49.74	13.6372	81.5929	77.6693	0.402061	3425.1
131	124	70099.8	49.74	49.74	13.6762	81.8403	77.6693	0.401739	3415.9
131	124	70099.8	49.74	49.74	13.6762	81.8403	77.6693	0.401739	3415.9
135.8	129.7	70199.6	49.73	49.73	13.7514	82.487	77.6693	0.400339	3419.1
136.6	124.1	70217	49.72	49.73	13.7905	83.6979	77.6693	0.398697	3422.4
136.6	124.1	70217	49.72	49.73	13.7905	83.6979	77.6693	0.398697	3422.4
134.7	126.7	68980	49.72	49.72	13.7211	83.138	77.6693	0.398022	3427.2
134.7	126.7	68980	49.72	49.72	13.7211	83.138	77.6693	0.398022	3427.2
134.7	123.4	71506.1	49.72	49.72	13.7737	83.3941	77.6584	0.399356	3414
129.6	125	68489.6	49.73	49.73	13.7312	83.316	77.6693	0.399517	3395.6
132.5	129.6	69162.3	49.74	49.73	13.8006	83.8542	77.6693	0.399584	3368.5
132.5	129.6	69162.3	49.74	49.73	13.8006	83.8542	77.6693	0.399584	3368.5
132.2	131	71250	49.73	49.73	13.8368	84.4705	77.6693	0.400632	3355.2
129.9	128.9	67942.7	49.74	49.73	13.8874	85.1259	77.6693	0.403031	3332.5
129.9	128.9	67942.7	49.74	49.73	13.8874	85.1259	77.6693	0.403031	3332.5
130.5	129.9	72847.2	49.74	49.74	13.8614	83.9366	77.6693	0.406513	3310.1
126.5	133.6	68528.6	49.75	49.74	13.9149	85.3299	77.6693	0.40717	3302.8
126.5	133.6	68528.6	49.75	49.74	13.9149	85.3299	77.6693	0.40717	3302.8
124.8	127.7	69218.8	49.75	49.75	13.844	84.5964	77.6693	0.406666	3315.5
124.8	127.7	69218.8	49.75	49.75	13.844	84.5964	77.6693	0.406666	3315.5
125.8	129.1	70993.9	49.75	49.75	13.8746	84.6832	77.6693	0.404717	3341.1
127	135.7	71067.7	49.75	49.75	13.9751	86.02	77.6693	0.402886	3375.4
127	135.7	71067.7	49.75	49.75	13.9751	86.02	77.6693	0.402886	3375.4
122.4	131.6	70494.8	49.75	49.75	13.8976	85.0477	77.6693	0.403054	3385.4
122.4	131.6	70494.8	49.75	49.75	13.8976	85.0477	77.6693	0.403054	3385.4
121.4	136.4	68255.2	49.75	49.75	13.886	86.02	77.6693	0.404818	3378.8
124.9	140	69279.5	49.75	49.75	13.9931	86.1415	77.6693	0.406566	3362.8
124.9	140	69279.5	49.75	49.75	13.9931	86.1415	77.6693	0.406566	3362.8
129.7	135.2	68294.3	49.75	49.75	13.8935	84.7396	77.6693	0.406477	3359.6
129.7	135.2	68294.3	49.75	49.75	13.8935	84.7396	77.6693	0.406477	3359.6
126.7	132.7	70568.6	49.74	49.75	13.844	84.2535	77.6693	0.406184	3369.9
131.3	133.1	68893.2	49.74	49.74	13.9569	86.3585	77.6693	0.406632	3380.7
131.3	133.1	68893.2	49.74	49.74	13.9569	86.3585	77.6693	0.406632	3380.7
135.2	120.4	69791.7	49.73	49.74	13.7659	83.4809	77.6693	0.407575	3387.6
135.2	120.4	69791.7	49.73	49.74	13.7659	83.4809	77.6693	0.407575	3387.6
132.2	120.7	71089.4	49.73	49.74	13.8433	84.171	77.6693	0.407847	3384.6
125.8	129	70963.5	49.73	49.73	13.7818	83.5764	77.6693	0.407468	3388
125.8	129	70963.5	49.73	49.73	13.7818	83.5764	77.6693	0.407468	3388
130	129.1	69934.9	49.74	49.74	13.8556	84.6094	77.6693	0.408402	3389.8
129.8	127.3	68797.7	49.74	49.74	13.8469	84.8655	77.6693	0.408899	3386.9
129.8	127.3	68797.7	49.74	49.74	13.8469	84.8655	77.6693	0.408899	3386.9
131.3	122.3	70325.5	49.74	49.74	13.8484	84.4705	77.6693	0.40945	3379.9
131.3	122.3	70325.5	49.74	49.74	13.8484	84.4705	77.6693	0.40945	3379.9
127.3	125.3	69218.8	49.74	49.74	13.776	84.5313	77.6693	0.409238	3370.9
125.2	131.4	71271.7	49.74	49.74	13.9525	85.7161	77.6693	0.410825	3362.5
125.2	131.4	71271.7	49.74	49.74	13.9525	85.7161	77.6693	0.410825	3362.5
128.8	129.4	69891.5	49.75	49.75	13.8542	84.9609	77.6693	0.411953	3349.9
128.8	129.4	69891.5	49.75	49.75	13.8542	84.9609	77.6693	0.411953	3349.9
131.6	142.2	71250	49.75	49.75	14.0427	86.2543	77.6693	0.412551	3338.5
132.7	130.9	68624.1	49.74	49.74	13.9525	86.8967	77.6693	0.411601	3332.6
132.7	130.9	68624.1	49.74	49.74	13.9525	86.8967	77.6693	0.411601	3332.6
133.6	130.8	70755.2	49.73	49.74	13.9439	85.7335	77.6693	0.41238	3336
133.6	130.8	70755.2	49.73	49.74	13.9439	85.7335	77.6693	0.41238	3336
134.7	134.1	68728.3	49.72	49.73	13.9916	86.8793	77.6693	0.413914	3336.2
129.5	141.8	69730.9	49.73	49.72	13.976	86.7535	77.6693	0.415542	3341.9
129.5	141.8	69730.9	49.73	49.72	13.976	86.7535	77.6693	0.415542	3341.9
127.9	149.9	69722.2	49.73	49.73	14.1768	89.0668	77.6693	0.415572	3343.1
127.9	149.9	69722.2	49.73	49.73	14.1768	89.0668	77.6693	0.415572	3343.1
132.3	154.1	67469.6	49.74	49.74	14.1233	88.6892	77.6693	0.414889	3352.7
136.5	135.2	65577.3	49.73	49.73	14.0509	87.9601	77.6693	0.413865	3352.3
136.5	135.2	65577.3	49.73	49.73	14.0509	87.9601	77.6693	0.413865	3352.3
142.9	139.3	70746.5	49.72	49.73	14.0307	86.7274	77.6693	0.412785	3355.5
129.6	136.2	66089.4	49.73	49.72	14.0119	87.6476	77.6693	0.411661	3347.9
129.6	136.2	66089.4	49.73	49.72	14.0119	87.6476	77.6693	0.411661	3347.9
132.4	131.7	68133.7	49.73	49.73	13.9974	87.1745	77.6693	0.411287	3347.3
132.4	131.7	68133.7	49.73	49.73	13.9974	87.1745	77.6693	0.411287	3347.3
141.5	131.1	67651.9	49.72	49.73	13.8657	85.0174	77.6584	0.411398	3340.8
141.7	133.8	69335.9	49.71	49.72	13.967	86.2196	77.6693	0.411666	3348.1
141.7	133.8	69335.9	49.71	49.72	13.967	86.2196	77.6693	0.411666	3348.1
146.1	141.2	66436.6	49.71	49.71	14.1325	88.6632	77.6693	0.411146	3357.2
146.1	141.2	66436.6	49.71	49.71	14.1325	88.6632	77.6693	0.411146	3357.2
139.9	140.6	67013.9	49.71	49.71	14.1464	88.8108	77.6693	0.409092	3378.7
145.5	136.9	67955.7	49.71	49.71	14.0726	88.1207	77.6693	0.407917	3392.6
145.5	136.9	67955.7	49.71	49.71	14.0726	88.1207	77.6693	0.407917	3392.6
136.6	136.2	65915.8	49.71	49.71	14.0307	87.4219	77.6693	0.405894	3399.9
136.6	136.2	65915.8	49.71	49.71	14.0307	87.4219	77.6693	0.405894	3399.9
132.9	139.5	66119.8	49.73	49.72	13.8889	85.5122	77.6693	0.403159	3412.3
128.4	137.2	67287.3	49.74	49.73	13.9374	86.5234	77.6693	0.3981	3431.3
128.4	137.2	67287.3	49.74	49.73	13.9374	86.5234	77.6693	0.3981	3431.3
128.5	131.5	66080.7	49.74	49.74	13.9207	86.1458	77.6693	0.394825	3451.4
128.5	131.5	66080.7	49.74	49.74	13.9207	86.1458	77.6693	0.394825	3451.4
138.8	131	67452.3	49.73	49.73	13.9685	86.25	77.6693	0.393365	3463.7
135.4	130.8	65776.9	49.72	49.73	13.8947	87.053	77.6693	0.393817	3457.7
135.4	130.8	65776.9	49.72	49.73	13.8947	87.053	77.6693	0.393817	3457.7
128.3	136.9	65421	49.73	49.72	14.1356	88.9063	77.6693	0.394225	3453.1
128.3	136.9	65421	49.73	49.72	14.1356	88.9063	77.6693	0.394225	3453.1
140	135.8	68480.9	49.72	49.73	14.1508	88.6849	77.6693	0.394949	3445
138.7	120.5	64405.4	49.72	49.72	13.941	86.7405	77.6693	0.397508	3434.4
138.7	120.5	64405.4	49.72	49.72	13.941	86.7405	77.6693	0.397508	3434.4
142.7	131.7	66284.7	49.71	49.72	14.2144	88.9974	77.6693	0.401026	3411
136.5	129.9	66514.8	49.71	49.71	14.1204	88.6372	77.6693	0.404704	3384.2
136.5	129.9	66514.8	49.71	49.71	14.1204	88.6372	77.6693	0.404704	3384.2
135.9	130.5	64574.7	49.71	49.71	14.1175	89.0929	77.6693	0.406682	3364.3
135.9	130.5	64574.7	49.71	49.71	14.1175	89.0929	77.6693	0.406682	3364.3
134.9	133.8	63350.7	49.72	49.72	14.0466	87.73	77.6693	0.407687	3353.8
134.1	132.1	65963.5	49.72	49.72	14.0307	87.934	77.6693	0.406937	3361.7
134.1	132.1	65963.5	49.72	49.72	14.0307	87.934	77.6693	0.406937	3361.7
136.9	131	65160.6	49.72	49.72	14.1001	88.6892	77.6693	0.40584	3373.5
136.9	131	65160.6	49.72	49.72	14.1001	88.6892	77.6693	0.40584	3373.5
134.1	136.7	66736.1	49.72	49.72	14.2072	89.0799	77.6693	0.405815	3394.4
142.1	133.4	63263.9	49.72	49.72	14.2376	90.1997	77.6693	0.40788	3390.7
142.1	133.4	63263.9	49.72	49.72	14.2376	90.1997	77.6693	0.40788	3390.7
140.3	122.1	63810.8	49.71	49.72	14.1305	89.3707	77.6693	0.409588	3389.5
140.3	122.1	63810.8	49.71	49.72	14.1305	89.3707	77.6693	0.409588	3389.5
133.9	136.8	63611.1	49.73	49.72	14.1638	88.5417	77.6693	0.410094	3384.1
127.5	143.4	62009.5	49.74	49.73	14.2101	89.9479	77.6693	0.407414	3407.1
127.5	143.4	62009.5	49.74	49.73	14.2101	89.9479	77.6693	0.407414	3407.1
142.6	133.5	61289.1	49.73	49.74	14.1045	88.8629	77.6693	0.404009	3427.4
142.6	133.5	61289.1	49.73	49.74	14.1045	88.8629	77.6693	0.404009	3427.4
134.9	130.2	61614.6	49.73	49.73	14.0524	87.6649	77.6693	0.401528	3443.1
137.2	132.7	63533	49.72	49.72	14.1059	88.7543	77.6693	0.398839	3461.8
137.2	132.7	63533	49.72	49.72	14.1059	88.7543	77.6693	0.398839	3461.8
138	127.8	63012.2	49.71	49.71	14.0885	88.1467	77.6693	0.397709	3474.9
143.8	125.8	60503.5	49.7	49.71	14.1211	89.3186	77.6693	0.394912	3490.9
143.8	125.8	60503.5	49.7	49.71	14.1211	89.3186	77.6693	0.394912	3490.9
140.9	128.9	63424.5	49.71	49.7	14.1074	88.3203	77.6693	0.390506	3513.9
140.9	128.9	63424.5	49.71	49.7	14.1074	88.3203	77.6693	0.390506	3513.9
138.3	127.5	60759.5	49.72	49.71	14.0929	88.125	77.6693	0.38759	3527.7
127.5	129.6	60733.5	49.73	49.72	14.0732	88.2682	77.6693	0.385684	3535.8
127.5	129.6	60733.5	49.73	49.72	14.0732	88.2682	77.6693	0.385684	3535.8
128.7	129.5	60564.2	49.74	49.73	14.1045	87.7691	77.6693	0.384863	3537.1
128.7	129.5	60564.2	49.74	49.73	14.1045	87.7691	77.6693	0.384863	3537.1
138.8	130.2	59600.7	49.73	49.74	14.0509	88.0946	77.6693	0.385287	3528.8
136.9	125.8	60937.5	49.72	49.73	14.0278	86.9271	77.6693	0.387055	3515
136.9	125.8	60937.5	49.72	49.73	14.0278	86.9271	77.6693	0.387055	3515
131.4	126.2	59770	49.72	49.72	13.9724	88.1337	77.6693	0.389376	3492
131.4	126.2	59770	49.72	49.72	13.9724	88.1337	77.6693	0.389376	3492
131.9	133.8	61436.6	49.73	49.73	14.1001	88.0252	77.6693	0.390037	3464.8
129.5	140.5	61757.8	49.74	49.74	14.1898	89.0668	77.6693	0.387968	3445.9
129.5	140.5	61757.8	49.74	49.74	14.1898	89.0668	77.6693	0.387968	3445.9
136.5	134.8	58667.5	49.73	49.74	14.1074	88.7977	77.6693	0.384298	3446.8
136.5	134.8	58667.5	49.73	49.74	14.1074	88.7977	77.6693	0.384298	3446.8
135.8	129.4	58489.6	49.73	49.73	14.0749	88.4462	77.6693	0.383506	3440.1
133.6	138.8	58520	49.73	49.73	14.0828	88.329	77.6693	0.386367	3434.3
133.6	138.8	58520	49.73	49.73	14.0828	88.329	77.6693	0.386367	3434.3
134.7	142	57265.6	49.73	49.73	14.1565	90.1997	77.6693	0.390611	3423.1
139.3	131.2	57925.3	49.72	49.72	14.0987	89.4401	77.6693	0.394199	3409.7
139.3	131.2	57925.3	49.72	49.72	14.0987	89.4401	77.6693	0.394199	3409.7
141.2	128.5	56875	49.71	49.71	14.2216	90.2821	77.6693	0.397287	3384.2
141.2	128.5	56875	49.71	49.71	14.2216	90.2821	77.6693	0.397287	3384.2
133.6	126.6	57964.4	49.71	49.71	14.1189	89.6571	77.6693	0.399399	3361.3
133.2	133.6	58302.9	49.73	49.72	14.1406	88.8108	77.6693	0.400078	3352.1
133.2	133.6	58302.9	49.73	49.72	14.1406	88.8108	77.6693	0.400078	3352.1
139.9	131.3	59561.6	49.72	49.72	14.252	90.0043	77.6693	0.39878	3361
139.9	131.3	59561.6	49.72	49.72	14.252	90.0043	77.6693	0.39878	3361
140.2	121.1	57174.5	49.71	49.72	14.1059	89.5139	77.6693	0.395376	3386.9
143.4	126.7	59817.7	49.71	49.71	14.1565	89.4097	77.6693	0.393492	3408.2
143.4	126.7	59817.7	49.71	49.71	14.1565	89.4097	77.6693	0.393492	3408.2
143	126.1	56853.3	49.7	49.71	14.2318	90.204	77.6693	0.393128	3419.5
143	126.1	56853.3	49.7	49.71	14.2318	90.204	77.6693	0.393128	3419.5
132	125.1	58198.8	49.71	49.7	14.1127	89.349	77.6693	0.394817	3426.4
146	131	56219.6	49.7	49.71	14.2216	90.3125	77.6693	0.395832	3430.5
146	131	56219.6	49.7	49.71	14.2216	90.3125	77.6693	0.395832	3430.5
149.1	122.8	59496.5	49.7	49.7	14.2086	90.2734	77.6693	0.396776	3436.2
135.5	117.3	59257.8	49.71	49.7	13.9974	88.329	77.6693	0.397295	3438
135.5	117.3	59257.8	49.71	49.7	13.9974	88.329	77.6693	0.397295	3438
140.6	129.1	58350.7	49.71	49.71	14.2012	89.7092	77.6693	0.395681	3440.9
140.6	129.1	58350.7	49.71	49.71	14.2012	89.7092	77.6693	0.395681	3440.9
133.2	128.7	55716.1	49.72	49.72	13.9728	87.6432	77.6693	0.394731	3442.6
128.5	139.9	56545.1	49.72	49.72	14.1363	89.2405	77.6693	0.393379	3446.8
128.5	139.9	56545.1	49.72	49.72	14.1363	89.2405	77.6693	0.393379	3446.8
138.7	137.7	55125.9	49.72	49.72	14.1409	89.4748	77.6693	0.392316	3454.1
138.7	137.7	55125.9	49.72	49.72	14.1409	89.4748	77.6693	0.392316	3454.1
132.3	141.7	57261.3	49.73	49.73	14.1406	89.4965	77.6693	0.391601	3462.2
131.7	134.8	56740.4	49.73	49.73	14.0929	89.8568	77.6693	0.390245	3479.1
131.7	134.8	56740.4	49.73	49.73	14.0929	89.8568	77.6693	0.390245	3479.1
133	135.6	56467	49.73	49.73	14.1305	90.1736	77.6693	0.389447	3491.1
133	135.6	56467	49.73	49.73	14.1305	90.1736	77.6693	0.389447	3491.1
140.2	130.9	56488.7	49.71	49.72	14.0813	88.9193	77.6693	0.387963	3506
141.8	134.7	58997.4	49.7	49.71	14.1536	89.77	77.6693	0.387018	3503.2
141.8	134.7	58997.4	49.7	49.71	14.1536	89.77	77.6693	0.387018	3503.2
141.7	130.3	57213.5	49.71	49.71	14.1146	89.6007	77.6693	0.386755	3497.3
141.7	130.3	57213.5	49.71	49.71	14.1146	89.6007	77.6693	0.386755	3497.3
136.6	131.3	56762.2	49.71	49.71	14.0654	89.184	77.6693	0.388227	3480.7
135.6	134.7	55542.5	49.72	49.71	14.0842	89.4358	77.6693	0.390278	3478.8
135.6	134.7	55542.5	49.72	49.71	14.0842	89.4358	77.6693	0.390278	3478.8
140.2	141.4	56497.4	49.72	49.72	14.0856	88.5417	77.6693	0.392589	3470.3
131.8	147.7	57391.5	49.73	49.73	14.1565	89.3663	77.6693	0.394475	3460.8
131.8	147.7	57391.5	49.73	49.73	14.1565	89.3663	77.6693	0.394475	3460.8
135.9	150.1	54657.1	49.72	49.72	14.1956	90.6163	77.6693	0.395358	3446.5
135.9	150.1	54657.1	49.72	49.72	14.1956	90.6163	77.6693	0.395358	3446.5
137	141.4	56705.7	49.72	49.72	14.1464	90.1215	77.6693	0.395523	3430.9
141.8	154.1	55373.3	49.72	49.72	14.2752	90.7726	77.6693	0.394614	3423.6
141.8	154.1	55373.3	49.72	49.72	14.2752	90.7726	77.6693	0.394614	3423.6
134.9	142.3	57283	49.72	49.72	14.1985	90.9158	77.6693	0.392859	3419.8
134.9	142.3	57283	49.72	49.72	14.1985	90.9158	77.6693	0.392859	3419.8
132.4	149.5	55477.4	49.73	49.72	14.2014	90.7596	77.6693	0.39128	3426.7
138.7	149.6	56145.8	49.73	49.73	14.2694	90.5729	77.6693	0.390245	3436.3
138.7	149.6	56145.8	49.73	49.73	14.2694	90.5729	77.6693	0.390245	3436.3
127.8	154	57374.1	49.74	49.73	14.1869	90.3776	77.6693	0.389679	3464.9
127.8	154	57374.1	49.74	49.73	14.1869	90.3776	77.6693	0.389679	3464.9
138.2	134.6	55134.5	49.73	49.73	14.1363	90.4167	77.6693	0.391164	3499.3
135.1	141.4	56106.8	49.73	49.72	14.1146	89.1059	77.6693	0.393021	3522.2
135.1	141.4	56106.8	49.73	49.72	14.1146	89.1059	77.6693	0.393021	3522.2
142.1	138.6	54522.6	49.72	49.72	14.2405	90.6076	77.6693	0.394425	3530.2
142.1	138.6	54522.6	49.72	49.72	14.2405	90.6076	77.6693	0.394425	3530.2
133.1	131.2	56215.3	49.72	49.72	14.0408	88.355	77.6693	0.397301	3534.1
143.4	130.5	58133.7	49.71	49.72	14.1479	89.5313	77.6693	0.398501	3535.5
143.4	130.5	58133.7	49.71	49.72	14.1479	89.5313	77.6693	0.398501	3535.5
147.4	135.9	57070.3	49.7	49.71	14.197	90.8941	77.6693	0.399791	3541.6
138.4	135	56996.5	49.7	49.7	14.226	91.3932	77.6693	0.398453	3556
138.4	135	56996.5	49.7	49.7	14.226	91.3932	77.6693	0.398453	3556
138.1	140	56002.6	49.71	49.71	14.2491	90.625	77.6693	0.395207	3563.2
138.1	140	56002.6	49.71	49.71	14.2491	90.625	77.6693	0.395207	3563.2
130.8	138.4	55716.1	49.72	49.71	14.1189	90.0217	77.6693	0.391185	3562
134.7	146.3	56310.8	49.72	49.72	14.1392	89.796	77.6693	0.387311	3558.9
134.7	146.3	56310.8	49.72	49.72	14.1392	89.796	77.6693	0.387311	3558.9
138.5	144.4	55503.5	49.72	49.72	14.1117	89.1754	77.6693	0.383057	3563.7
138.5	144.4	55503.5	49.72	49.72	14.1117	89.1754	77.6693	0.383057	3563.7
134.1	142.6	55594.6	49.72	49.71	14.0162	89.7613	77.6693	0.380655	3567.8
134.3	141.6	55898.4	49.73	49.72	14.0336	88.6285	77.6693	0.378464	3572.6
134.3	141.6	55898.4	49.73	49.72	14.0336	88.6285	77.6693	0.378464	3572.6
123.2	144.7	56171.9	49.73	49.72	14.0148	89.1233	77.6693	0.3767	3573.4
123.2	144.7	56171.9	49.73	49.72	14.0148	89.1233	77.6693	0.3767	3573.4
134	143.1	57547.7	49.73	49.73	14.1348	89.6875	77.6693	0.375674	3581.3
133.2	142.3	57638.9	49.73	49.73	14.0234	89.3533	77.6693	0.377405	3580.5
133.2	142.3	57638.9	49.73	49.73	14.0234	89.3533	77.6693	0.377405	3580.5
130.4	144.8	55755.2	49.72	49.73	13.9705	88.2552	77.6584	0.380394	3573.4
135.1	141.9	57460.9	49.73	49.73	13.967	87.73	77.6693	0.38559	3551.7
135.1	141.9	57460.9	49.73	49.73	13.967	87.73	77.6693	0.38559	3551.7
138.8	138.7	57174.5	49.73	49.73	14.0408	88.7457	77.6693	0.387156	3548.7
138.8	138.7	57174.5	49.73	49.73	14.0408	88.7457	77.6693	0.387156	3548.7
143.3	144.4	55065.1	49.71	49.72	14.1956	89.6007	77.6693	0.387456	3547.5
138.5	133.6	56111.1	49.71	49.71	14.0046	88.8281	77.6693	0.38712	3544.9
138.5	133.6	56111.1	49.71	49.71	14.0046	88.8281	77.6693	0.38712	3544.9
141	139.1	55442.7	49.71	49.71	14.1479	90.1736	77.6693	0.386894	3541.8
141	139.1	55442.7	49.71	49.71	14.1479	90.1736	77.6693	0.386894	3541.8
144.9	129.9	57361.1	49.7	49.7	14.0625	89.6745	77.6693	0.386719	3539
149.4	133.9	55299.5	49.7	49.7	14.1493	90.5165	77.6693	0.386775	3529.7
149.4	133.9	55299.5	49.7	49.7	14.1493	90.5165	77.6693	0.386775	3529.7
131.7	143.9	57018.2	49.72	49.7	14.1652	91.0634	77.6693	0.388806	3500.2
131.7	143.9	57018.2	49.72	49.7	14.1652	91.0634	77.6693	0.388806	3500.2
133.2	145.3	55099.8	49.72	49.72	14.2216	91.3021	77.6693	0.390049	3487
135.8	141.3	56909.7	49.72	49.72	14.1811	90.1997	77.6693	0.390175	3493.3
135.8	141.3	56909.7	49.72	49.72	14.1811	90.1997	77.6693	0.390175	3493.3
137.3	134.2	56849	49.72	49.72	14.2245	90.2214	77.6693	0.38687	3534
137.3	134.2	56849	49.72	49.72	14.2245	90.2214	77.6693	0.38687	3534
136.6	136.9	54652.8	49.72	49.72	14.035	89.2274	77.6693	0.384449	3565.1
142.8	137.1	56388.9	49.72	49.72	14.1247	89.6354	77.6693	0.38343	3595.7
142.8	137.1	56388.9	49.72	49.72	14.1247	89.6354	77.6693	0.38343	3595.7
138.2	135	57035.6	49.72	49.72	13.9916	88.4115	77.6693	0.383413	3620.9
138.2	135	57035.6	49.72	49.72	13.9916	88.4115	77.6693	0.383413	3620.9
140	135.6	55164.9	49.72	49.72	14.035	88.9583	77.6693	0.385045	3632.3
131.7	136.2	55321.2	49.72	49.72	14.0104	88.0773	77.6693	0.38619	3620.5
131.7	136.2	55321.2	49.72	49.72	14.0104	88.0773	77.6693	0.38619	3620.5
139	134	55195.3	49.72	49.72	13.9265	88.4505	77.6693	0.388436	3609.6
132.4	143	57209.2	49.72	49.72	14.0535	89.1927	77.6747	0.389719	3587.2
132.4	143	57209.2	49.72	49.72	14.0535	89.1927	77.6747	0.389719	3587.2
134.6	141.2	58871.5	49.72	49.72	13.98	87.4089	77.6693	0.389532	3586.1
134.6	141.2	58871.5	49.72	49.72	13.98	87.4089	77.6693	0.389532	3586.1
131.3	135.4	55247.4	49.72	49.72	13.8411	86.3021	77.6693	0.389196	3582
131.6	143	55416.7	49.73	49.73	14.0668	88.2899	77.6693	0.38876	3580.1
131.6	143	55416.7	49.73	49.73	14.0668	88.2899	77.6693	0.38876	3580.1
136.3	132.7	57821.2	49.73	49.73	13.946	87.2049	77.6693	0.389099	3575.7
136.3	132.7	57821.2	49.73	49.73	13.946	87.2049	77.6693	0.389099	3575.7
134.7	134.3	55316.8	49.73	49.72	13.9525	88.0946	77.6693	0.389301	3574.1
135.8	135.5	55468.8	49.72	49.72	13.9164	86.7752	77.6693	0.38972	3574.1
135.8	135.5	55468.8	49.72	49.72	13.9164	86.7752	77.6693	0.38972	3574.1
136.7	135.5	55399.3	49.72	49.72	13.9612	87.9644	77.6693	0.387436	3597.5
136.7	135.5	55399.3	49.72	49.72	13.9612	87.9644	77.6693	0.387436	3597.5
134.5	139.5	56041.7	49.72	49.72	13.9771	88.0165	77.6693	0.384889	3622.6
136.6	135.7	57322	49.72	49.72	14.035	88.4505	77.6693	0.380707	3655.3
136.6	135.7	57322	49.72	49.72	14.035	88.4505	77.6693	0.380707	3655.3
141.6	131.1	55985.2	49.72	49.72	13.9815	88.2769	77.6693	0.377499	3677.1
135	139.3	55625	49.72	49.71	13.9323	87.6432	77.6693	0.376838	3680.1
135	139.3	55625	49.72	49.71	13.9323	87.6432	77.6693	0.376838	3680.1
137.2	141.1	56180.6	49.72	49.72	14.1074	89.3142	77.6693	0.378012	3669.2
137.2	141.1	56180.6	49.72	49.72	14.1074	89.3142	77.6693	0.378012	3669.2
126.1	135.5	55117.2	49.73	49.72	13.9511	88.9931	77.6693	0.380423	3646.2
129.7	139.5	56471.4	49.73	49.73	13.899	86.4193	77.6693	0.385358	3613
129.7	139.5	56471.4	49.73	49.73	13.899	86.4193	77.6693	0.385358	3613
136	133.2	56835.9	49.73	49.73	13.9525	86.7622	77.6693	0.388296	3590.3
136	133.2	56835.9	49.73	49.73	13.9525	86.7622	77.6693	0.388296	3590.3
137.3	136.9	57031.2	49.73	49.73	13.9962	86.684	77.6693	0.38974	3590.6
138.3	142	57118.1	49.73	49.73	13.9453	87.3177	77.6693	0.388827	3594.4
138.3	142	57118.1	49.73	49.73	13.9453	87.3177	77.6693	0.388827	3594.4
137.5	147.5	57968.8	49.72	49.72	14.0885	88.329	77.6693	0.389342	3595.3
137.5	147.5	57968.8	49.72	49.72	14.0885	88.329	77.6693	0.389342	3595.3
130.1	138.8	57504.3	49.73	49.72	13.9164	87.6953	77.6693	0.390624	3579.4
133.8	146.8	57048.6	49.73	49.73	13.9945	88.2552	77.6693	0.392279	3564.3
133.8	146.8	57048.6	49.73	49.73	13.9945	88.2552	77.6693	0.392279	3564.3
133.2	145.3	57734.4	49.74	49.74	14.1117	88.6285	77.6693	0.392543	3561.9
133.2	145.3	57734.4	49.74	49.74	14.1117	88.6285	77.6693	0.392543	3561.9
132.7	148	57656.2	49.74	49.74	13.9916	88.0903	77.6693	0.391051	3580.1
135.1	144.9	56471.4	49.73	49.73	13.9381	87.9471	77.6693	0.388375	3611.2
135.1	144.9	56471.4	49.73	49.73	13.9381	87.9471	77.6693	0.388375	3611.2
133.5	141.1	58728.3	49.73	49.73	13.899	86.5842	77.6693	0.383193	3660.3
133.5	141.1	58728.3	49.73	49.73	13.899	86.5842	77.6693	0.383193	3660.3
138.9	143.4	56688.4	49.72	49.73	13.9515	87.8038	77.6693	0.378511	3692.1
135.1	144.7	56579.9	49.72	49.72	13.9323	87.895	77.6693	0.374213	3718.2
135.1	144.7	56579.9	49.72	49.72	13.9323	87.895	77.6693	0.374213	3718.2
135.7	143.3	57126.7	49.73	49.72	13.8498	86.7057	77.6693	0.371307	3746.5
127.2	153.4	59062.5	49.73	49.72	14.0176	88.5113	77.6693	0.371138	3767.6
127.2	153.4	59062.5	49.73	49.72	14.0176	88.5113	77.6693	0.371138	3767.6
131.5	140	58350.7	49.73	49.73	13.9714	87.7995	77.6693	0.372855	3770.9
131.5	140	58350.7	49.73	49.73	13.9714	87.7995	77.6693	0.372855	3770.9
133.8	141.8	57335.1	49.73	49.73	13.9873	87.7517	77.6693	0.375512	3756.2
131.8	142.3	57821.2	49.73	49.73	13.9685	87.5304	77.6693	0.380338	3718.8
131.8	142.3	57821.2	49.73	49.73	13.9685	87.5304	77.6693	0.380338	3718.8
132.9	139.4	58528.6	49.72	49.72	13.9404	86.7795	77.6693	0.383601	3691.6
132.9	139.4	58528.6	49.72	49.72	13.9404	86.7795	77.6693	0.383601	3691.6
134.2	140.9	60381.9	49.73	49.73	13.9439	87.5304	77.6693	0.385733	3681.3
140.9	136	56618.9	49.72	49.73	13.9034	86.9879	77.6693	0.385714	3676.3
140.9	136	56618.9	49.72	49.73	13.9034	86.9879	77.6693	0.385714	3676.3
133.2	154.8	57500	49.72	49.72	13.9988	86.6927	77.6693	0.385523	3678.9
133.2	154.8	57500	49.72	49.72	13.9988	86.6927	77.6693	0.385523	3678.9
125.2	144.9	58342	49.74	49.73	13.941	87.4436	77.6693	0.386867	3668.7
127.3	141	59418.4	49.74	49.74	13.8903	86.7361	77.6693	0.386814	3655.5
127.3	141	59418.4	49.74	49.74	13.8903	86.7361	77.6693	0.386814	3655.5
126.9	137.8	59283.9	49.74	49.74	13.941	89.0104	77.6693	0.386667	3648.1
134.2	138.8	59626.7	49.74	49.74	14.0268	88.6675	77.6693	0.384065	3647.3
134.2	138.8	59626.7	49.74	49.74	14.0268	88.6675	77.6693	0.384065	3647.3
134.3	140.3	59114.6	49.73	49.73	14.1189	88.9497	77.6693	0.383861	3648.2
134.3	140.3	59114.6	49.73	49.73	14.1189	88.9497	77.6693	0.383861	3648.2
133.9	145.6	59987	49.73	49.73	14.0987	89.0104	77.6693	0.383123	3644
137.5	143.9	58741.3	49.73	49.73	14.0639	88.3116	77.6693	0.386293	3636.1
137.5	143.9	58741.3	49.73	49.73	14.0639	88.3116	77.6693	0.386293	3636.1
134.2	143	59513.9	49.73	49.73	14.0195	87.5998	77.6693	0.388162	3635.6
134.2	143	59513.9	49.73	49.73	14.0195	87.5998	77.6693	0.388162	3635.6
132.6	146.2	58810.8	49.72	49.72	14.0249	88.0425	77.6693	0.388722	3651.2
133.9	142.3	58593.8	49.72	49.72	14.0249	88.9974	77.6693	0.387077	3680.4
133.9	142.3	58593.8	49.72	49.72	14.0249	88.9974	77.6693	0.387077	3680.4
135.9	144.4	57534.7	49.73	49.73	14.1117	89.171	77.6693	0.384588	3706.3
135.9	144.4	57534.7	49.73	49.73	14.1117	89.171	77.6693	0.384588	3706.3
132.8	144.3	59275.2	49.73	49.73	14.0424	88.9974	77.6693	0.380877	3726.4
131.8	149.2	60373.3	49.73	49.73	14.0625	89.1884	77.6693	0.37499	3752.1
131.8	149.2	60373.3	49.73	49.73	14.0625	89.1884	77.6693	0.37499	3752.1
134.3	142.9	59657.1	49.73	49.73	14.0943	89.4227	77.6693	0.372533	3754.3
134.3	142.9	59657.1	49.73	49.73	14.0943	89.4227	77.6693	0.372533	3754.3
132.8	143.2	57556.4	49.72	49.73	14.1117	89.1667	77.6693	0.373139	3747.4
134.3	142.5	58185.8	49.73	49.73	14.0155	88.4852	77.6693	0.373073	3736
134.3	142.5	58185.8	49.73	49.73	14.0155	88.4852	77.6693	0.373073	3736
131.9	143.1	59483.5	49.73	49.73	14.022	88.5807	77.6693	0.372557	3735
135.4	132.6	58702.3	49.73	49.73	14.0784	89.0799	77.6693	0.372014	3730.5
135.4	132.6	58702.3	49.73	49.73	14.0784	89.0799	77.6693	0.372014	3730.5
135.5	142.1	59427.1	49.73	49.73	14.0654	87.6953	77.6693	0.373291	3714.8
135.5	142.1	59427.1	49.73	49.73	14.0654	87.6953	77.6693	0.373291	3714.8
130	133.7	60447	49.73	49.73	13.9997	88.355	77.6693	0.37569	3675.9
131.6	135	57322	49.73	49.73	14.0451	88.6111	77.6693	0.377887	3632.3
131.6	135	57322	49.73	49.73	14.0451	88.6111	77.6693	0.377887	3632.3
134.1	138.6	57387.2	49.73	49.73	14.0871	89.3099	77.6693	0.379482	3600.7
134.1	138.6	57387.2	49.73	49.73	14.0871	89.3099	77.6693	0.379482	3600.7
141.7	129.3	57908	49.72	49.73	14.0061	89.1927	77.6693	0.380461	3584.6
139.2	133.8	57243.9	49.72	49.72	14.0868	88.8411	77.6693	0.381471	3586.9
139.2	133.8	57243.9	49.72	49.72	14.0868	88.8411	77.6693	0.381471	3586.9
143.8	144.4	59804.7	49.72	49.72	14.0451	88.7283	77.6693	0.382684	3583.9
143.8	144.4	59804.7	49.72	49.72	14.0451	88.7283	77.6693	0.382684	3583.9
140.5	146.4	59544.3	49.71	49.71	14.1406	89.8872	77.6584	0.385508	3567.5
140.6	134.1	58810.8	49.7	49.71	14.0712	90.1129	77.6693	0.391073	3526.2
140.6	134.1	58810.8	49.7	49.71	14.0712	90.1129	77.6693	0.391073	3526.2
136.8	132.5	58671.9	49.71	49.7	14.0567	88.7804	77.6693	0.394442	3497.6
136.8	132.5	58671.9	49.71	49.7	14.0567	88.7804	77.6693	0.394442	3497.6
143.2	135.3	57895	49.71	49.71	14.0755	88.9583	77.6693	0.395192	3481.6
141.7	145.1	59626.7	49.71	49.71	14.1131	89.8004	77.6693	0.393139	3486.3
141.7	145.1	59626.7	49.71	49.71	14.1131	89.8004	77.6693	0.393139	3486.3
141.7	145.1	59626.7	49.71	49.71	14.1131	89.8004	77.6693	0.393139	3486.3
134.4	142.6	58602.4	49.73	49.73	14.0654	89.3533	77.6693	0.388181	3521.3
134.4	142.6	58602.4	49.73	49.73	14.0654	89.3533	77.6693	0.388181	3521.3
134.1	138.6	58072.9	49.72	49.72	14.0871	89.1406	77.6693	0.387594	3527.4
136.4	142.6	60329.9	49.73	49.72	14.0307	88.1424	77.6693	0.388458	3531.4
136.4	142.6	60329.9	49.73	49.72	14.0307	88.1424	77.6693	0.388458	3531.4
133.4	141.8	57764.8	49.72	49.72	14.09	88.9366	77.6693	0.392067	3499.4
133.8	140.6	59366.3	49.73	49.72	14.1126	89.9826	77.6693	0.396572	3459.4
133.8	140.6	59366.3	49.73	49.72	14.1126	89.9826	77.6693	0.396572	3459.4
140.4	133.8	60395	49.72	49.73	14.1508	89.6875	77.6693	0.399698	3443.1
140.4	133.8	60395	49.72	49.73	14.1508	89.6875	77.6693	0.399698	3443.1
136	135	58094.6	49.71	49.72	14.0871	90.1736	77.6693	0.399235	3479.4
137.9	128.9	57934	49.72	49.71	14.026	89.6875	77.6693	0.397228	3528.2
137.9	128.9	57934	49.72	49.71	14.026	89.6875	77.6693	0.397228	3528.2
137.6	129.9	60629.3	49.71	49.71	14.1609	90.4384	77.6693	0.3951	3567.7
137.6	129.9	60629.3	49.71	49.71	14.1609	90.4384	77.6693	0.3951	3567.7
133.5	142.6	59296.9	49.72	49.72	14.2028	90.6814	77.6693	0.394192	3605.1
127.2	137.9	59383.7	49.73	49.72	14.1247	89.9523	77.6693	0.393166	3626.2
127.2	137.9	59383.7	49.73	49.72	14.1247	89.9523	77.6693	0.393166	3626.2
133	146.2	58511.3	49.74	49.73	14.1995	90.0043	77.6693	0.391163	3639.4
133	146.2	58511.3	49.74	49.73	14.1995	90.0043	77.6693	0.391163	3639.4
137.8	137	58758.7	49.73	49.73	14.1363	90.1389	77.6693	0.387612	3653.4
131.8	150	60564.2	49.72	49.73	14.2607	91.0243	77.6693	0.382841	3668.1
131.8	150	60564.2	49.72	49.73	14.2607	91.0243	77.6693	0.382841	3668.1
128.6	140.6	59049.5	49.74	49.73	14.1771	91.0764	77.6693	0.382322	3668.9
124.7	134.6	58954	49.75	49.74	13.98	88.8542	77.6693	0.382996	3662.7
124.7	134.6	58954	49.75	49.74	13.98	88.8542	77.6693	0.382996	3662.7
135.5	141.2	60238.7	49.73	49.74	14.1913	90.0955	77.6693	0.385282	3648.5
135.5	141.2	60238.7	49.73	49.74	14.1913	90.0955	77.6693	0.385282	3648.5
132.4	145.2	58363.7	49.74	49.74	14.184	90.3776	77.6693	0.385788	3640.6
143.1	139.1	59435.8	49.73	49.74	14.0949	89.7092	77.6693	0.386855	3637.8
143.1	139.1	59435.8	49.73	49.74	14.0949	89.7092	77.6693	0.386855	3637.8
130.8	143.7	59153.6	49.71	49.72	14.0755	90.0608	77.6693	0.388298	3628.4
130.8	143.7	59153.6	49.71	49.72	14.0755	90.0608	77.6693	0.388298	3628.4
138.4	140.1	60373.3	49.71	49.71	14.1348	89.2491	77.6693	0.391352	3614.9
124.5	152.3	58450.5	49.73	49.72	14.1927	90.395	77.6693	0.393041	3595.3
124.5	152.3	58450.5	49.73	49.72	14.1927	90.395	77.6693	0.393041	3595.3
124.4	151.1	58754.3	49.75	49.74	14.1652	90.8594	77.6693	0.393444	3578.4
124.4	151.1	58754.3	49.75	49.74	14.1652	90.8594	77.6693	0.393444	3578.4
138.3	140.5	58780.4	49.75	49.75	14.2144	90.4644	77.6693	0.390741	3570.4
127.2	158.3	60737.8	49.74	49.75	14.3417	91.9097	77.6693	0.388376	3571.8
127.2	158.3	60737.8	49.74	49.75	14.3417	91.9097	77.6693	0.388376	3571.8
129.6	149.9	58901.9	49.74	49.74	14.2433	92.1441	77.6693	0.385116	3583.6
129.6	149.9	58901.9	49.74	49.74	14.2433	92.1441	77.6693	0.385116	3583.6
134.6	138.1	59969.6	49.73	49.73	14.2636	92.0486	77.6584	0.382872	3599.9
133.2	147.9	60425.3	49.73	49.73	14.4068	93.2292	77.6747	0.378894	3634
133.2	147.9	60425.3	49.73	49.73	14.4068	93.2292	77.6747	0.378894	3634
127.1	158.1	59796	49.74	49.74	14.3027	91.9271	77.6693	0.377502	3642.1
129.1	148.4	58897.6	49.75	49.74	14.2795	92.1918	77.6693	0.377922	3628
129.1	148.4	58897.6	49.75	49.74	14.2795	92.1918	77.6693	0.377922	3628
138.6	142.6	59322.9	49.73	49.74	14.2867	91.8316	77.6693	0.381605	3580.4
138.6	142.6	59322.9	49.73	49.74	14.2867	91.8316	77.6693	0.381605	3580.4
124.9	150.2	57300.3	49.73	49.73	14.239	91.8056	77.6693	0.385984	3546
130.9	142.3	57591.1	49.73	49.73	14.2274	92.0486	77.6693	0.388917	3531.6
130.9	142.3	57591.1	49.73	49.73	14.2274	92.0486	77.6693	0.388917	3531.6
134.2	151.5	58220.5	49.73	49.73	14.3301	92.5738	77.6693	0.390668	3534.2
134.2	151.5	58220.5	49.73	49.73	14.3301	92.5738	77.6693	0.390668	3534.2
130.9	151.3	59526.9	49.72	49.73	14.3403	92.9123	77.6693	0.390102	3552.4
124.4	157.4	57751.7	49.73	49.73	14.3027	92.7561	77.6693	0.389358	3555.6
124.4	157.4	57751.7	49.73	49.73	14.3027	92.7561	77.6693	0.389358	3555.6
132.6	153.8	58611.1	49.74	49.74	14.2853	91.9097	77.6693	0.387836	3563.1
132.6	153.8	58611.1	49.74	49.74	14.2853	91.9097	77.6693	0.387836	3563.1
126.8	154.8	58329	49.74	49.74	14.3417	92.1007	77.6693	0.386501	3552.9
129.9	143.7	57552.1	49.74	49.74	14.2564	92.3394	77.6693	0.385907	3544.9
129.9	143.7	57552.1	49.74	49.74	14.2564	92.3394	77.6693	0.385907	3544.9
136.3	141.7	59843.8	49.73	49.74	14.294	92.4132	77.6693	0.386457	3522
136.3	141.7	59843.8	49.73	49.74	14.294	92.4132	77.6693	0.386457	3522
136.8	137.6	58003.5	49.72	49.73	14.2795	92.4609	77.6693	0.388678	3501.1
133.4	145.2	59192.7	49.72	49.72	14.2549	91.8316	77.6693	0.391369	3485.2
133.4	145.2	59192.7	49.72	49.72	14.2549	91.8316	77.6693	0.391369	3485.2
131.8	144.9	57691	49.73	49.72	14.2159	91.3802	77.6693	0.393037	3478.3
135.7	133.6	58094.6	49.73	49.73	14.2274	91.671	77.6693	0.393505	3482.8
135.7	133.6	58094.6	49.73	49.73	14.2274	91.671	77.6693	0.393505	3482.8
127.7	142.6	58776	49.74	49.73	14.2448	91.5625	77.6693	0.391143	3504.6
127.7	142.6	58776	49.74	49.73	14.2448	91.5625	77.6693	0.391143	3504.6
120.6	149.6	60520.8	49.74	49.74	14.226	91.7405	77.6693	0.38889	3526.7
127	145.7	59210.1	49.75	49.75	14.2679	91.8707	77.6693	0.387719	3537.1
127	145.7	59210.1	49.75	49.75	14.2679	91.8707	77.6693	0.387719	3537.1
130.6	148.6	60481.8	49.75	49.75	14.3403	92.2005	77.6693	0.388157	3531.3
130.6	148.6	60481.8	49.75	49.75	14.3403	92.2005	77.6693	0.388157	3531.3
131.3	151.3	60429.7	49.74	49.74	14.3547	91.9922	77.6693	0.389555	3511.7
133.3	146.1	58133.7	49.74	49.74	14.3504	92.9471	77.6693	0.390324	3480.7
133.3	146.1	58133.7	49.74	49.74	14.3504	92.9471	77.6693	0.390324	3480.7
128.2	153.2	58832.5	49.74	49.74	14.2289	92.0139	77.6693	0.391429	3451.2
128.2	153.2	58832.5	49.74	49.74	14.2289	92.0139	77.6693	0.391429	3451.2
123.7	153.9	57552.1	49.75	49.74	14.2376	92.2135	77.6693	0.392991	3418.4
133.5	140.2	59444.4	49.74	49.75	14.2332	91.5148	77.6693	0.393127	3425.1
133.5	140.2	59444.4	49.74	49.75	14.2332	91.5148	77.6693	0.393127	3425.1
126.3	151.7	58381.1	49.74	49.74	14.2925	92.1224	77.6693	0.391908	3452.6
123.8	147.5	58007.8	49.75	49.75	14.1898	91.1545	77.6693	0.390038	3485.3
123.8	147.5	58007.8	49.75	49.75	14.1898	91.1545	77.6693	0.390038	3485.3
122.8	146.2	58628.5	49.75	49.75	14.2491	91.3151	77.6693	0.386361	3529.6
122.8	146.2	58628.5	49.75	49.75	14.2491	91.3151	77.6693	0.386361	3529.6
127.6	155.2	60108.5	49.75	49.75	14.3171	92.4436	77.6693	0.384922	3537.6
122.7	147	59583.3	49.75	49.75	14.2159	91.5148	77.6693	0.38419	3543.3
122.7	147	59583.3	49.75	49.75	14.2159	91.5148	77.6693	0.38419	3543.3
133.7	150.5	58437.5	49.74	49.75	14.3273	92.6606	77.6693	0.385274	3536.7
133.7	150.5	58437.5	49.74	49.75	14.3273	92.6606	77.6693	0.385274	3536.7
126.1	149.7	59500.9	49.74	49.74	14.2564	92.3221	77.6693	0.38547	3536.2
127.2	153.8	59427.1	49.75	49.75	14.3056	92.4609	77.6693	0.386292	3523.5
127.2	153.8	59427.1	49.75	49.75	14.3056	92.4609	77.6693	0.386292	3523.5
133.3	147	58363.7	49.73	49.74	14.3056	92.9688	77.6693	0.386388	3507.1
133.3	147	58363.7	49.73	49.74	14.3056	92.9688	77.6693	0.386388	3507.1
121.9	158.5	60507.8	49.74	49.74	14.2578	92.5087	77.6693	0.386943	3483.2
124.9	145.7	60390.6	49.75	49.74	14.2086	91.4974	77.6693	0.385828	3481.6
124.9	145.7	60390.6	49.75	49.74	14.2086	91.4974	77.6693	0.385828	3481.6
110.9	156.7	59752.6	49.76	49.75	14.1479	91.7708	77.6693	0.38343	3496.6
127.5	143.3	59735.2	49.75	49.76	14.2318	91.7795	77.6693	0.382906	3519.4
127.5	143.3	59735.2	49.75	49.76	14.2318	91.7795	77.6693	0.382906	3519.4
119.7	154.7	60555.6	49.75	49.75	14.3056	92.1962	77.6693	0.38199	3539.1
119.7	154.7	60555.6	49.75	49.75	14.3056	92.1962	77.6693	0.38199	3539.1
134.9	148.5	59969.6	49.74	49.75	14.2708	92.7214	77.6693	0.382421	3554.2
128.6	154.9	59761.3	49.74	49.74	14.3099	92.5347	77.6693	0.381695	3569.6
128.6	154.9	59761.3	49.74	49.74	14.3099	92.5347	77.6693	0.381695	3569.6
127.2	153.7	58346.4	49.73	49.73	14.3085	93.0208	77.6693	0.380891	3585.8
127.2	153.7	58346.4	49.73	49.73	14.3085	93.0208	77.6693	0.380891	3585.8
133.4	155.5	60555.6	49.73	49.73	14.3209	93.1858	77.6693	0.380204	3593.6
128.2	154.8	58194.4	49.73	49.73	14.281	92.921	77.6693	0.38076	3597.8
128.2	154.8	58194.4	49.73	49.73	14.281	92.921	77.6693	0.38076	3597.8
122.1	152	58042.5	49.75	49.74	14.2622	91.9618	77.6693	0.382312	3596.8
135.8	153.9	59752.6	49.74	49.74	14.3484	93.5417	77.6693	0.385237	3586.1
117.8	151.8	59600.7	49.73	49.73	14.2853	92.4913	77.6693	0.386415	3574.4
117.8	151.8	59600.7	49.73	49.73	14.2853	92.4913	77.6693	0.386415	3574.4
124.9	152.2	59717.9	49.74	49.74	14.3056	92.3264	77.6693	0.38558	3572.8
124.9	152.2	59717.9	49.74	49.74	14.3056	92.3264	77.6693	0.38558	3572.8
139.2	148.9	58936.6	49.73	49.74	14.3027	92.934	77.6693	0.385529	3578.2
127.9	156.2	59978.3	49.72	49.73	14.296	92.526	77.6693	0.384476	3582.8
127.9	156.2	59978.3	49.72	49.73	14.296	92.526	77.6693	0.384476	3582.8
129	159.2	58398.4	49.75	49.74	14.3186	92.5608	77.6693	0.383869	3588.2
126.9	159.6	59717.9	49.74	49.75	14.2983	93.4071	77.6693	0.382403	3594.9
126.9	159.6	59717.9	49.74	49.75	14.2983	93.4071	77.6693	0.382403	3594.9
131.6	153.2	60308.2	49.74	49.74	14.3027	92.487	77.6693	0.381825	3611.6
131.6	153.2	60308.2	49.74	49.74	14.3027	92.487	77.6693	0.381825	3611.6
126.1	166.6	59032.1	49.75	49.74	14.2708	93.0469	77.6693	0.380189	3630.3
136.1	148.7	57981.8	49.74	49.75	14.3287	93.329	77.6693	0.376335	3669.6
136.1	148.7	57981.8	49.74	49.75	14.3287	93.329	77.6693	0.376335	3669.6
121.6	156	59644.1	49.73	49.73	14.2462	92.7517	77.6693	0.369628	3734.3
121.6	156	59644.1	49.73	49.73	14.2462	92.7517	77.6693	0.369628	3734.3
128.8	149.5	58242.2	49.74	49.74	14.1869	92.2917	77.6693	0.365717	3783.8
139.6	148.5	58758.7	49.73	49.74	14.3113	93.2769	77.6693	0.362038	3821.7
139.6	148.5	58758.7	49.73	49.74	14.3113	93.2769	77.6693	0.362038	3821.7
128.3	145.6	58311.6	49.72	49.72	14.2245	91.671	77.6693	0.359439	3848.5
128.3	145.6	58311.6	49.72	49.72	14.2245	91.671	77.6693	0.359439	3848.5
131	142.2	59422.7	49.73	49.72	14.226	91.8533	77.6693	0.355501	3881
129.2	139.9	57912.3	49.74	49.73	14.1863	91.3325	77.6693	0.356128	3886.8
129.2	139.9	57912.3	49.74	49.73	14.1863	91.3325	77.6693	0.356128	3886.8
133.7	145.7	60299.5	49.74	49.74	14.2549	92.2483	77.6693	0.358677	3878.7
127.3	143.9	57586.8	49.74	49.74	14.171	92.5564	77.6693	0.36258	3855.7
127.3	143.9	57586.8	49.74	49.74	14.171	92.5564	77.6693	0.36258	3855.7
130.1	150.2	59045.1	49.74	49.74	14.2737	92.4436	77.6693	0.36668	3829.5
130.1	150.2	59045.1	49.74	49.74	14.2737	92.4436	77.6693	0.36668	3829.5
133.6	151	57573.8	49.73	49.74	14.281	92.6346	77.6693	0.370019	3787.1
131.4	153.6	59605	49.73	49.73	14.3085	92.4089	77.6693	0.375676	3733.8
131.4	153.6	59605	49.73	49.73	14.3085	92.4089	77.6693	0.375676	3733.8
135	153	57925.3	49.73	49.72	14.3056	92.6172	77.6693	0.378506	3696.9
135	153	57925.3	49.73	49.72	14.3056	92.6172	77.6693	0.378506	3696.9
125.8	152.9	58151	49.75	49.74	14.184	92.2179	77.6693	0.379647	3695.8
135.1	150.3	57699.7	49.73	49.74	14.3229	92.895	77.6693	0.378771	3709.1
135.1	150.3	57699.7	49.73	49.74	14.3229	92.895	77.6693	0.378771	3709.1
134.4	148.3	58216.1	49.72	49.73	14.2891	93.1337	77.6693	0.376663	3736.5
134.4	148.3	58216.1	49.72	49.73	14.2891	93.1337	77.6693	0.376663	3736.5
129.6	140	57825.5	49.73	49.72	14.2216	92.3655	77.6747	0.375685	3758.2
139.2	150.6	57144.1	49.73	49.73	14.2925	93.2465	77.6693	0.375461	3765.5
139.2	150.6	57144.1	49.73	49.73	14.2925	93.2465	77.6693	0.375461	3765.5
131.5	154.3	57790.8	49.74	49.73	14.2639	92.9167	77.6747	0.375076	3780.3
131.5	154.3	57790.8	49.74	49.73	14.2639	92.9167	77.6747	0.375076	3780.3
126.1	155	57916.7	49.75	49.74	14.2216	92.2135	77.6693	0.373605	3780.2
130.4	159.7	59383.7	49.74	49.74	14.2491	92.3785	77.6747	0.371132	3777.9
130.4	159.7	59383.7	49.74	49.74	14.2491	92.3785	77.6747	0.371132	3777.9
118.8	159.3	57539.1	49.75	49.74	14.2347	92.4089	77.6747	0.367927	3741.5
128	159	57929.7	49.74	49.75	14.2888	92.9948	77.6693	0.361856	3660.3
128	159	57929.7	49.74	49.75	14.2888	92.9948	77.6693	0.361856	3660.3
119.7	159	57981.8	49.75	49.75	14.1985	92.7561	77.6801	0.356269	3598.4
119.7	159	57981.8	49.75	49.75	14.1985	92.7561	77.6801	0.356269	3598.4
123.4	156.4	57973.1	49.75	49.76	14.2101	92.6823	77.6747	0.352417	3554.6
120.1	150.1	58472.2	49.75	49.75	14.1918	92.6432	77.6693	0.352173	3521
120.1	150.1	58472.2	49.75	49.75	14.1918	92.6432	77.6693	0.352173	3521
117.4	155.9	59526.9	49.76	49.76	14.226	92.1571	77.6693	0.355366	3488.8
117.4	155.9	59526.9	49.76	49.76	14.226	92.1571	77.6693	0.355366	3488.8
132.2	150.1	57378.5	49.75	49.75	14.1493	91.3325	77.6693	0.361929	3439.9
140.6	158.3	60125.9	49.73	49.74	14.281	92.8212	77.6747	0.369213	3378
140.6	158.3	60125.9	49.73	49.74	14.281	92.8212	77.6747	0.369213	3378
114	155.8	57673.6	49.76	49.74	14.0599	90.5729	77.6693	0.381051	3276.2
114	155.8	57673.6	49.76	49.74	14.0599	90.5729	77.6693	0.381051	3276.2
133.7	145.1	58598.1	49.76	49.76	14.1131	90.4384	77.6693	0.388865	3247.4
128.9	139	57035.6	49.74	49.75	14.1001	91.2717	77.6747	0.394291	3261.8
128.9	139	57035.6	49.74	49.75	14.1001	91.2717	77.6747	0.394291	3261.8
130.5	144.9	56918.4	49.73	49.73	14.0929	91.0286	77.6693	0.392841	3321.7
126.7	148	58958.3	49.73	49.73	14.1594	91.5972	77.6693	0.389398	3352.1
126.7	148	58958.3	49.73	49.73	14.1594	91.5972	77.6693	0.389398	3352.1
128.7	144.1	57664.9	49.74	49.74	14.1247	91.1024	77.6693	0.387587	3344.8
128.7	144.1	57664.9	49.74	49.74	14.1247	91.1024	77.6693	0.387587	3344.8
126.8	146.6	57782.1	49.74	49.74	14.0987	90.5816	77.6693	0.388319	3323.3
128	138.5	57782.1	49.74	49.74	14.0625	89.4358	77.6693	0.38673	3329.2
128	138.5	57782.1	49.74	49.74	14.0625	89.4358	77.6693	0.38673	3329.2
135.4	129.4	57439.2	49.73	49.73	13.967	89.0625	77.6693	0.382705	3362.9
135.4	129.4	57439.2	49.73	49.73	13.967	89.0625	77.6693	0.382705	3362.9
136.2	124.5	59131.9	49.73	49.73	14.0162	89.5269	77.6747	0.380243	3390.2
125.2	141	58789.1	49.74	49.73	14.048	89.8568	77.6693	0.382788	3393
125.2	141	58789.1	49.74	49.73	14.048	89.8568	77.6693	0.382788	3393
127.7	145.1	58559	49.75	49.74	14.1131	90.6641	77.6693	0.386714	3368.9
127.7	145.1	58559	49.75	49.74	14.1131	90.6641	77.6693	0.386714	3368.9
133	136.4	57842.9	49.74	49.75	14.0324	89.6615	77.6693	0.389318	3342
132.3	137.8	58363.7	49.73	49.74	14.009	88.9193	77.6801	0.389963	3329.8
132.3	137.8	58363.7	49.73	49.74	14.009	88.9193	77.6801	0.389963	3329.8
138.1	137.2	60034.7	49.72	49.73	14.0726	90.0781	77.6693	0.388384	3341.8
138.1	137.2	60034.7	49.72	49.73	14.0726	90.0781	77.6693	0.388384	3341.8
139.4	143	59943.6	49.73	49.73	14.1623	90.8116	77.6693	0.388391	3361.3
121.4	149.9	57734.4	49.73	49.73	14.1305	91.6189	77.6693	0.388599	3387.3
121.4	149.9	57734.4	49.73	49.73	14.1305	91.6189	77.6693	0.388599	3387.3
123.1	149.6	58085.9	49.75	49.74	14.0828	90.1606	77.6693	0.389257	3421.9
123.1	149.6	58085.9	49.75	49.74	14.0828	90.1606	77.6693	0.389257	3421.9
138.2	144.2	57569.4	49.74	49.75	14.1435	91.5191	77.6693	0.389727	3455.5
127	145.8	59370.7	49.74	49.74	14.0654	89.9957	77.6693	0.390563	3481.9
127	145.8	59370.7	49.74	49.74	14.0654	89.9957	77.6693	0.390563	3481.9
122.2	138.1	58576.4	49.75	49.74	13.9931	89.2795	77.6747	0.391819	3508
128.7	144.6	57521.7	49.74	49.75	14.1421	90.9592	77.6747	0.392661	3518.3
128.7	144.6	57521.7	49.74	49.75	14.1421	90.9592	77.6747	0.392661	3518.3
124.3	139.4	57691	49.75	49.75	14.0589	89.8047	77.6801	0.392748	3513.7
124.3	139.4	57691	49.75	49.75	14.0589	89.8047	77.6801	0.392748	3513.7
128.6	139.2	58203.1	49.74	49.74	14.0842	89.9523	77.6693	0.392464	3513.7
121	137.4	60755.2	49.74	49.74	14.0625	89.6962	77.6693	0.387316	3520.9
121	137.4	60755.2	49.74	49.74	14.0625	89.6962	77.6693	0.387316	3520.9
121.8	145.2	58598.1	49.74	49.74	14.1363	90.3776	77.6693	0.382277	3559.2
121.8	145.2	58598.1	49.74	49.74	14.1363	90.3776	77.6693	0.382277	3559.2
121.4	139.6	57842.9	49.75	49.75	14.0625	90.4905	77.6747	0.376596	3586.6
132.8	140.8	59027.8	49.74	49.75	14.1074	90.5165	77.6693	0.371666	3629.6
132.8	140.8	59027.8	49.74	49.75	14.1074	90.5165	77.6693	0.371666	3629.6
133.7	134.1	58719.6	49.73	49.74	14.0813	90.2214	77.6693	0.367938	3647.9
133.7	134.1	58719.6	49.73	49.74	14.0813	90.2214	77.6693	0.367938	3647.9
134.1	149	57517.4	49.73	49.73	14.1725	90.3733	77.6693	0.364515	3663.5
130.1	138.5	58311.6	49.73	49.73	14.1052	90.6727	77.6693	0.362178	3658.7
130.1	138.5	58311.6	49.73	49.73	14.1052	90.6727	77.6693	0.362178	3658.7
136.6	136.3	57243.9	49.73	49.74	14.1247	90.1606	77.6693	0.361937	3632.4
136.6	136.3	57243.9	49.73	49.74	14.1247	90.1606	77.6693	0.361937	3632.4
130.4	137.3	57565.1	49.73	49.73	14.0582	90.0304	77.6693	0.363512	3587.5
132.6	139.5	58428.8	49.73	49.73	14.0929	89.6615	77.6693	0.367	3537.6
132.6	139.5	58428.8	49.73	49.73	14.0929	89.6615	77.6693	0.367	3537.6
127.2	142.3	59526.9	49.74	49.73	14.1001	90.0304	77.6801	0.372959	3514.6
127.2	142.3	59526.9	49.74	49.73	14.1001	90.0304	77.6801	0.372959	3514.6
125.2	133.4	57569.4	49.75	49.74	14.0292	89.8524	77.6801	0.380435	3505.2
131.8	141	58741.3	49.74	49.75	14.1131	91.1502	77.6747	0.389849	3493.4
131.8	141	58741.3	49.74	49.75	14.1131	91.1502	77.6747	0.389849	3493.4
129.4	147.7	56614.6	49.74	49.74	14.124	91.0417	77.6801	0.400351	3476.2
129.9	141.4	59075.5	49.73	49.73	14.1421	91.2196	77.6747	0.405964	3474.2
129.9	141.4	59075.5	49.73	49.73	14.1421	91.2196	77.6747	0.405964	3474.2
134.8	138.2	57947	49.73	49.74	14.0755	90.5208	77.6747	0.408489	3479.9
134.8	138.2	57947	49.73	49.74	14.0755	90.5208	77.6747	0.408489	3479.9
129.3	151.3	56835.9	49.74	49.73	14.2159	90.8767	77.6747	0.40591	3499.3
132.5	145.9	58880.2	49.75	49.75	14.173	91.4453	77.6747	0.401884	3513.2
132.5	145.9	58880.2	49.75	49.75	14.173	91.4453	77.6747	0.401884	3513.2
131.6	155	56558.2	49.73	49.74	14.226	92.6606	77.6747	0.396054	3537.9
131.6	155	56558.2	49.73	49.74	14.226	92.6606	77.6747	0.396054	3537.9
132.3	150.2	56527.8	49.74	49.74	14.2607	92.3568	77.6747	0.390859	3566.5
123.7	153.8	59644.1	49.74	49.74	14.1667	91.4106	77.6801	0.386552	3602.1
123.7	153.8	59644.1	49.74	49.74	14.1667	91.4106	77.6801	0.386552	3602.1
128.8	144.4	56575.5	49.74	49.74	14.0992	90.625	77.6747	0.386076	3612.5
128.8	144.4	56575.5	49.74	49.74	14.0992	90.625	77.6747	0.386076	3612.5
124.8	143.3	56024.3	49.74	49.74	14.1074	91.0286	77.6801	0.386885	3606.5
126.8	137.1	57951.4	49.74	49.75	14.0408	90.6727	77.6801	0.388767	3589.3
126.8	137.1	57951.4	49.74	49.75	14.0408	90.6727	77.6801	0.388767	3589.3
138.9	136.5	56323.8	49.73	49.74	14.1826	91.007	77.6693	0.389671	3578.4
138.9	136.5	56323.8	49.73	49.74	14.1826	91.007	77.6693	0.389671	3578.4
123	144.9	58980	49.73	49.73	14.0842	90.4818	77.6693	0.391282	3569.8
123.4	148	57369.8	49.75	49.74	14.0046	89.6962	77.6747	0.39361	3558.6
123.4	148	57369.8	49.75	49.74	14.0046	89.6962	77.6747	0.39361	3558.6
138.6	140.6	58185.8	49.73	49.74	14.1363	91.0286	77.6747	0.393167	3564.9
138.6	140.6	58185.8	49.73	49.74	14.1363	91.0286	77.6747	0.393167	3564.9
123.5	132.7	56666.7	49.73	49.73	13.9699	90.013	77.6747	0.390316	3585.3
115.4	142.4	58576.4	49.75	49.74	13.9988	89.7135	77.6693	0.387115	3607.2
115.4	142.4	58576.4	49.75	49.74	13.9988	89.7135	77.6693	0.387115	3607.2
136.6	133.9	56862	49.73	49.74	14.0865	90.4557	77.6693	0.383128	3645
133.5	132	56658	49.72	49.73	14.0422	90.2127	77.6693	0.379101	3675.8
133.5	132	56658	49.72	49.73	14.0422	90.2127	77.6693	0.379101	3675.8
133.2	135.9	57330.7	49.72	49.72	14.09	90.4514	77.6747	0.374157	3720.9
133.2	135.9	57330.7	49.72	49.72	14.09	90.4514	77.6747	0.374157	3720.9
137.3	139.6	56024.3	49.73	49.73	14.1536	90.4471	77.6747	0.370252	3759.6
133.6	143.9	56549.5	49.72	49.72	14.1493	91.033	77.6747	0.371191	3757.1
133.6	143.9	56549.5	49.72	49.72	14.1493	91.033	77.6747	0.371191	3757.1
129.4	139.5	57313.4	49.73	49.72	14.1175	90.8811	77.6693	0.374813	3738.4
129.4	139.5	57313.4	49.73	49.72	14.1175	90.8811	77.6693	0.374813	3738.4
145	144	56562.5	49.73	49.73	14.213	91.6884	77.6801	0.381396	3691.7
133	144.4	56796.9	49.72	49.72	14.1016	90.7335	77.6747	0.388223	3654.6
133	144.4	56796.9	49.72	49.72	14.1016	90.7335	77.6747	0.388223	3654.6
127.9	147.7	55247.4	49.73	49.73	14.0726	90.5903	77.6693	0.393465	3620.4
127.9	147.7	55247.4	49.73	49.73	14.0726	90.5903	77.6693	0.393465	3620.4
145.1	133.3	57521.7	49.72	49.73	14.0865	90.8681	77.6693	0.394692	3602.3
137.8	141.9	55429.7	49.72	49.72	14.129	90.9028	77.6693	0.39266	3607.7
137.8	141.9	55429.7	49.72	49.72	14.129	90.9028	77.6693	0.39266	3607.7
125	150	55460.1	49.74	49.73	14.0582	90.1129	77.6693	0.390186	3627.5
125	150	55460.1	49.74	49.73	14.0582	90.1129	77.6693	0.390186	3627.5
138.5	145.9	55651	49.73	49.73	14.0394	90	77.6693	0.389161	3653.5
123.1	155	57556.4	49.73	49.73	14.1042	90.7552	77.6747	0.389647	3666.4
123.1	155	57556.4	49.73	49.73	14.1042	90.7552	77.6747	0.389647	3666.4
130.6	140	56866.3	49.74	49.74	14.0596	89.6962	77.6693	0.392025	3656.4
133.3	136.4	57816.8	49.74	49.74	14.0148	89.2448	77.6693	0.391697	3644.4
133.3	136.4	57816.8	49.74	49.74	14.0148	89.2448	77.6693	0.391697	3644.4
141	134.1	56189.2	49.72	49.73	14.0162	89.0451	77.6693	0.389865	3631
141	134.1	56189.2	49.72	49.73	14.0162	89.0451	77.6693	0.389865	3631
133.6	143.3	57013.9	49.73	49.72	14.0444	89.9089	77.6693	0.384883	3619.8
128.5	139.7	55434	49.74	49.73	13.9395	88.5417	77.6747	0.382283	3607.8
128.5	139.7	55434	49.74	49.73	13.9395	88.5417	77.6747	0.382283	3607.8
131.8	139.2	55894.1	49.74	49.74	13.9019	88.3116	77.6693	0.381402	3598.3
131.8	139.2	55894.1	49.74	49.74	13.9019	88.3116	77.6693	0.381402	3598.3
127.4	143.1	54579	49.73	49.74	13.8845	88.0208	77.6693	0.384115	3584.6
132.9	146.6	55208.3	49.73	49.73	13.9294	88.2856	77.6693	0.388411	3581
132.9	146.6	55208.3	49.73	49.73	13.9294	88.2856	77.6693	0.388411	3581
138.8	141.5	55251.7	49.72	49.73	13.9569	88.8542	77.6693	0.393511	3575.5
138.8	141.5	55251.7	49.72	49.73	13.9569	88.8542	77.6693	0.393511	3575.5
132.4	138.1	53211.8	49.72	49.72	13.899	88.1076	77.6693	0.396483	3576.7
132.4	140.6	54830.7	49.74	49.73	13.899	88.546	77.6693	0.397754	3580.1
132.4	140.6	54830.7	49.74	49.73	13.899	88.546	77.6693	0.397754	3580.1
133	140.2	55789.9	49.73	49.73	13.9008	88.0035	77.6747	0.398281	3572.1
133	140.2	55789.9	49.73	49.73	13.9008	88.0035	77.6747	0.398281	3572.1
127.6	147	54474.8	49.74	49.73	13.9019	88.2118	77.6693	0.398613	3576.4
135.8	140.3	54474.8	49.74	49.74	13.8122	86.6493	77.6747	0.398618	3574.6
135.8	140.3	54474.8	49.74	49.74	13.8122	86.6493	77.6747	0.398618	3574.6
134.2	132.6	54006.1	49.73	49.73	13.7486	86.7057	77.6693	0.398396	3579.6
131.6	139.8	55373.3	49.73	49.73	13.8744	87.8212	77.6693	0.399496	3573
131.6	139.8	55373.3	49.73	49.73	13.8744	87.8212	77.6693	0.399496	3573
130.6	142.1	55230	49.73	49.73	13.941	88.6849	77.6693	0.399933	3571.1
130.6	142.1	55230	49.73	49.73	13.941	88.6849	77.6693	0.399933	3571.1
130.2	141.7	55308.2	49.74	49.74	13.9135	88.0382	77.6693	0.400174	3561.7
136.4	138.3	56423.6	49.73	49.73	13.8151	86.467	77.6693	0.400017	3557.1
136.4	138.3	56423.6	49.73	49.73	13.8151	86.467	77.6693	0.400017	3557.1
129.7	140.1	55776.9	49.73	49.73	13.8354	87.6432	77.6693	0.400191	3552.3
129.7	140.1	55776.9	49.73	49.73	13.8354	87.6432	77.6693	0.400191	3552.3
129.8	135.8	55503.5	49.74	49.73	13.737	86.2847	77.6693	0.398102	3561.9
138.1	131.5	55629.3	49.72	49.73	13.7182	85.3385	77.6693	0.39472	3587.1
138.1	131.5	55629.3	49.72	49.73	13.7182	85.3385	77.6693	0.39472	3587.1
129.1	138.8	53012.2	49.73	49.73	13.775	85.9158	77.6801	0.393258	3607.3
129.1	138.8	53012.2	49.73	49.73	13.775	85.9158	77.6801	0.393258	3607.3
135.6	132.8	55108.5	49.73	49.73	13.6458	84.2188	77.6693	0.394066	3616.4
129.1	124	53641.5	49.73	49.73	13.6082	84.0799	77.6693	0.395388	3607.6
129.1	124	53641.5	49.73	49.73	13.6082	84.0799	77.6693	0.395388	3607.6
134.9	124.4	55191	49.73	49.73	13.5388	83.0642	77.6693	0.39555	3600.3
134.9	124.4	55191	49.73	49.73	13.5388	83.0642	77.6693	0.39555	3600.3
133.7	124	53958.3	49.73	49.73	13.5605	82.5781	77.6747	0.394273	3597
128.5	126.6	52799.5	49.73	49.73	13.6173	84.0929	77.6693	0.394616	3595.9
128.5	126.6	52799.5	49.73	49.73	13.6173	84.0929	77.6693	0.394616	3595.9
128.8	127.9	54153.6	49.74	49.74	13.5258	82.8863	77.6693	0.394145	3590.3
128.8	127.9	54153.6	49.74	49.74	13.5258	82.8863	77.6693	0.394145	3590.3
134.7	124.2	54570.3	49.73	49.74	13.5084	82.6693	77.6693	0.393351	3591.7
129.4	131	54435.8	49.73	49.73	13.6256	84.0278	77.6693	0.392451	3595.1
129.4	131	54435.8	49.73	49.73	13.6256	84.0278	77.6693	0.392451	3595.1
126	136.3	54887.2	49.74	49.74	13.5981	83.763	77.6693	0.392355	3604.9
126	136.3	54887.2	49.74	49.74	13.5981	83.763	77.6693	0.392355	3604.9
125.2	131.2	54926.2	49.74	49.74	13.6953	85.6207	77.6693	0.392019	3613.6
132.4	132.6	54010.4	49.74	49.74	13.7992	85.3299	77.6693	0.390359	3628.2
132.4	132.6	54010.4	49.74	49.74	13.7992	85.3299	77.6693	0.390359	3628.2
132.7	138.6	56002.6	49.73	49.74	13.7992	85.7726	77.6693	0.389926	3627.1
129.3	130.5	54349	49.73	49.73	13.6314	84.9349	77.6693	0.390282	3609.7
129.3	130.5	54349	49.73	49.73	13.6314	84.9349	77.6693	0.390282	3609.7
132.3	135	54774.3	49.73	49.73	13.7784	85.816	77.6693	0.391667	3588
132.3	135	54774.3	49.73	49.73	13.7784	85.816	77.6693	0.391667	3588
139.3	136.3	57000.9	49.73	49.73	13.8108	85.6901	77.6693	0.391355	3576.8
138.4	135.6	55412.3	49.72	49.72	13.8108	86.5799	77.6693	0.390941	3563.2
138.4	135.6	55412.3	49.72	49.72	13.8108	86.5799	77.6693	0.390941	3563.2
139.7	137.6	54722.2	49.72	49.72	13.8845	86.6102	77.6747	0.389648	3549.1
139.7	137.6	54722.2	49.72	49.72	13.8845	86.6102	77.6747	0.389648	3549.1
131.2	140.4	54856.8	49.72	49.72	13.9786	87.9774	77.6693	0.387906	3534.1
124.2	138.3	54635.4	49.74	49.73	13.8267	87.0313	77.6693	0.387997	3525.8
124.2	138.3	54635.4	49.74	49.73	13.8267	87.0313	77.6693	0.387997	3525.8
127.8	144	53446.2	49.74	49.74	13.9497	87.8689	77.6693	0.390046	3508.3
127.8	144	53446.2	49.74	49.74	13.9497	87.8689	77.6693	0.390046	3508.3
135.4	133.1	54440.1	49.73	49.74	13.9034	87.3481	77.6693	0.394811	3491.8
140.9	136.7	54548.6	49.73	49.73	14.0148	88.4722	77.6747	0.397904	3491.8
140.9	136.7	54548.6	49.73	49.73	14.0148	88.4722	77.6747	0.397904	3491.8
131.9	135.3	54730.9	49.73	49.73	13.8976	87.3221	77.6693	0.3998	3502
129.9	135.9	54579	49.73	49.73	13.9588	87.908	77.6747	0.401733	3508.8
129.9	135.9	54579	49.73	49.73	13.9588	87.908	77.6747	0.401733	3508.8
130.7	131.3	55759.5	49.73	49.73	13.8672	87.1701	77.6693	0.406504	3480.9
130.7	131.3	55759.5	49.73	49.73	13.8672	87.1701	77.6693	0.406504	3480.9
140.7	129.1	55494.8	49.73	49.73	13.941	87.7517	77.6801	0.409861	3458
132.6	128.6	53784.7	49.73	49.73	13.9019	87.9471	77.6693	0.411874	3439.4
132.6	128.6	53784.7	49.73	49.73	13.9019	87.9471	77.6693	0.411874	3439.4
125.8	138.4	54796	49.74	49.73	13.7789	86.1155	77.6747	0.408965	3458
125.8	138.4	54796	49.74	49.73	13.7789	86.1155	77.6747	0.408965	3458
134.7	131.7	55872.4	49.73	49.73	13.8484	86.7578	77.6693	0.403394	3494.1
127.5	133.9	53776	49.74	49.73	13.8426	86.2543	77.6747	0.397154	3534.4
127.5	133.9	53776	49.74	49.73	13.8426	86.2543	77.6747	0.397154	3534.4
133.3	129.1	56736.1	49.73	49.73	13.9265	87.6346	77.6747	0.394373	3557.8
133.3	129.1	56736.1	49.73	49.73	13.9265	87.6346	77.6747	0.394373	3557.8
130.9	131.2	55568.6	49.73	49.73	13.9742	87.9818	77.6693	0.395481	3558.2
123.8	131.9	55069.4	49.74	49.74	13.9106	87.3828	77.6693	0.400266	3532.9
123.8	131.9	55069.4	49.74	49.74	13.9106	87.3828	77.6693	0.400266	3532.9
130.4	129.9	55286.5	49.74	49.74	13.8903	87.3741	77.6693	0.404294	3507.6
127.1	136.9	55195.3	49.74	49.74	13.9887	88.0903	77.6693	0.40547	3484.6
127.1	136.9	55195.3	49.74	49.74	13.9887	88.0903	77.6693	0.40547	3484.6
123.5	135.2	55694.4	49.74	49.74	13.8571	87.6389	77.6693	0.407989	3459.9
123.5	135.2	55694.4	49.74	49.74	13.8571	87.6389	77.6693	0.407989	3459.9
140.5	126.7	56796.9	49.73	49.74	13.8947	87.4609	77.6693	0.408817	3432.1
139.8	126.1	53112	49.72	49.73	13.9171	87.4826	77.6747	0.411803	3395.8
139.8	126.1	53112	49.72	49.73	13.9171	87.4826	77.6747	0.411803	3395.8
140.1	123.6	56011.3	49.72	49.72	13.8903	87.3698	77.6693	0.412774	3363.1
140.1	123.6	56011.3	49.72	49.72	13.8903	87.3698	77.6693	0.412774	3363.1
131.8	132.9	54960.9	49.72	49.72	13.7833	85.9896	77.6693	0.413158	3369.9
138	131.3	54865.4	49.72	49.72	13.8947	87.717	77.6693	0.413198	3382.4
138	131.3	54865.4	49.72	49.72	13.8947	87.717	77.6693	0.413198	3382.4
127.3	130	54062.5	49.73	49.73	13.8368	86.4149	77.6693	0.413482	3394.1
127.3	130	54062.5	49.73	49.73	13.8368	86.4149	77.6693	0.413482	3394.1
133.9	135.3	56189.2	49.73	49.74	13.8831	86.8533	77.6693	0.413873	3395
129.3	132.8	54835.1	49.74	49.74	13.8903	86.8707	77.6693	0.414122	3386.2
129.3	132.8	54835.1	49.74	49.74	13.8903	86.8707	77.6693	0.414122	3386.2
128.3	135.4	54457.5	49.74	49.74	13.8788	86.6493	77.6693	0.413891	3380.6
128.3	135.4	54457.5	49.74	49.74	13.8788	86.6493	77.6693	0.413891	3380.6
136	135.7	55872.4	49.74	49.74	13.9764	88.0035	77.6693	0.414855	3371.3
133.2	133.1	57252.6	49.73	49.73	13.8571	86.8316	77.6693	0.413975	3377.5
133.2	133.1	57252.6	49.73	49.73	13.8571	86.8316	77.6693	0.413975	3377.5
132	133.3	57000.9	49.73	49.73	13.8527	87.0877	77.6693	0.411546	3388.2
139.8	137.6	54583.3	49.73	49.73	13.9599	87.73	77.6693	0.40817	3400.3
139.8	137.6	54583.3	49.73	49.73	13.9599	87.73	77.6693	0.40817	3400.3
139.6	135.3	56532.1	49.72	49.73	13.941	87.296	77.6693	0.404913	3411.6
139.6	135.3	56532.1	49.72	49.73	13.941	87.296	77.6693	0.404913	3411.6
138.1	138.5	54722.2	49.73	49.72	14.0567	88.8672	77.6693	0.404228	3405.5
128.8	134.3	55030.4	49.73	49.73	14.0104	88.737	77.6693	0.403478	3392.5
128.8	134.3	55030.4	49.73	49.73	14.0104	88.737	77.6693	0.403478	3392.5
128.6	133	56736.1	49.73	49.73	13.8788	87.1918	77.6693	0.40372	3381.8
128.6	133	56736.1	49.73	49.73	13.8788	87.1918	77.6693	0.40372	3381.8
131.6	137.4	56484.4	49.74	49.74	13.8683	86.4757	77.6693	0.402697	3374.5
130.2	133.1	55299.5	49.73	49.73	13.9245	87.8212	77.6747	0.403189	3361.7
130.2	133.1	55299.5	49.73	49.73	13.9245	87.8212	77.6747	0.403189	3361.7
135.5	140	56037.3	49.73	49.73	14.0046	88.3203	77.6747	0.403554	3331.4
135.5	140	56037.3	49.73	49.73	14.0046	88.3203	77.6747	0.403554	3331.4
127.3	137.8	54965.3	49.73	49.73	13.9728	88.5634	77.6693	0.406344	3307.3
136.6	130.4	56315.1	49.74	49.73	13.8657	86.9748	77.6747	0.407903	3290
136.6	130.4	56315.1	49.74	49.73	13.8657	86.9748	77.6747	0.407903	3290
141.9	129.6	56254.3	49.72	49.73	13.8219	85.9722	77.6693	0.409612	3287.5
141.9	129.6	56254.3	49.72	49.73	13.8219	85.9722	77.6693	0.409612	3287.5
142	131.2	57300.3	49.72	49.72	13.8628	85.7465	77.6693	0.409401	3293.1
132.9	124.5	55412.3	49.73	49.72	13.7167	85.7552	77.6693	0.408333	3304.9
132.9	124.5	55412.3	49.73	49.72	13.7167	85.7552	77.6693	0.408333	3304.9
137.3	124.1	54748.3	49.72	49.72	13.8137	86.2717	77.6693	0.409077	3311.6
137.3	124.1	54748.3	49.72	49.72	13.8137	86.2717	77.6693	0.409077	3311.6
139	129.7	55577.3	49.72	49.72	13.8715	86.888	77.6693	0.412986	3309.8
133.7	130.5	55894.1	49.72	49.72	13.919	87.4219	77.6693	0.419273	3300
133.7	130.5	55894.1	49.72	49.72	13.919	87.4219	77.6693	0.419273	3300
130.1	132.4	56935.8	49.73	49.73	13.8151	86.059	77.6693	0.424421	3293.9
131.2	123.2	54262.2	49.73	49.73	13.7182	86.1502	77.6693	0.426813	3297.7
131.2	123.2	54262.2	49.73	49.73	13.7182	86.1502	77.6693	0.426813	3297.7
133.9	125.6	54001.7	49.73	49.73	13.7587	85.5642	77.6693	0.424355	3316.8
133.9	125.6	54001.7	49.73	49.73	13.7587	85.5642	77.6693	0.424355	3316.8
140.6	134.5	53198.8	49.72	49.73	13.7905	86.237	77.6693	0.421243	3343.2
140.3	124.7	56532.1	49.72	49.72	13.7789	85.9071	77.6693	0.418382	3371.8
140.3	124.7	56532.1	49.72	49.72	13.7789	85.9071	77.6693	0.418382	3371.8
133.9	127.6	56219.6	49.72	49.72	13.7818	86.059	77.6693	0.419147	3393.8
133.9	127.6	56219.6	49.72	49.72	13.7818	86.059	77.6693	0.419147	3393.8
143.6	127.5	53311.6	49.71	49.71	13.7937	85.23	77.6693	0.422199	3398.4
139.6	123.6	54236.1	49.7	49.71	13.7182	84.6311	77.6693	0.426093	3400.9
139.6	123.6	54236.1	49.7	49.71	13.7182	84.6311	77.6693	0.426093	3400.9
137.6	125.7	53832.5	49.71	49.71	13.7355	84.974	77.6693	0.427377	3420.4
137.6	125.7	53832.5	49.71	49.71	13.7355	84.974	77.6693	0.427377	3420.4
136.3	123.2	55086.8	49.72	49.71	13.6285	83.0252	77.6693	0.425098	3471.2
134.2	123.1	54344.6	49.72	49.72	13.4245	80.9766	77.6693	0.421954	3514.6
134.2	123.1	54344.6	49.72	49.72	13.4245	80.9766	77.6693	0.421954	3514.6
142	119	56232.6	49.72	49.72	13.5894	82.6042	77.6693	0.419517	3549.8
136.7	130.6	55625	49.72	49.72	13.6863	84.3229	77.6693	0.41182	3598.9
136.7	130.6	55625	49.72	49.72	13.6863	84.3229	77.6693	0.41182	3598.9
142.2	122.2	55321.2	49.72	49.72	13.6516	84.2014	77.6693	0.405745	3624.2
142.2	122.2	55321.2	49.72	49.72	13.6516	84.2014	77.6693	0.405745	3624.2
138.5	117.8	55950.5	49.71	49.71	13.6155	83.3203	77.6693	0.396958	3674.7
143.6	117.8	54822	49.72	49.72	13.6791	84.2752	77.6693	0.389484	3716.2
143.6	117.8	54822	49.72	49.72	13.6791	84.2752	77.6693	0.389484	3716.2
140	117.7	55846.4	49.72	49.72	13.5981	83.3203	77.6693	0.386691	3731.4
140	117.7	55846.4	49.72	49.72	13.5981	83.3203	77.6693	0.386691	3731.4
140.6	123.2	55121.5	49.72	49.72	13.64	82.9905	77.6693	0.386959	3722.1
141	121.8	54756.9	49.71	49.72	13.5713	83.0686	77.6693	0.390852	3684
141	121.8	54756.9	49.71	49.72	13.5713	83.0686	77.6693	0.390852	3684
140.7	128.4	56171.9	49.71	49.71	13.6328	83.52	77.6693	0.396063	3626.7
140.7	128.4	56171.9	49.71	49.71	13.6328	83.52	77.6693	0.396063	3626.7
141.7	123.2	55269.1	49.71	49.71	13.6473	83.2856	77.6693	0.398697	3592.7
137.5	125.4	55759.5	49.71	49.71	13.559	82.9731	77.6693	0.398346	3578.8
137.5	125.4	55759.5	49.71	49.71	13.559	82.9731	77.6693	0.398346	3578.8
149	129.3	56011.3	49.71	49.71	13.7601	84.8872	77.6693	0.394892	3586.3
140.2	128	56970.5	49.7	49.7	13.6646	83.4071	77.6693	0.392513	3598.1
140.2	128	56970.5	49.7	49.7	13.6646	83.4071	77.6693	0.392513	3598.1
133.9	126	54887.2	49.72	49.71	13.5952	83.0339	77.6693	0.392148	3601.7
133.9	126	54887.2	49.72	49.71	13.5952	83.0339	77.6693	0.392148	3601.7
137.4	121.8	55086.8	49.72	49.72	13.6212	83.4592	77.6693	0.393723	3600.5
136	117.5	56006.9	49.72	49.72	13.4549	82.0052	77.6693	0.396648	3609.5
136	117.5	56006.9	49.72	49.72	13.4549	82.0052	77.6693	0.396648	3609.5
135.4	121	56566.8	49.72	49.72	13.5127	81.3976	77.6693	0.397652	3619.5
135.4	121	56566.8	49.72	49.72	13.5127	81.3976	77.6693	0.397652	3619.5
138.4	116.7	55746.5	49.72	49.72	13.4708	81.0026	77.6693	0.396164	3650
139	122.9	56961.8	49.72	49.72	13.6118	82.2439	77.6693	0.391638	3712.1
139	122.9	56961.8	49.72	49.72	13.6118	82.2439	77.6693	0.391638	3712.1
141.8	116.6	56540.8	49.71	49.72	13.5486	82.8646	77.6693	0.387633	3739.1
141.8	116.6	56540.8	49.71	49.72	13.5486	82.8646	77.6693	0.387633	3739.1
145.3	121.2	55746.5	49.71	49.71	13.6849	83.52	77.6693	0.386443	3741.3
144.6	118.5	54010.4	49.7	49.7	13.4722	81.4714	77.6693	0.385939	3706.8
144.6	118.5	54010.4	49.7	49.7	13.4722	81.4714	77.6693	0.385939	3706.8
140.6	125.6	55008.7	49.7	49.7	13.5561	82.2266	77.6693	0.387776	3682.8
140.6	125.6	55008.7	49.7	49.7	13.5561	82.2266	77.6693	0.387776	3682.8
137	117.3	55989.6	49.71	49.71	13.5431	83.0642	77.6747	0.389644	3657.7
146.4	119.5	56809.9	49.71	49.71	13.5634	81.8576	77.6693	0.391736	3637.4
146.4	119.5	56809.9	49.71	49.71	13.5634	81.8576	77.6693	0.391736	3637.4
152.3	112.6	55911.5	49.69	49.71	13.5315	82.474	77.6693	0.39351	3621
152.3	112.6	55911.5	49.69	49.71	13.5315	82.474	77.6693	0.39351	3621
153.8	115.5	53936.6	49.69	49.69	13.5793	82.8385	77.6693	0.395329	3601.3
145.1	116.6	56219.6	49.7	49.7	13.5171	81.3195	77.6693	0.39594	3585.9
145.1	116.6	56219.6	49.7	49.7	13.5171	81.3195	77.6693	0.39594	3585.9
149.5	119.6	56493.1	49.69	49.7	13.627	83.1207	77.6693	0.395174	3580.7
149.5	119.6	56493.1	49.69	49.7	13.627	83.1207	77.6693	0.395174	3580.7
145	116.7	55034.7	49.7	49.69	13.4057	80.5339	77.6693	0.39324	3585.6
141.2	115.6	54188.4	49.7	49.7	13.4158	80.408	77.6693	0.391518	3593.7
141.2	115.6	54188.4	49.7	49.7	13.4158	80.408	77.6693	0.391518	3593.7
149.9	117.9	55750.9	49.7	49.7	13.533	81.7318	77.6693	0.391025	3581.1
148.1	117.7	54487.8	49.69	49.69	13.4795	80.855	77.6693	0.392355	3558
148.1	117.7	54487.8	49.69	49.69	13.4795	80.855	77.6693	0.392355	3558
144.1	117.6	55299.5	49.69	49.69	13.4404	80.7639	77.6693	0.394942	3530.9
144.1	117.6	55299.5	49.69	49.69	13.4404	80.7639	77.6693	0.394942	3530.9
138.2	121.7	55143.2	49.71	49.7	13.5244	81.3368	77.6693	0.397534	3512.4
141.4	121.8	54145	49.72	49.71	13.5532	82.1528	77.6693	0.400726	3500.4
141.4	121.8	54145	49.72	49.71	13.5532	82.1528	77.6693	0.400726	3500.4
144.6	121.5	55000	49.7	49.71	13.4939	81.3064	77.6693	0.402896	3494.7
144.6	121.5	55000	49.7	49.71	13.4939	81.3064	77.6693	0.402896	3494.7
140.6	120.4	54296.9	49.71	49.71	13.3637	79.2014	77.6693	0.405474	3485.8
147.2	116.6	53324.7	49.7	49.71	13.4172	79.5964	77.6693	0.408535	3482.2
147.2	116.6	53324.7	49.7	49.71	13.4172	79.5964	77.6693	0.408535	3482.2
145.1	119.1	55677.1	49.7	49.7	13.4881	80.6945	77.6693	0.408537	3479
145.1	119.1	55677.1	49.7	49.7	13.4881	80.6945	77.6693	0.408537	3479
143.7	119.9	55525.2	49.7	49.7	13.5651	81.7839	77.6693	0.407719	3472
144.5	119.7	55933.2	49.7	49.7	13.5663	81.6493	77.6693	0.405921	3462
144.5	119.7	55933.2	49.7	49.7	13.5663	81.6493	77.6693	0.405921	3462
149.2	118.1	54926.2	49.7	49.7	13.465	80.5252	77.6693	0.405343	3455.1
149.2	118.1	54926.2	49.7	49.7	13.465	80.5252	77.6693	0.405343	3455.1
142.7	114.1	54192.7	49.71	49.7	13.4462	80.3342	77.6693	0.405171	3446.2
148	122.8	53954	49.71	49.71	13.5981	82.079	77.6693	0.405099	3432
148	122.8	53954	49.71	49.71	13.5981	82.079	77.6693	0.405099	3432
144.6	120.5	54691.8	49.7	49.7	13.5272	81.1892	77.6693	0.405302	3413.5
141.4	120.6	55520.8	49.71	49.7	13.5373	82.1137	77.6693	0.404423	3404.6
141.4	120.6	55520.8	49.71	49.7	13.5373	82.1137	77.6693	0.404423	3404.6
145.7	121.3	55338.5	49.71	49.71	13.5359	81.1979	77.6693	0.40191	3403.5
145.7	121.3	55338.5	49.71	49.71	13.5359	81.1979	77.6693	0.40191	3403.5
148.6	121.8	54318.6	49.7	49.7	13.6198	82.2439	77.6747	0.397215	3404.2
143.8	118.2	52877.6	49.69	49.7	13.7124	84.2144	77.6693	0.395801	3395.9
143.8	118.2	52877.6	49.69	49.7	13.7124	84.2144	77.6693	0.395801	3395.9
149.7	119.5	54244.8	49.69	49.69	13.7428	82.5695	77.6693	0.396029	3374.5
149.7	119.5	54244.8	49.69	49.69	13.7428	82.5695	77.6693	0.396029	3374.5
143.5	120.5	54270.8	49.7	49.69	13.7432	83.9106	77.6693	0.39886	3351.3
142.2	115.1	54236.1	49.71	49.7	13.7182	83.4809	77.6693	0.4013	3339.4
142.2	115.1	54236.1	49.71	49.7	13.7182	83.4809	77.6693	0.4013	3339.4
141.7	122.8	52356.8	49.7	49.71	13.7514	83.9019	77.6693	0.403994	3330
141.7	122.8	52356.8	49.7	49.71	13.7514	83.9019	77.6693	0.403994	3330
142.2	119.3	53845.5	49.71	49.71	13.7051	84.0365	77.6693	0.406149	3320.7
137.1	119.6	52803.8	49.72	49.71	13.695	83.7717	77.6693	0.40915	3315.9
137.1	119.6	52803.8	49.72	49.71	13.695	83.7717	77.6693	0.40915	3315.9
136.6	119.3	53185.8	49.72	49.72	13.5952	82.1962	77.6693	0.409999	3322.2
136.6	119.3	53185.8	49.72	49.72	13.5952	82.1962	77.6693	0.409999	3322.2
137.2	122.3	54118.9	49.72	49.72	13.737	83.8715	77.6747	0.41051	3318.8
147.8	118.7	53233.5	49.71	49.72	13.7037	83.4418	77.6693	0.409128	3301.9
147.8	118.7	53233.5	49.71	49.72	13.7037	83.4418	77.6693	0.409128	3301.9
138.1	114.3	54756.9	49.71	49.71	13.6486	82.5651	77.6693	0.40597	3289.9
141.2	118.3	55017.4	49.72	49.72	13.6892	83.4071	77.6693	0.402697	3284.6
141.2	118.3	55017.4	49.72	49.72	13.6892	83.4071	77.6693	0.402697	3284.6
139.2	118	54496.5	49.72	49.72	13.6198	82.2266	77.6693	0.401398	3289.5
139.2	118	54496.5	49.72	49.72	13.6198	82.2266	77.6693	0.401398	3289.5
139	121.1	54262.2	49.72	49.72	13.6516	82.9471	77.6693	0.403159	3292.5
142.6	119.8	54192.7	49.71	49.71	13.7076	83.4679	77.6693	0.40731	3297
142.6	119.8	54192.7	49.71	49.71	13.7076	83.4679	77.6693	0.40731	3297
136.2	120.6	53246.5	49.71	49.71	13.7355	84.3576	77.6693	0.411394	3298.3
136.2	120.6	53246.5	49.71	49.71	13.7355	84.3576	77.6693	0.411394	3298.3
139.7	119.3	53446.2	49.71	49.71	13.7876	85.178	77.6693	0.416483	3306.5
143.4	120.1	53185.8	49.71	49.71	13.7891	84.2795	77.6693	0.416963	3315.4
143.4	120.1	53185.8	49.71	49.71	13.7891	84.2795	77.6693	0.416963	3315.4
143.6	116.2	54509.5	49.71	49.71	13.7486	84.9002	77.6693	0.416434	3334.5
143.6	116.2	54509.5	49.71	49.71	13.7486	84.9002	77.6693	0.416434	3334.5
142	121.9	54639.8	49.71	49.7	13.7601	84.2231	77.6693	0.414235	3351
141	118.4	54001.7	49.71	49.71	13.7471	83.9149	77.6693	0.412257	3379.2
141	118.4	54001.7	49.71	49.71	13.7471	83.9149	77.6693	0.412257	3379.2
140.6	123.5	53724	49.7	49.7	13.8021	84.8264	77.6693	0.412049	3378
140.6	123.5	53724	49.7	49.7	13.8021	84.8264	77.6693	0.412049	3378
141.4	123.4	52400.2	49.71	49.7	13.8015	85.395	77.6693	0.413245	3361.2
144.8	120	53823.8	49.7	49.71	13.737	84.2057	77.6693	0.414011	3328.9
144.8	120	53823.8	49.7	49.71	13.737	84.2057	77.6693	0.414011	3328.9
147.9	122.7	55047.7	49.7	49.7	13.7934	84.4575	77.6693	0.411421	3320.2
149.3	114.3	52586.8	49.69	49.7	13.6111	83.099	77.6747	0.405981	3310.5
149.3	114.3	52586.8	49.69	49.7	13.6111	83.099	77.6747	0.405981	3310.5
147.6	119	53337.7	49.69	49.69	13.6733	83.8585	77.6693	0.403019	3292.4
147.6	119	53337.7	49.69	49.69	13.6733	83.8585	77.6693	0.403019	3292.4
143.3	124.2	54240.4	49.7	49.69	13.6892	84.0278	77.6693	0.403518	3269
146.6	123.5	54149.3	49.7	49.7	13.7458	83.6502	77.6693	0.407952	3264.6
141.7	115.4	52552.1	49.7	49.7	13.8628	85.829	77.6693	0.41303	3272.4
141.7	115.4	52552.1	49.7	49.7	13.8628	85.829	77.6693	0.41303	3272.4
149	118.1	53211.8	49.7	49.7	13.9019	85.5208	77.6693	0.418919	3285.6
142.1	114.4	53103.3	49.71	49.7	13.899	86.0547	77.6693	0.423421	3292.7
142.1	114.4	53103.3	49.71	49.7	13.899	86.0547	77.6693	0.423421	3292.7
146.1	112.9	53003.5	49.7	49.71	13.8498	85.1736	77.6693	0.426144	3295.6
146.1	112.9	53003.5	49.7	49.71	13.8498	85.1736	77.6693	0.426144	3295.6
144.1	112.1	53641.5	49.7	49.7	13.8715	84.8524	77.6693	0.428078	3302.2
142.1	108.8	51849	49.71	49.7	13.7283	84.0451	77.6747	0.424953	3324.6
142.1	108.8	51849	49.71	49.7	13.7283	84.0451	77.6747	0.424953	3324.6
138.8	105.8	53671.9	49.7	49.7	13.7211	83.6762	77.6693	0.418699	3362.8
138.8	105.8	53671.9	49.7	49.7	13.7211	83.6762	77.6693	0.418699	3362.8
135.5	110.3	54145	49.72	49.71	13.7355	83.4245	77.6747	0.411182	3409.2
142.7	112.9	52274.3	49.72	49.72	13.7572	84.0451	77.6693	0.401618	3461
142.7	112.9	52274.3	49.72	49.72	13.7572	84.0451	77.6693	0.401618	3461
145.7	113.4	51935.8	49.71	49.71	13.7167	84.0408	77.6693	0.397423	3484.7
145.7	113.4	51935.8	49.71	49.71	13.7167	84.0408	77.6693	0.397423	3484.7
137.3	112.7	53797.7	49.71	49.71	13.5214	81.7188	77.6747	0.396438	3492.6
133.8	117.4	53177.1	49.72	49.71	13.6516	82.4523	77.6747	0.399067	3471.1
133.8	117.4	53177.1	49.72	49.71	13.6516	82.4523	77.6747	0.399067	3471.1
136.5	117.3	53237.8	49.72	49.72	13.669	82.5564	77.6693	0.401839	3448.4
140.1	115.9	53146.7	49.72	49.72	13.7775	83.8195	77.6693	0.401888	3442
140.1	115.9	53146.7	49.72	49.72	13.7775	83.8195	77.6693	0.401888	3442
141.8	118.5	53359.4	49.71	49.72	13.8209	84.184	77.6693	0.399041	3462.3
141.8	118.5	53359.4	49.71	49.72	13.8209	84.184	77.6693	0.399041	3462.3
142.3	112.6	51618.9	49.71	49.71	13.7659	84.0191	77.6693	0.395206	3487.8
140.9	105.9	51085.1	49.71	49.71	13.695	83.8455	77.6693	0.392661	3502
140.9	105.9	51085.1	49.71	49.71	13.695	83.8455	77.6693	0.392661	3502
142.1	110.3	50842	49.71	49.71	13.7283	83.4766	77.6693	0.391476	3496
142.1	110.3	50842	49.71	49.71	13.7283	83.4766	77.6693	0.391476	3496
138.9	120.5	52682.3	49.71	49.71	13.8281	84.1536	77.6693	0.390557	3477.6
147.8	111.5	51610.2	49.7	49.71	13.8614	85.2474	77.6693	0.39009	3455.1
147.8	111.5	51610.2	49.7	49.71	13.8614	85.2474	77.6693	0.39009	3455.1
146.2	113.1	50980.9	49.7	49.7	13.8947	84.8481	77.6693	0.390186	3425.8
146.2	113.1	50980.9	49.7	49.7	13.8947	84.8481	77.6693	0.390186	3425.8
141.1	114.2	50520.8	49.7	49.7	13.7988	84.9957	77.6693	0.391469	3401.8
139.8	110.7	49869.8	49.71	49.71	13.7659	84.0278	77.6693	0.39547	3368.4
139.8	110.7	49869.8	49.71	49.71	13.7659	84.0278	77.6693	0.39547	3368.4
138.2	109.8	50195.3	49.71	49.71	13.7269	83.3941	77.6693	0.400902	3347.2
140.9	118.5	49774.3	49.72	49.72	13.886	84.6311	77.6693	0.40554	3321.5
140.9	118.5	49774.3	49.72	49.72	13.886	84.6311	77.6693	0.40554	3321.5
137.7	117.1	51718.8	49.72	49.72	13.8757	85.191	77.6693	0.408466	3304.8
137.7	117.1	51718.8	49.72	49.72	13.8757	85.191	77.6693	0.408466	3304.8
140.2	118	50898.4	49.72	49.72	13.8571	84.7352	77.6693	0.406807	3311.4
134.8	105.2	51718.8	49.72	49.72	13.7051	83.559	77.6693	0.404347	3321.9
134.8	105.2	51718.8	49.72	49.72	13.7051	83.559	77.6693	0.404347	3321.9
133.1	114.3	50872.4	49.73	49.73	13.7225	83.1814	77.6693	0.402002	3336.3
133.1	114.3	50872.4	49.73	49.73	13.7225	83.1814	77.6693	0.402002	3336.3
132.8	113.6	50746.5	49.73	49.73	13.7109	83.533	77.6693	0.400316	3351.6
135.5	111.4	50768.2	49.73	49.73	13.737	83.8021	77.6693	0.401621	3355.9
135.5	111.4	50768.2	49.73	49.73	13.737	83.8021	77.6693	0.401621	3355.9
133.9	114.1	50612	49.73	49.73	13.7575	83.763	77.6693	0.402674	3357.8
133.9	114.1	50612	49.73	49.73	13.7575	83.763	77.6693	0.402674	3357.8
140.6	116.4	50664.1	49.72	49.72	13.8079	84.9609	77.6693	0.404591	3354.5
143.6	115.9	49743.9	49.71	49.72	13.8267	84.2882	77.6693	0.405442	3355.6
143.6	115.9	49743.9	49.71	49.72	13.8267	84.2882	77.6693	0.405442	3355.6
137.8	113.3	51883.7	49.71	49.71	13.7494	83.8368	77.6747	0.407554	3344.1
137.8	113.3	51883.7	49.71	49.71	13.7494	83.8368	77.6747	0.407554	3344.1
139.4	119	50750.9	49.71	49.71	13.8335	84.3273	77.6693	0.409645	3340.7
139.8	118.9	51896.7	49.72	49.72	13.8426	84.5313	77.6693	0.410767	3332.3
139.8	118.9	51896.7	49.72	49.72	13.8426	84.5313	77.6693	0.410767	3332.3
143.8	123	51393.2	49.71	49.71	13.9265	85.3429	77.6693	0.411669	3328.4
143.8	123	51393.2	49.71	49.71	13.9265	85.3429	77.6693	0.411669	3328.4
143.8	115.1	50915.8	49.7	49.71	13.8426	84.7786	77.6693	0.413098	3318.1
145.5	114.8	51276	49.7	49.7	13.9048	85.4427	77.6693	0.413931	3307.8
145.5	114.8	51276	49.7	49.7	13.9048	85.4427	77.6693	0.413931	3307.8
140.4	111.7	49956.6	49.7	49.7	13.7529	84.132	77.6693	0.413139	3312.2
142.6	115.3	49448.8	49.71	49.7	13.7355	83.2422	77.6693	0.41192	3323.7
142.6	115.3	49448.8	49.71	49.7	13.7355	83.2422	77.6693	0.41192	3323.7
140.4	115.8	51020	49.71	49.71	13.7775	83.1033	77.6693	0.410703	3352.3
140.4	115.8	51020	49.71	49.71	13.7775	83.1033	77.6693	0.410703	3352.3
138.2	111.7	49496.5	49.71	49.71	13.6632	83.0816	77.6693	0.412249	3361.8
140.1	111	51271.7	49.72	49.71	13.674	82.2049	77.6693	0.415148	3357.6
140.1	111	51271.7	49.72	49.71	13.674	82.2049	77.6693	0.415148	3357.6
140.5	115.2	50460.1	49.72	49.72	13.627	82.0616	77.6693	0.420788	3342.3
140.5	115.2	50460.1	49.72	49.72	13.627	82.0616	77.6693	0.420788	3342.3
143.4	113.6	49405.4	49.71	49.71	13.6774	83.6068	77.6693	0.424101	3336
140.4	119	49791.7	49.7	49.7	13.64	82.5087	77.6693	0.426462	3338.4
140.4	119	49791.7	49.7	49.7	13.64	82.5087	77.6693	0.426462	3338.4
138.1	110.1	50078.1	49.71	49.71	13.5634	81.2543	77.6693	0.429597	3343.6
138.1	110.1	50078.1	49.71	49.71	13.5634	81.2543	77.6693	0.429597	3343.6
133.7	110.8	49418.4	49.72	49.71	13.4795	80.1259	77.6693	0.430472	3336.8
132.9	110.2	50151.9	49.73	49.72	13.4592	79.8785	77.6693	0.429254	3330.2
132.9	110.2	50151.9	49.73	49.72	13.4592	79.8785	77.6693	0.429254	3330.2
129	114.5	50638	49.74	49.73	13.4682	80.2951	77.6693	0.424859	3343.7
129	114.5	50638	49.74	49.73	13.4682	80.2951	77.6693	0.424859	3343.7
136.8	111.7	50447	49.73	49.74	13.4968	80.5425	77.6693	0.417649	3383.7
132.9	112.4	49613.7	49.73	49.73	13.4375	79.7309	77.6747	0.412001	3416.5
132.9	112.4	49613.7	49.73	49.73	13.4375	79.7309	77.6747	0.412001	3416.5
138.7	117.4	50655.4	49.72	49.73	13.5952	80.7075	77.6693	0.409037	3439.3
138.7	117.4	50655.4	49.72	49.73	13.5952	80.7075	77.6693	0.409037	3439.3
135.2	114.3	50659.7	49.72	49.72	13.4824	79.9653	77.6693	0.409512	3444.1
136.9	111.8	50065.1	49.73	49.72	13.4751	80.2648	77.6693	0.411078	3444.6
136.9	111.8	50065.1	49.73	49.72	13.4751	80.2648	77.6693	0.411078	3444.6
129.8	112	50425.3	49.73	49.73	13.4057	80.0087	77.6693	0.414183	3435.2
129.8	112	50425.3	49.73	49.73	13.4057	80.0087	77.6693	0.414183	3435.2
128.7	114.1	50230	49.74	49.74	13.338	78.138	77.6693	0.417748	3413.3
129.4	115.6	51197.9	49.74	49.74	13.3377	77.6519	77.6693	0.42058	3398.4
129.4	115.6	51197.9	49.74	49.74	13.3377	77.6519	77.6693	0.42058	3398.4
124.8	113.7	50898.4	49.75	49.74	13.3102	77.8602	77.6693	0.420788	3380.8
124.8	113.7	50898.4	49.75	49.74	13.3102	77.8602	77.6693	0.420788	3380.8
125.3	116.7	51319.4	49.75	49.75	13.2812	76.9618	77.6693	0.419341	3355.5
126.4	112.2	51432.3	49.74	49.75	13.2798	77.0009	77.6693	0.418801	3326.4
126.4	112.2	51432.3	49.74	49.75	13.2798	77.0009	77.6693	0.418801	3326.4
126.3	111.9	51671	49.75	49.75	13.2321	77.27	77.6693	0.417651	3283.6
126.3	111.9	51671	49.75	49.75	13.2321	77.27	77.6693	0.417651	3283.6
130	117.4	51974.8	49.74	49.75	13.3741	78.2075	77.6693	0.418638	3251.5
125.8	119.2	52256.9	49.74	49.74	13.4274	79.2535	77.6693	0.41906	3224.6
125.8	119.2	52256.9	49.74	49.74	13.4274	79.2535	77.6693	0.41906	3224.6
128.4	119.1	52105	49.74	49.74	13.4462	79.1363	77.6693	0.420365	3220.3
128.4	119.1	52105	49.74	49.74	13.4462	79.1363	77.6693	0.420365	3220.3
126.3	113.8	52734.4	49.74	49.74	13.3449	78.1033	77.6747	0.421482	3226
130.1	123.7	52447.9	49.74	49.74	13.5142	80.204	77.6693	0.423906	3221
130.7	128.9	51631.9	49.74	49.74	13.5619	79.4965	77.6693	0.42879	3202.5
130.7	128.9	51631.9	49.74	49.74	13.5619	79.4965	77.6693	0.42879	3202.5
127	123	52851.6	49.74	49.74	13.4462	79.592	77.6693	0.432067	3183.3
124.7	123.6	53845.5	49.75	49.74	13.3348	79.3056	77.6693	0.431943	3178.2
124.7	123.6	53845.5	49.75	49.74	13.3348	79.3056	77.6693	0.431943	3178.2
126.9	122.4	53233.5	49.74	49.74	13.4361	78.7326	77.6693	0.429693	3184.6
126.9	122.4	53233.5	49.74	49.74	13.4361	78.7326	77.6693	0.429693	3184.6
130	124.1	53650.2	49.75	49.75	13.478	79.3186	77.6693	0.425974	3207
132	123.7	53919.3	49.74	49.74	13.4939	79.9132	77.6693	0.423184	3222
132	123.7	53919.3	49.74	49.74	13.4939	79.9132	77.6693	0.423184	3222
130.6	126.1	53715.3	49.73	49.73	13.4939	79.7786	77.6693	0.422228	3231.9
127.3	123.7	52986.1	49.74	49.73	13.3652	78.2205	77.6693	0.42294	3231.9
127.3	123.7	52986.1	49.74	49.73	13.3652	78.2205	77.6693	0.42294	3231.9
132.1	121.3	53576.4	49.74	49.74	13.4531	78.3507	77.6693	0.424773	3230.9
132.1	121.3	53576.4	49.74	49.74	13.4531	78.3507	77.6693	0.424773	3230.9
129.7	123.7	54006.1	49.74	49.74	13.4404	78.8846	77.6693	0.426986	3226.8
123.4	122.4	53758.7	49.75	49.74	13.3319	77.6259	77.6693	0.428399	3223.4
123.4	122.4	53758.7	49.75	49.74	13.3319	77.6259	77.6693	0.428399	3223.4
127.2	124	53615.4	49.75	49.74	13.41	78.5243	77.6693	0.431706	3212.6
127.2	124	53615.4	49.75	49.74	13.41	78.5243	77.6693	0.431706	3212.6
123.5	132.9	53250.9	49.74	49.74	13.5026	80.0825	77.6693	0.432678	3207.7
121	127.4	53589.4	49.75	49.75	13.4115	78.9453	77.6693	0.433065	3197.9
121	127.4	53589.4	49.75	49.75	13.4115	78.9453	77.6693	0.433065	3197.9
117.7	125.3	54101.6	49.75	49.75	13.3955	78.6415	77.6693	0.431763	3191.1
117.7	125.3	54101.6	49.75	49.75	13.3955	78.6415	77.6693	0.431763	3191.1
127.7	121.8	53541.7	49.75	49.75	13.5894	79.2274	77.6693	0.432278	3183.6
128.2	127.9	52860.2	49.74	49.74	13.5677	81.2674	77.6693	0.432802	3191.3
128.2	127.9	52860.2	49.74	49.74	13.5677	81.2674	77.6693	0.432802	3191.3
123.2	122.1	54453.1	49.75	49.75	13.5272	80.6901	77.6693	0.431997	3206.5
123.2	122.1	54453.1	49.75	49.75	13.5272	80.6901	77.6693	0.431997	3206.5
130.5	122.3	54114.6	49.75	49.76	13.5634	80.9288	77.6693	0.431435	3222.5
127.6	125.5	54652.8	49.74	49.75	13.5446	80.8637	77.6693	0.42996	3231
127.6	125.5	54652.8	49.74	49.75	13.5446	80.8637	77.6693	0.42996	3231
123.8	123.8	54401	49.75	49.74	13.4579	79.9349	77.6693	0.4302	3227.1
128.2	128.7	54262.2	49.75	49.75	13.5113	80.4601	77.6693	0.431698	3221
128.2	128.7	54262.2	49.75	49.75	13.5113	80.4601	77.6693	0.431698	3221
127	124.6	54118.9	49.75	49.75	13.533	80.6727	77.6693	0.435194	3211.9
127	124.6	54118.9	49.75	49.75	13.533	80.6727	77.6693	0.435194	3211.9
121.2	126.4	55260.4	49.75	49.74	13.4549	79.4488	77.6693	0.440454	3205.1
126.5	128.6	54470.5	49.75	49.75	13.5239	80.0043	77.6693	0.445972	3208.5
126.5	128.6	54470.5	49.75	49.75	13.5239	80.0043	77.6693	0.445972	3208.5
129.4	129.3	55412.3	49.75	49.75	13.533	79.9175	77.6693	0.450772	3204.5
129.4	129.3	55412.3	49.75	49.75	13.533	79.9175	77.6693	0.450772	3204.5
128.8	131.5	53884.5	49.74	49.74	13.6155	81.0851	77.6747	0.453364	3215.3
127	126.6	54383.7	49.75	49.74	13.4578	79.9002	77.6693	0.45395	3223.7
127	126.6	54383.7	49.75	49.74	13.4578	79.9002	77.6693	0.45395	3223.7
125.8	128.3	55156.2	49.75	49.75	13.5142	80.0651	77.6693	0.450609	3258.7
125.8	128.3	55156.2	49.75	49.75	13.5142	80.0651	77.6693	0.450609	3258.7
125.4	126.5	54618.1	49.75	49.75	13.4404	79.5182	77.6693	0.445941	3289.9
127.1	126.1	55477.4	49.75	49.75	13.5142	79.553	77.6693	0.442442	3317.5
127.1	126.1	55477.4	49.75	49.75	13.5142	79.553	77.6693	0.442442	3317.5
129.9	132.5	55525.2	49.75	49.75	13.6075	80.5165	77.6693	0.441078	3327.3
129.9	132.5	55525.2	49.75	49.75	13.6075	80.5165	77.6693	0.441078	3327.3
125.9	137.1	56024.3	49.74	49.74	13.7211	82.3438	77.6693	0.438848	3329.4
121.8	122.5	53932.3	49.75	49.75	13.5489	81.1111	77.6693	0.436417	3319.3
121.8	122.5	53932.3	49.75	49.75	13.5489	81.1111	77.6693	0.436417	3319.3
123	123.9	55247.4	49.75	49.75	13.5315	80.4948	77.6693	0.433361	3316.4
124.6	123.9	55013	49.75	49.75	13.5431	80.3472	77.6693	0.426854	3311.2
124.6	123.9	55013	49.75	49.75	13.5431	80.3472	77.6693	0.426854	3311.2
129.5	127	56006.9	49.75	49.75	13.6111	81.1545	77.6693	0.422218	3323.4
129.5	127	56006.9	49.75	49.75	13.6111	81.1545	77.6693	0.422218	3323.4
122.6	127	55633.7	49.75	49.75	13.5012	80.1432	77.6693	0.417688	3336.7
129	120.5	56775.2	49.75	49.75	13.5475	80.1172	77.6693	0.417058	3345.1
129	120.5	56775.2	49.75	49.75	13.5475	80.1172	77.6693	0.417058	3345.1
122.2	114	55303.8	49.76	49.75	13.3883	78.5851	77.6693	0.418904	3326.3
122.2	114	55303.8	49.76	49.75	13.3883	78.5851	77.6693	0.418904	3326.3
127.4	121.3	55950.5	49.76	49.76	13.5084	79.7873	77.6693	0.423096	3295
124	119.7	55885.4	49.75	49.75	13.5113	80.5425	77.6693	0.428963	3250.4
124	119.7	55885.4	49.75	49.75	13.5113	80.5425	77.6693	0.428963	3250.4
128.9	122.7	57604.2	49.75	49.75	13.645	80.4427	77.6693	0.432217	3228.7
128.9	122.7	57604.2	49.75	49.75	13.645	80.4427	77.6693	0.432217	3228.7
124.9	127	57000.9	49.75	49.75	13.6328	82.5304	77.6693	0.433951	3213.5
129.9	119.7	56106.8	49.74	49.74	13.656	81.658	77.6693	0.433293	3213.3
129.9	119.7	56106.8	49.74	49.74	13.656	81.658	77.6693	0.433293	3213.3
133.4	126	58116.3	49.74	49.74	13.7818	82.5868	77.6693	0.432479	3216.8
133.4	126	58116.3	49.74	49.74	13.7818	82.5868	77.6693	0.432479	3216.8
133.2	124.2	56809.9	49.73	49.73	13.7008	82.2743	77.6693	0.430245	3218.4
131.3	126.6	56987.8	49.73	49.73	13.7645	83.1424	77.6693	0.428941	3211.4
131.3	126.6	56987.8	49.73	49.73	13.7645	83.1424	77.6693	0.428941	3211.4
129	128.2	56814.2	49.74	49.74	13.6617	82.9557	77.6693	0.427115	3197.5
126.3	133.9	56454	49.74	49.74	13.7418	83.4635	77.6693	0.426308	3193
126.3	133.9	56454	49.74	49.74	13.7418	83.4635	77.6693	0.426308	3193
125.8	128	56106.8	49.75	49.74	13.6878	82.7604	77.6693	0.425971	3192
125.8	128	56106.8	49.75	49.74	13.6878	82.7604	77.6693	0.425971	3192
123.6	125.7	56423.6	49.75	49.75	13.6097	81.7839	77.6693	0.425599	3196.2
127.4	124.4	55950.5	49.74	49.75	13.6372	82.257	77.6693	0.42572	3191.3
127.4	124.4	55950.5	49.74	49.75	13.6372	82.257	77.6693	0.42572	3191.3
128.9	141.2	57951.4	49.74	49.74	13.7818	83.4462	77.6693	0.426853	3175.1
128.9	141.2	57951.4	49.74	49.74	13.7818	83.4462	77.6693	0.426853	3175.1
129	131	55195.3	49.74	49.74	13.6704	82.73	77.6693	0.428236	3154.8
123.9	129.7	54939.2	49.75	49.74	13.6878	83.776	77.6693	0.431268	3141.2
123.9	129.7	54939.2	49.75	49.74	13.6878	83.776	77.6693	0.431268	3141.2
131.5	128.2	57135.4	49.75	49.75	13.7124	82.5564	77.6693	0.432199	3142.3
131.5	128.2	57135.4	49.75	49.75	13.7124	82.5564	77.6693	0.432199	3142.3
124.5	126.7	57608.5	49.75	49.74	13.651	82.092	77.6693	0.433133	3141.3
127.5	134.5	56093.8	49.74	49.75	13.7182	83.0686	77.6693	0.433023	3138.4
127.5	134.5	56093.8	49.74	49.75	13.7182	83.0686	77.6693	0.433023	3138.4
120.9	139.5	56154.5	49.75	49.75	13.7457	83.75	77.6693	0.431248	3159.9
120.9	139.5	56154.5	49.75	49.75	13.7457	83.75	77.6693	0.431248	3159.9
125.7	137.9	55872.4	49.75	49.75	13.7775	83.5721	77.6693	0.430298	3177.1
123.2	116.7	56441	49.75	49.75	13.5735	81.5842	77.6693	0.430407	3199.3
123.2	116.7	56441	49.75	49.75	13.5735	81.5842	77.6693	0.430407	3199.3
127.1	118.5	55260.4	49.75	49.75	13.6097	81.9141	77.6693	0.434093	3203
127.1	118.5	55260.4	49.75	49.75	13.6097	81.9141	77.6693	0.434093	3203
129.4	122.1	55134.5	49.74	49.75	13.6733	82.7995	77.6693	0.437387	3211.8
127.9	138.3	58025.2	49.74	49.74	13.8209	83.6502	77.6693	0.440087	3223
127.9	138.3	58025.2	49.74	49.74	13.8209	83.6502	77.6693	0.440087	3223
124	136	55733.5	49.75	49.74	13.7413	83.7847	77.6693	0.439893	3261.7
117	132.6	57660.6	49.76	49.75	13.6531	82.9948	77.6693	0.437572	3301.4
117	132.6	57660.6	49.76	49.75	13.6531	82.9948	77.6693	0.437572	3301.4
120.1	117.4	55230	49.77	49.76	13.5176	80	77.6693	0.434511	3341
120.1	117.4	55230	49.77	49.76	13.5176	80	77.6693	0.434511	3341
121.5	120.2	57465.3	49.76	49.77	13.533	79.9653	77.6693	0.432521	3375.1
123	127.2	57230.9	49.75	49.76	13.6762	82.2352	77.6693	0.43172	3402.9
123	127.2	57230.9	49.75	49.76	13.6762	82.2352	77.6693	0.43172	3402.9
124.1	127	55681.4	49.75	49.75	13.6386	82.526	77.6693	0.431109	3417.7
124.1	127	55681.4	49.75	49.75	13.6386	82.526	77.6693	0.431109	3417.7
122.3	139.4	57079	49.75	49.75	13.7775	83.125	77.6693	0.42893	3426.2
122.4	142.8	56909.7	49.75	49.75	13.7824	83.737	77.6693	0.423486	3449.7
122.4	142.8	56909.7	49.75	49.75	13.7824	83.737	77.6693	0.423486	3449.7
124.6	126.2	55056.4	49.75	49.75	13.6806	83.1945	77.6693	0.418233	3473.9
124.6	126.2	55056.4	49.75	49.75	13.6806	83.1945	77.6693	0.418233	3473.9
120.6	132.7	55902.8	49.75	49.75	13.6314	82.9601	77.6693	0.414601	3501.2
120.3	126	56002.6	49.76	49.75	13.5651	82.3264	77.6693	0.41096	3522
120.3	126	56002.6	49.76	49.75	13.5651	82.3264	77.6693	0.41096	3522
128.3	121.6	57083.3	49.75	49.75	13.6343	81.9705	77.6693	0.409338	3534
128.3	121.6	57083.3	49.75	49.75	13.6343	81.9705	77.6693	0.409338	3534
126.8	131.3	55138.9	49.75	49.75	13.6516	82.3307	77.6693	0.407502	3537.9
124	126.7	56254.3	49.75	49.75	13.6169	83.4939	77.6693	0.406265	3530.7
124	126.7	56254.3	49.75	49.75	13.6169	83.4939	77.6693	0.406265	3530.7
126.8	134.1	56449.7	49.74	49.74	13.6849	83.099	77.6693	0.406035	3522.6
123.7	121	55134.5	49.75	49.75	13.4968	80.8898	77.6693	0.404969	3514.1
123.7	121	55134.5	49.75	49.75	13.4968	80.8898	77.6693	0.404969	3514.1
121	124.2	55052.1	49.75	49.75	13.4057	79.7179	77.6693	0.403391	3509
121	124.2	55052.1	49.75	49.75	13.4057	79.7179	77.6693	0.403391	3509
122.7	131.4	54743.9	49.75	49.75	13.4216	79.184	77.6693	0.403263	3499.7
124.9	121.3	55980.9	49.75	49.75	13.4722	79.9913	77.6693	0.404681	3477.8
124.9	121.3	55980.9	49.75	49.75	13.4722	79.9913	77.6693	0.404681	3477.8
125.7	132.3	54544.3	49.75	49.75	13.6097	82.2352	77.6693	0.404873	3472.2
125.7	132.3	54544.3	49.75	49.75	13.6097	82.2352	77.6693	0.404873	3472.2
120.4	124.6	55199.7	49.76	49.75	13.5373	80.7465	77.6693	0.404925	3472
121.8	114.8	54635.4	49.76	49.76	13.4274	80.1997	77.6693	0.404979	3482.9
121.8	114.8	54635.4	49.76	49.76	13.4274	80.1997	77.6693	0.404979	3482.9
121.1	134.6	55681.4	49.76	49.76	13.5923	81.4887	77.6693	0.407039	3477.8
121.1	134.6	55681.4	49.76	49.76	13.5923	81.4887	77.6693	0.407039	3477.8
124.5	127.7	54279.5	49.76	49.76	13.6082	81.6623	77.6693	0.409802	3462.4
125.9	130.5	55729.2	49.75	49.75	13.6878	82.5955	77.6693	0.415726	3427.5
125.9	130.5	55729.2	49.75	49.75	13.6878	82.5955	77.6693	0.415726	3427.5
125.6	131.5	56002.6	49.75	49.75	13.69	82.7734	77.6693	0.419211	3415.7
125.6	131.5	56002.6	49.75	49.75	13.69	82.7734	77.6693	0.419211	3415.7
126.5	134.5	56423.6	49.76	49.76	13.7983	83.9453	77.6693	0.419968	3422.4
127.4	136.6	53884.5	49.75	49.75	13.7601	84.4575	77.6747	0.418212	3446.1
127.4	136.6	53884.5	49.75	49.75	13.7601	84.4575	77.6747	0.418212	3446.1
126.8	146	54587.7	49.74	49.75	13.8296	84.6354	77.6693	0.415568	3464.9
127.8	130.4	54813.4	49.75	49.75	13.7659	83.8932	77.6747	0.413054	3471.7
127.8	130.4	54813.4	49.75	49.75	13.7659	83.8932	77.6747	0.413054	3471.7
130.1	127.9	56293.4	49.74	49.74	13.7486	83.0642	77.6693	0.411967	3466.3
[truncated: 3,001 more rows]

## Sheet: Sheet2
BW	Fre_DM	LP	RG_D	Throughput	Qualified_Size
42881.9	49.74	13.8552	87.895	3590.4	0.398117
42881.9	49.74	13.8552	87.895	3590.4	0.398117
43789.1	49.74	13.9728	88.0859	3603.3	0.399273
43789.1	49.74	13.9728	88.0859	3603.3	0.399273
43103.3	49.74	13.9583	88.3854	3609.6	0.401734
43697.9	49.74	13.8788	87.3134	3614.6	0.402036
43697.9	49.74	13.8788	87.3134	3614.6	0.402036
42868.9	49.74	13.9567	88.1771	3625.6	0.402333
42868.9	49.74	13.9567	88.1771	3625.6	0.402333
43658.9	49.74	14.0162	88.5417	3629.7	0.403504
42456.6	49.74	13.8903	87.6215	3620.8	0.40538
42456.6	49.74	13.8903	87.6215	3620.8	0.40538
42526	49.74	13.8139	87.1962	3616.4	0.405099
42526	49.74	13.8139	87.1962	3616.4	0.405099
42052.9	49.74	13.7543	86.1632	3630.5	0.402562
43233.5	49.74	13.9265	87.3307	3657.5	0.398742
43233.5	49.74	13.9265	87.3307	3657.5	0.398742
41727.4	49.74	13.8411	87.079	3667.4	0.397639
41675.3	49.74	13.9129	87.6215	3661.7	0.397329
41675.3	49.74	13.9129	87.6215	3661.7	0.397329
41770.8	49.74	13.8383	87.2873	3651.7	0.396774
41770.8	49.74	13.8383	87.2873	3651.7	0.396774
42560.8	49.74	13.8903	86.9879	3624.5	0.395172
42322	49.74	13.9019	87.0616	3597.4	0.39498
42322	49.74	13.9019	87.0616	3597.4	0.39498
41775.2	49.74	13.763	86.0373	3554	0.396173
41775.2	49.74	13.763	86.0373	3554	0.396173
42287.3	49.74	13.8041	85.7899	3501.5	0.400457
41592.9	49.74	13.8484	86.3759	3463.9	0.401801
41592.9	49.74	13.8484	86.3759	3463.9	0.401801
41449.7	49.74	13.805	86.0807	3434.2	0.40184
41449.7	49.74	13.805	86.0807	3434.2	0.40184
41909.7	49.74	13.7051	84.7917	3405.6	0.401222
41592.9	49.75	13.5865	83.6936	3390.2	0.402454
41592.9	49.75	13.5865	83.6936	3390.2	0.402454
41792.5	49.75	13.5503	82.2743	3386.5	0.403455
41792.5	49.75	13.5503	82.2743	3386.5	0.403455
40668.4	49.75	13.737	84.1884	3390.3	0.404242
41584.2	49.75	13.6343	82.7908	3396.8	0.404587
41584.2	49.75	13.6343	82.7908	3396.8	0.404587
41970.5	49.74	13.6615	83.8411	3402.3	0.404726
41297.7	49.74	13.7341	84.2969	3409.1	0.404388
41297.7	49.74	13.7341	84.2969	3409.1	0.404388
41289.1	49.74	13.5677	82.487	3417.3	0.403886
41289.1	49.74	13.5677	82.487	3417.3	0.403886
41397.6	49.75	13.5475	82.2092	3416.5	0.403015
40889.8	49.75	13.577	82.5781	3419.2	0.401878
40889.8	49.75	13.577	82.5781	3419.2	0.401878
41102.4	49.75	13.5532	82.309	3416.5	0.400585
41102.4	49.75	13.5532	82.309	3416.5	0.400585
41406.2	49.74	13.6849	83.4288	3416.3	0.398238
41558.2	49.75	13.5518	82.6476	3423.8	0.396226
41558.2	49.75	13.5518	82.6476	3423.8	0.396226
40616.3	49.75	13.6111	83.4158	3438.8	0.394876
40616.3	49.75	13.6111	83.4158	3438.8	0.394876
41011.3	49.75	13.5489	82.1701	3438.8	0.397726
41080.7	49.75	13.6589	82.5825	3426.1	0.400601
41080.7	49.75	13.6589	82.5825	3426.1	0.400601
40525.2	49.75	13.5139	81.7839	3411.3	0.403072
40525.2	49.75	13.5139	81.7839	3411.3	0.403072
40846.4	49.76	13.6646	82.9254	3402.2	0.402357
40846.4	49.76	13.6646	82.9254	3402.2	0.402357
41163.2	49.75	13.5373	81.7361	3401.5	0.40147
40763.9	49.76	13.5894	81.4583	3395.8	0.398433
40763.9	49.76	13.5894	81.4583	3395.8	0.398433
40998.3	49.75	13.559	82.1701	3410.8	0.396476
40998.3	49.75	13.559	82.1701	3410.8	0.396476
41158.9	49.76	13.5127	81.3238	3424.1	0.396922
40889.8	49.76	13.5634	82.7083	3441.2	0.399541
40889.8	49.76	13.5634	82.7083	3441.2	0.399541
40594.6	49.76	13.5276	82.092	3459.5	0.400087
40594.6	49.76	13.5276	82.092	3459.5	0.400087
40594.6	49.76	13.5171	81.3498	3478.3	0.400311
40872.4	49.76	13.4578	81.5495	3482.6	0.400419
40872.4	49.76	13.4578	81.5495	3482.6	0.400419
40460.1	49.76	13.4018	79.6441	3468.5	0.402105
40460.1	49.76	13.4018	79.6441	3468.5	0.402105
41020	49.77	13.4578	80.0564	3438.4	0.401757
41250	49.76	13.4592	80.816	3434.9	0.401293
41250	49.76	13.4592	80.816	3434.9	0.401293
41063.4	49.76	13.4071	80.5512	3450.4	0.400736
41367.2	49.76	13.4398	80.5859	3467.3	0.40109
41367.2	49.76	13.4398	80.5859	3467.3	0.40109
41098.1	49.76	13.465	80.7118	3474.9	0.400443
41098.1	49.76	13.465	80.7118	3474.9	0.400443
41571.2	49.76	13.4852	80.6337	3466.6	0.398806
41254.3	49.76	13.4751	80.651	3451.9	0.397549
41254.3	49.76	13.4751	80.651	3451.9	0.397549
41254.3	49.76	13.4751	80.651	3451.9	0.397549
41553.8	49.76	13.3854	80.2431	3399.8	0.400877
41896.7	49.76	13.4491	80.434	3369.6	0.404944
41896.7	49.76	13.4491	80.434	3369.6	0.404944
42052.9	49.76	13.5677	81.3629	3349.4	0.409805
42079	49.76	13.5969	81.862	3343.3	0.413484
42079	49.76	13.5969	81.862	3343.3	0.413484
42079	49.76	13.5969	81.862	3343.3	0.413484
42079	49.76	13.5969	81.862	3343.3	0.413484
42079	49.76	13.5969	81.862	3343.3	0.413484
42079	49.76	13.5969	81.862	3343.3	0.413484
42079	49.76	13.5969	81.862	3343.3	0.413484
42079	49.76	13.5969	81.862	3343.3	0.413484
42079	49.76	13.5969	81.862	3343.3	0.413484
42079	49.76	13.5969	81.862	3343.3	0.413484
42079	49.76	13.5969	81.862	3343.3	0.413484
42079	49.76	13.5969	81.862	3343.3	0.413484
42079	49.76	13.5969	81.862	3343.3	0.413484
42079	49.76	13.5969	81.862	3343.3	0.413484
42079	49.76	13.5969	81.862	3343.3	0.413484
42079	49.76	13.5969	81.862	3343.3	0.413484
42079	49.76	13.5969	81.862	3343.3	0.413484
42079	49.76	13.5969	81.862	3343.3	0.413484
43246.5	49.75	13.8209	85.8464	3412.5	0.418989
43246.5	49.75	13.8209	85.8464	3412.5	0.418989
43424.5	49.75	14.0003	87.7344	3421.4	0.419536
43233.5	49.74	14.1247	89.5747	3440.5	0.419997
42187.5	49.73	14.2046	89.7483	3449.2	0.4203
42187.5	49.73	14.2046	89.7483	3449.2	0.4203
42434.9	49.73	14.1551	89.8568	3457.9	0.420226
41766.5	49.74	14.1869	90.0781	3460.6	0.41958
41766.5	49.74	14.1869	90.0781	3460.6	0.41958
42217.9	49.73	14.2028	90.2517	3463.1	0.418585
42217.9	49.73	14.2028	90.2517	3463.1	0.418585
42434.9	49.73	14.1131	89.6528	3459	0.417924
42630.2	49.73	13.9793	87.7257	3471.1	0.41471
42630.2	49.73	13.9793	87.7257	3471.1	0.41471
42343.8	49.73	14.048	88.2943	3482.7	0.410314
42343.8	49.73	14.048	88.2943	3482.7	0.410314
42526	49.74	14.0061	88.3203	3485	0.407575
41432.3	49.74	14.0336	88.0859	3454.9	0.404237
41432.3	49.74	14.0336	88.0859	3454.9	0.404237
41015.6	49.74	14.0061	88.6502	3425.2	0.404327
41015.6	49.74	14.0061	88.6502	3425.2	0.404327
41289.1	49.73	14.0538	88.9974	3393.5	0.405687
41067.7	49.74	14.0553	89.2231	3348.1	0.411398
41067.7	49.74	14.0553	89.2231	3348.1	0.411398
41232.6	49.74	14.1363	89.2274	3295.3	0.419203
41232.6	49.74	14.1363	89.2274	3295.3	0.419203
41558.2	49.73	14.1435	90.3733	3269	0.423432
40703.1	49.73	14.1739	90.5599	3255.2	0.426794
40703.1	49.73	14.1739	90.5599	3255.2	0.426794
41067.7	49.73	14.2095	90.3646	3262.8	0.428742
41067.7	49.73	14.2095	90.3646	3262.8	0.428742
40811.6	49.73	14.1826	89.8134	3277.6	0.428301
40776.9	49.73	14.184	90.3472	3282.8	0.427653
40776.9	49.73	14.184	90.3472	3282.8	0.427653
39991.3	49.72	14.2824	91.441	3284.7	0.427649
39991.3	49.72	14.2824	91.441	3284.7	0.427649
40173.6	49.73	14.2014	90.816	3284.6	0.428271
40156.2	49.72	14.2462	90.8073	3288.5	0.428584
40156.2	49.72	14.2462	90.8073	3288.5	0.428584
40381.9	49.72	14.2078	91.3889	3290.5	0.429175
40381.9	49.72	14.2078	91.3889	3290.5	0.429175
39848.1	49.72	14.1985	91.0851	3291.8	0.427486
39375	49.72	14.1985	91.3281	3304.6	0.424166
39375	49.72	14.1985	91.3281	3304.6	0.424166
39405.4	49.72	14.1479	90.9766	3324.5	0.420665
38832.5	49.74	14.0249	89.0582	3347.1	0.420364
38832.5	49.74	14.0249	89.0582	3347.1	0.420364
38932.3	49.75	13.9207	87.8733	3356.5	0.422077
38932.3	49.75	13.9207	87.8733	3356.5	0.422077
39140.6	49.75	13.8889	87.7865	3367.9	0.422845
38758.7	49.75	13.9468	87.7734	3386.5	0.422796
38758.7	49.75	13.9468	87.7734	3386.5	0.422796
39305.6	49.76	13.8391	86.9575	3411.6	0.42206
39305.6	49.76	13.8391	86.9575	3411.6	0.42206
38454.9	49.75	13.8469	86.0373	3417.3	0.421532
38042.5	49.75	13.9988	87.2743	3436.4	0.420527
38042.5	49.75	13.9988	87.2743	3436.4	0.420527
38042.5	49.76	13.8802	87.1788	3446.3	0.416592
38042.5	49.76	13.8802	87.1788	3446.3	0.416592
38346.4	49.76	13.9308	87.1962	3474.4	0.413856
37105	49.76	14.0148	88.7066	3500.2	0.409862
37105	49.76	14.0148	88.7066	3500.2	0.409862
37426.2	49.77	14.0654	88.1684	3556.1	0.403588
38572	49.77	13.9708	87.9471	3615	0.39657
38572	49.77	13.9708	87.9471	3615	0.39657
38893.2	49.77	13.9887	88.4549	3654.9	0.391365
38893.2	49.77	13.9887	88.4549	3654.9	0.391365
38081.6	49.77	13.9931	88.7804	3675.4	0.385917
37395.8	49.77	14.059	89.2795	3662	0.380584
37395.8	49.77	14.059	89.2795	3662	0.380584
37808.2	49.77	14.0003	88.2552	3640.8	0.379642
37808.2	49.77	14.0003	88.2552	3640.8	0.379642
37773.4	49.77	13.9453	87.9688	3626.6	0.37986
37868.9	49.77	13.9091	86.7448	3614.9	0.381477
37868.9	49.77	13.9091	86.7448	3614.9	0.381477
37686.6	49.77	14.0119	88.6892	3598.3	0.383598
37686.6	49.77	14.0119	88.6892	3598.3	0.383598
36888	49.77	13.8108	86.7622	3549.4	0.388685
35742.2	49.77	13.7963	86.1632	3493.5	0.394733
35742.2	49.77	13.7963	86.1632	3493.5	0.394733
36375.9	49.77	13.6259	83.3941	3419.3	0.40324
35594.6	49.77	13.6372	83.6675	3396.9	0.405164
35594.6	49.77	13.6372	83.6675	3396.9	0.405164
36050.3	49.77	13.4838	82.7908	3392.6	0.406001
36050.3	49.77	13.4838	82.7908	3392.6	0.406001
35360.2	49.77	13.4115	82.3264	3415	0.402899
35290.8	49.77	13.3492	79.6701	3476.8	0.398125
35290.8	49.77	13.3492	79.6701	3476.8	0.398125
35217	49.76	13.2451	78.2552	3509.2	0.395332
35217	49.76	13.2451	78.2552	3509.2	0.395332
35195.3	49.77	13.2682	78.0599	3526.8	0.394182
34978.3	49.77	13.2292	78.0252	3524.2	0.39399
34978.3	49.77	13.2292	78.0252	3524.2	0.39399
35043.4	49.76	13.2613	78.2899	3527	0.394074
35043.4	49.76	13.2613	78.2899	3527	0.394074
35000	49.76	13.2798	78.0295	3528.9	0.394344
35104.2	49.76	13.2176	78.3637	3533.4	0.392794
35104.2	49.76	13.2176	78.3637	3533.4	0.392794
35199.7	49.76	13.3102	78.6936	3539.1	0.388376
35199.7	49.76	13.3102	78.6936	3539.1	0.388376
35108.5	49.76	13.3174	78.546	3535.1	0.385307
34987	49.76	13.3449	78.9757	3523.6	0.38333
34987	49.76	13.3449	78.9757	3523.6	0.38333
34791.7	49.76	13.3999	80.1823	3494.9	0.384246
34804.7	49.76	13.3368	78.4549	3464.8	0.387035
34804.7	49.76	13.3368	78.4549	3464.8	0.387035
35004.3	49.76	13.3145	77.8472	3434.6	0.391341
35004.3	49.76	13.3145	77.8472	3434.6	0.391341
34691.8	49.76	13.316	77.9688	3390.2	0.39682
34730.9	49.76	13.3597	77.9731	3354.9	0.40192
34730.9	49.76	13.3597	77.9731	3354.9	0.40192
34717.9	49.76	13.4462	79.605	3331.9	0.405504
34717.9	49.76	13.4462	79.605	3331.9	0.405504
34856.8	49.76	13.3565	78.4462	3317.9	0.411164
34960.9	49.75	13.3174	78.3984	3327.3	0.416253
34960.9	49.75	13.3174	78.3984	3327.3	0.416253
35026	49.76	13.3984	79.2188	3366.3	0.413986
35026	49.76	13.3984	79.2188	3366.3	0.413986
34934.9	49.76	13.3955	78.7457	3408.2	0.409043
35104.2	49.75	13.4071	78.1467	3436.5	0.405907
35104.2	49.75	13.4071	78.1467	3436.5	0.405907
35073.8	49.75	13.4216	79.0017	3425.6	0.406323
35069.4	49.75	13.5001	80.026	3409.6	0.411397
35069.4	49.75	13.5001	80.026	3409.6	0.411397
35086.8	49.75	13.4766	79.605	3406.4	0.412987
35086.8	49.75	13.4766	79.605	3406.4	0.412987
35199.7	49.75	13.5243	79.9523	3417.7	0.416918
35186.6	49.75	13.5547	80.5035	3421.6	0.418518
35186.6	49.75	13.5547	80.5035	3421.6	0.418518
35212.7	49.75	13.452	79.7873	3422.2	0.421191
35212.7	49.75	13.452	79.7873	3422.2	0.421191
35043.4	49.75	13.5909	81.033	3428	0.421354
35017.4	49.75	13.5446	80.4688	3444.4	0.422309
35017.4	49.75	13.5446	80.4688	3444.4	0.422309
35021.7	49.75	13.4893	80.6684	3462.1	0.422229
35021.7	49.75	13.4893	80.6684	3462.1	0.422229
35021.7	49.75	13.4893	80.6684	3462.1	0.422229
35021.7	49.75	13.4893	80.6684	3462.1	0.422229
35104.2	49.76	13.4852	79.5747	3530.8	0.416393
35104.2	49.76	13.4852	79.5747	3530.8	0.416393
35104.2	49.76	13.4852	79.5747	3530.8	0.416393
35095.5	49.75	13.533	79.5139	3560.2	0.41169
35095.5	49.75	13.533	79.5139	3560.2	0.41169
35095.5	49.75	13.533	79.5139	3560.2	0.41169
34952.3	49.75	13.5619	81.645	3515.9	0.416508
34739.6	49.75	13.4404	80.651	3503.8	0.416148
34739.6	49.75	13.4404	80.651	3503.8	0.416148
34852.4	49.75	13.4144	79.4792	3512.9	0.412366
34852.4	49.75	13.4144	79.4792	3512.9	0.412366
34783	49.75	13.4433	79.2535	3517.9	0.408738
34900.2	49.76	13.3926	77.9167	3522.2	0.407189
34900.2	49.76	13.3926	77.9167	3522.2	0.407189
34900.2	49.76	13.3926	77.9167	3522.2	0.407189
34900.2	49.76	13.3926	77.9167	3522.2	0.407189
34709.2	49.76	13.4303	79.2318	3546	0.399803
34709.2	49.76	13.4303	79.2318	3546	0.399803
34709.2	49.76	13.4303	79.2318	3546	0.399803
34882.8	49.76	13.3435	77.7561	3541.8	0.395957
34882.8	49.76	13.3435	77.7561	3541.8	0.395957
34882.8	49.76	13.3435	77.7561	3541.8	0.395957
34709.2	49.77	13.2972	76.7839	3455.3	0.405782
34709.2	49.77	13.2972	76.7839	3455.3	0.405782
34835.1	49.76	13.3218	77.4479	3397.1	0.412705
34835.1	49.76	13.3218	77.4479	3397.1	0.412705
34726.6	49.76	13.3174	76.8186	3370.9	0.415319
34726.6	49.76	13.3174	76.8186	3370.9	0.415319
34895.8	49.77	13.338	78.0599	3360.1	0.415821
34852.4	49.77	13.2726	76.2457	3345.6	0.415053
34852.4	49.77	13.2726	76.2457	3345.6	0.415053
34895.8	49.77	13.3319	76.9445	3327.4	0.41579
34895.8	49.77	13.3319	76.9445	3327.4	0.41579
34822	49.78	13.2393	77.5	3309	0.418465
34865.4	49.78	13.3203	78.0469	3281.3	0.423308
34865.4	49.78	13.3203	78.0469	3281.3	0.423308
34804.7	49.78	13.3087	77.2873	3278	0.424741
35117.2	49.78	13.3145	77.5521	3273.7	0.424321
35117.2	49.78	13.3145	77.5521	3273.7	0.424321
35147.6	49.78	13.3695	77.5868	3288.6	0.423068
35147.6	49.78	13.3695	77.5868	3288.6	0.423068
35347.2	49.77	13.4751	78.9757	3300.6	0.424377
35447	49.76	13.4592	78.763	3310.9	0.425564
35447	49.76	13.4592	78.763	3310.9	0.425564
35507.8	49.76	13.4601	79.0104	3303.7	0.426764
35507.8	49.76	13.4601	79.0104	3303.7	0.426764
35690.1	49.76	13.465	79.3012	3304.3	0.426293
35737.8	49.76	13.5547	80.5512	3309.1	0.423136
35737.8	49.76	13.5547	80.5512	3309.1	0.423136
35755.2	49.75	13.5793	80.3602	3317.3	0.420975
35755.2	49.75	13.5793	80.3602	3317.3	0.420975
35772.6	49.75	13.6039	81.0113	3312.3	0.418893
35807.3	49.76	13.5966	80.8637	3295.2	0.417122
35807.3	49.76	13.5966	80.8637	3295.2	0.417122
35759.5	49.75	13.5851	80.5599	3289.6	0.415278
35776.9	49.75	13.6053	81.1892	3287.5	0.414023
35776.9	49.75	13.6053	81.1892	3287.5	0.414023
36184.9	49.76	13.5807	80.7075	3289.5	0.41371
36184.9	49.76	13.5807	80.7075	3289.5	0.41371
35941.8	49.75	13.7211	82.9427	3270.9	0.417377
36332.5	49.75	13.7355	83.6372	3247.7	0.420513
36332.5	49.75	13.7355	83.6372	3247.7	0.420513
36210.9	49.76	13.7399	83.0816	3225.6	0.423921
36210.9	49.76	13.7399	83.0816	3225.6	0.423921
36076.4	49.76	13.7703	83.1771	3215.2	0.424453
36137.2	49.76	13.7587	82.8559	3206.1	0.425314
36137.2	49.76	13.7587	82.8559	3206.1	0.425314
36154.5	49.76	13.6105	81.3715	3199.1	0.425026
36154.5	49.76	13.6105	81.3715	3199.1	0.425026
36232.6	49.76	13.7167	82.9948	3186.7	0.424828
36410.6	49.76	13.6632	82.0226	3174.5	0.424854
36410.6	49.76	13.6632	82.0226	3174.5	0.424854
36280.4	49.77	13.7095	82.474	3164.1	0.425871
36280.4	49.77	13.7095	82.474	3164.1	0.425871
36215.3	49.77	13.7211	82.487	3156.9	0.427096
36332.5	49.77	13.6849	82.4523	3155.8	0.428544
36332.5	49.77	13.6849	82.4523	3155.8	0.428544
36423.6	49.77	13.5981	81.3932	3158.1	0.428517
36250	49.77	13.5923	81.3368	3161.3	0.427925
36250	49.77	13.5923	81.3368	3161.3	0.427925
36358.5	49.77	13.649	81.684	3162.3	0.426778
36358.5	49.77	13.649	81.684	3162.3	0.426778
36427.9	49.77	13.5475	80.7379	3142.1	0.429203
36697	49.77	13.5417	80.599	3121	0.432778
36697	49.77	13.5417	80.599	3121	0.432778
36501.7	49.77	13.6105	81.4063	3101.6	0.435098
36501.7	49.77	13.6105	81.4063	3101.6	0.435098
36801.2	49.77	13.6155	81.5972	3101	0.43573
36710.1	49.77	13.6039	81.4714	3107.7	0.436368
36710.1	49.77	13.6039	81.4714	3107.7	0.436368
36996.5	49.77	13.6806	81.5885	3116.4	0.438134
36996.5	49.77	13.6806	81.5885	3116.4	0.438134
37148.4	49.77	13.6047	81.2153	3124.6	0.439576
37270	49.76	13.7399	82.8993	3138.4	0.441308
37270	49.76	13.7399	82.8993	3138.4	0.441308
37066	49.76	13.7818	84.4054	3150.9	0.441429
37252.6	49.76	13.8064	83.4028	3156	0.4423
37252.6	49.76	13.8064	83.4028	3156	0.4423
37534.7	49.75	13.8151	84.3837	3162.6	0.441156
37534.7	49.75	13.8151	84.3837	3162.6	0.441156
37348.1	49.75	13.8122	83.8064	3170.2	0.439846
37504.3	49.76	13.7731	83.4245	3186.7	0.436439
37504.3	49.76	13.7731	83.4245	3186.7	0.436439
37773.4	49.76	13.8085	83.5677	3208.2	0.433545
37773.4	49.76	13.8085	83.5677	3208.2	0.433545
37634.5	49.76	13.7182	82.8516	3233.1	0.430516
37599.8	49.76	13.805	83.9714	3241.2	0.430242
37599.8	49.76	13.805	83.9714	3241.2	0.430242
37664.9	49.75	13.9887	86.4757	3247	0.430644
37664.9	49.75	13.9887	86.4757	3247	0.430644
37786.5	49.75	13.8252	84.8568	3256.5	0.434024
37860.2	49.75	13.9054	86.2066	3261.4	0.434721
37860.2	49.75	13.9054	86.2066	3261.4	0.434721
37790.8	49.75	13.8947	85.5642	3264.1	0.43378
37790.8	49.75	13.8947	85.5642	3264.1	0.43378
37955.7	49.74	13.8715	85.6814	3268.8	0.432361
38077.3	49.75	13.6863	84.1363	3274	0.431521
38077.3	49.75	13.6863	84.1363	3274	0.431521
38146.7	49.75	13.6623	82.2526	3285.4	0.433798
37990.4	49.74	13.8542	84.9175	3283.8	0.435167
37990.4	49.74	13.8542	84.9175	3283.8	0.435167
38294.3	49.74	13.8252	85.8073	3288.7	0.436069
38294.3	49.74	13.8252	85.8073	3288.7	0.436069
38329	49.74	14.0069	86.9748	3293.6	0.434843
38276.9	49.74	13.941	85.6901	3311.8	0.431638
38276.9	49.74	13.941	85.6901	3311.8	0.431638
38042.5	49.75	13.8354	85.7292	3330.4	0.427156
38042.5	49.75	13.8354	85.7292	3330.4	0.427156
38229.2	49.75	13.8079	84.9219	3354.3	0.421101
38580.7	49.74	13.9569	86.7231	3376.8	0.417289
38580.7	49.74	13.9569	86.7231	3376.8	0.417289
38606.8	49.74	13.9583	86.3281	3378.1	0.415914
38606.8	49.74	13.9583	86.3281	3378.1	0.415914
38528.6	49.74	13.8802	86.2891	3375.5	0.414398
38381.1	49.75	13.8358	85.3168	3350.1	0.415838
38381.1	49.75	13.8358	85.3168	3350.1	0.415838
38480.9	49.75	13.8108	84.7743	3318.2	0.418028
38615.4	49.75	13.8238	84.6571	3275.3	0.419931
38615.4	49.75	13.8238	84.6571	3275.3	0.419931
38094.6	49.75	13.7731	83.8108	3234.8	0.420211
38094.6	49.75	13.7731	83.8108	3234.8	0.420211
38476.6	49.76	13.7109	83.5677	3218.7	0.41902
38329	49.76	13.6082	82.0096	3214.4	0.419892
38329	49.76	13.6082	82.0096	3214.4	0.419892
38415.8	49.76	13.6733	81.6623	3208.1	0.423272
38415.8	49.76	13.6733	81.6623	3208.1	0.423272
38780.4	49.76	13.6198	82.3134	3205.4	0.427248
38932.3	49.75	13.6256	82.0399	3199	0.430697
38932.3	49.75	13.6256	82.0399	3199	0.430697
38871.5	49.74	13.7153	83.6675	3195	0.433302
38871.5	49.74	13.7153	83.6675	3195	0.433302
38776	49.75	13.7159	83.1207	3195.8	0.43213
38637.2	49.75	13.5634	82.0703	3200.1	0.428893
38637.2	49.75	13.5634	82.0703	3200.1	0.428893
38962.7	49.76	13.5619	81.1719	3209.7	0.423124
38797.7	49.75	13.5272	81.0894	3225.2	0.417493
38797.7	49.75	13.5272	81.0894	3225.2	0.417493
39036.5	49.75	13.5234	80.5686	3240.9	0.410997
39036.5	49.75	13.5234	80.5686	3240.9	0.410997
39053.8	49.75	13.5431	80.7596	3244.9	0.408949
39362	49.75	13.5503	81.0373	3246.5	0.409056
39362	49.75	13.5503	81.0373	3246.5	0.409056
39435.8	49.75	13.5885	81.9271	3248.6	0.412239
39435.8	49.75	13.5885	81.9271	3248.6	0.412239
39839.4	49.75	13.5807	81.3759	3244.9	0.417301
39809	49.75	13.5055	81.033	3226.2	0.422664
39809	49.75	13.5055	81.033	3226.2	0.422664
39678.8	49.76	13.5142	80.7292	3218.4	0.426858
39678.8	49.76	13.5142	80.7292	3218.4	0.426858
39900.2	49.75	13.5561	80.3906	3223.9	0.426719
39952.3	49.75	13.6328	82.0009	3247.3	0.423644
39952.3	49.75	13.6328	82.0009	3247.3	0.423644
40108.5	49.75	13.5735	81.3715	3263.2	0.420722
40082.5	49.75	13.6684	82.309	3284	0.418057
40082.5	49.75	13.6684	82.309	3284	0.418057
40208.3	49.75	13.656	81.9097	3291.4	0.416236
40208.3	49.75	13.656	81.9097	3291.4	0.416236
40182.3	49.75	13.614	81.8056	3294.4	0.413975
40542.5	49.75	13.673	82.3351	3291.9	0.4111
40542.5	49.75	13.673	82.3351	3291.9	0.4111
40312.5	49.75	13.7355	83.5026	3290.3	0.407957
40312.5	49.75	13.7355	83.5026	3290.3	0.407957
40724.8	49.75	13.6372	82.5825	3299.2	0.407614
40421	49.75	13.6328	82.6389	3296.4	0.408294
40421	49.75	13.6328	82.6389	3296.4	0.408294
40651	49.75	13.6082	81.8359	3276.5	0.411537
40651	49.75	13.6082	81.8359	3276.5	0.411537
40911.5	49.75	13.6574	81.645	3250.5	0.414644
41002.6	49.75	13.5055	80.4167	3239.2	0.418591
41002.6	49.75	13.5055	80.4167	3239.2	0.418591
41033	49.75	13.4161	78.9497	3246.9	0.421079
40998.3	49.75	13.5171	79.7786	3256.5	0.419653
40998.3	49.75	13.5171	79.7786	3256.5	0.419653
40694.4	49.75	13.4693	79.9826	3243.5	0.41597
40694.4	49.75	13.4693	79.9826	3243.5	0.41597
41189.2	49.75	13.5692	80.7986	3224.2	0.413529
40868.1	49.75	13.5663	80.4514	3200.2	0.414005
40868.1	49.75	13.5663	80.4514	3200.2	0.414005
41215.3	49.75	13.5909	81.3325	3195.9	0.416221
41215.3	49.75	13.5909	81.3325	3195.9	0.416221
41375.9	49.75	13.5258	80.3299	3207.7	0.419366
41397.6	49.75	13.4942	80.2214	3217.7	0.420797
41397.6	49.75	13.4942	80.2214	3217.7	0.420797
41475.7	49.75	13.5605	80.9592	3229.7	0.422021
41475.7	49.75	13.5605	80.9592	3229.7	0.422021
41154.5	49.75	13.52	81.6667	3229.3	0.422042
41154.5	49.75	13.5611	81.0156	3229.5	0.421335
41154.5	49.75	13.5611	81.0156	3229.5	0.421335
41119.8	49.75	13.5084	80.408	3227.7	0.420144
41245.7	49.76	13.4491	79.1363	3243	0.417576
41245.7	49.76	13.4491	79.1363	3243	0.417576
41835.9	49.77	13.5055	79.8221	3257.1	0.416444
41835.9	49.77	13.5055	79.8221	3257.1	0.416444
42196.2	49.77	13.5171	80.3776	3271.5	0.416567
41883.7	49.77	13.5315	80.6207	3280.7	0.418356
41883.7	49.77	13.5315	80.6207	3280.7	0.418356
42361.1	49.77	13.5909	81.901	3292.6	0.420245
42361.1	49.77	13.5909	81.901	3292.6	0.420245
42738.7	49.77	13.6531	82.7083	3306.4	0.420336
42847.2	49.77	13.7543	83.342	3332.2	0.418012
42847.2	49.77	13.7543	83.342	3332.2	0.418012
42756.1	49.76	13.7891	83.4158	3362.9	0.414939
42756.1	49.76	13.7891	83.4158	3362.9	0.414939
42096.4	49.76	13.7095	83.0512	3371.9	0.413773
42582.5	49.77	13.7514	83.6198	3367.5	0.414195
42582.5	49.77	13.7514	83.6198	3367.5	0.414195
41953.1	49.77	13.7529	83.3507	3366.4	0.415132
41953.1	49.77	13.7529	83.3507	3366.4	0.415132
42378.5	49.77	13.6024	81.5408	3375.2	0.415709
42395.8	49.77	13.5388	80.9722	3390.5	0.415956
42395.8	49.77	13.5388	80.9722	3390.5	0.415956
43051.2	49.77	13.6039	81.8793	3395.4	0.416858
43637.2	49.77	13.638	81.7405	3390.5	0.419702
43637.2	49.77	13.638	81.7405	3390.5	0.419702
43342	49.77	13.601	81.1936	3386.6	0.421987
43342	49.77	13.601	81.1936	3386.6	0.421987
44066.8	49.77	13.6082	81.658	3395.7	0.421769
43572	49.77	13.7703	83.8932	3411.4	0.418069
43572	49.77	13.7703	83.8932	3411.4	0.418069
44205.7	49.76	13.7572	83.8932	3422.2	0.416194
44205.7	49.76	13.7572	83.8932	3422.2	0.416194
43910.6	49.76	13.7509	83.2509	3424.8	0.416754
44079.9	49.77	13.7717	83.5764	3436.5	0.418624
44079.9	49.77	13.7717	83.5764	3436.5	0.418624
44453.1	49.76	13.8108	84.4227	3453.7	0.419347
44453.1	49.76	13.8108	84.4227	3453.7	0.419347
44401	49.76	13.7949	83.9887	3465.2	0.42012
43606.8	49.76	13.7384	82.7387	3464.6	0.420741
43606.8	49.76	13.7384	82.7387	3464.6	0.420741
44331.6	49.77	13.7182	83.0469	3454.1	0.42147
44331.6	49.77	13.7182	83.0469	3454.1	0.42147
45603.3	49.77	13.6878	82.4175	3439.1	0.420255
45572.9	49.77	13.4693	79.9002	3425.3	0.419292
45572.9	49.77	13.4693	79.9002	3425.3	0.419292
45507.8	49.77	13.5796	80.8941	3395.9	0.417091
45920.1	49.77	13.5663	81.4627	3391.9	0.416787
45920.1	49.77	13.5663	81.4627	3391.9	0.416787
46163.2	49.77	13.6574	82.0009	3391.4	0.414578
46163.2	49.77	13.6574	82.0009	3391.4	0.414578
46167.5	49.77	13.7457	82.9167	3402.3	0.412838
46467	49.76	13.8252	83.9714	3412.5	0.412337
46467	49.76	13.8252	83.9714	3412.5	0.412337
47135.4	49.76	13.8368	84.7439	3418.4	0.413732
47135.4	49.76	13.8368	84.7439	3418.4	0.413732
47113.7	49.76	13.8064	84.4835	3408.3	0.417363
46397.6	49.76	13.6791	82.9427	3398.3	0.420622
46397.6	49.76	13.6791	82.9427	3398.3	0.420622
46631.9	49.76	13.7688	83.5156	3390	0.421681
46631.9	49.76	13.7688	83.5156	3390	0.421681
46796.9	49.76	13.7703	83.4809	3396.2	0.419969
47200.5	49.76	13.559	81.4887	3400.3	0.419022
47200.5	49.76	13.559	81.4887	3400.3	0.419022
47452.3	49.76	13.5075	79.9653	3413.2	0.416969
47452.3	49.76	13.5075	79.9653	3413.2	0.416969
47612.8	49.76	13.5315	80.6901	3429.3	0.415508
48302.9	49.76	13.6053	81.3759	3440.6	0.413533
48302.9	49.76	13.6053	81.3759	3440.6	0.413533
47725.7	49.76	13.6429	82.1007	3451.2	0.411828
48099	49.76	13.682	82.1832	3445.7	0.411295
48099	49.76	13.682	82.1832	3445.7	0.411295
48263.9	49.76	13.6806	82.3785	3449	0.411366
48263.9	49.76	13.6806	82.3785	3449	0.411366
48567.7	49.75	13.7225	82.7778	3451.5	0.410488
48945.3	49.75	13.6471	82.487	3466.7	0.410592
48945.3	49.75	13.6471	82.487	3466.7	0.410592
48650.2	49.76	13.6212	81.2977	3466.1	0.41199
48650.2	49.76	13.6212	81.2977	3466.1	0.41199
48593.8	49.76	13.559	81.1458	3460.9	0.414025
49305.6	49.76	13.6024	80.9028	3445.7	0.41591
49305.6	49.76	13.6024	80.9028	3445.7	0.41591
49622.4	49.76	13.5723	81.5365	3436.4	0.417705
49622.4	49.76	13.5723	81.5365	3436.4	0.417705
49405.4	49.77	13.5909	81.428	3434.4	0.419753
49739.6	49.77	13.5793	80.8637	3439.8	0.421304
49739.6	49.77	13.5793	80.8637	3439.8	0.421304
50529.5	49.77	13.6169	82.2049	3455.7	0.419857
50251.7	49.77	13.5991	81.4974	3456.8	0.417872
50251.7	49.77	13.5991	81.4974	3456.8	0.417872
50820.3	49.77	13.614	81.1979	3455.1	0.416052
50820.3	49.77	13.614	81.1979	3455.1	0.416052
49904.5	49.77	13.6039	80.5078	3451.4	0.412934
50590.3	49.77	13.6461	80.8377	3456.8	0.410032
50590.3	49.77	13.6461	80.8377	3456.8	0.410032
50295.1	49.77	13.5446	80.6684	3459.5	0.407891
50295.1	49.77	13.5446	80.6684	3459.5	0.407891
51141.5	49.77	13.6646	81.8012	3458.3	0.4065
50824.7	49.77	13.6039	81.4149	3442.7	0.407587
50824.7	49.77	13.6039	81.4149	3442.7	0.407587
51536.5	49.77	13.5272	80.5425	3426.3	0.410005
51536.5	49.77	13.5272	80.5425	3426.3	0.410005
51827.3	49.77	13.5171	80.3472	3415.6	0.412929
50915.8	49.77	13.491	80.1997	3399.7	0.415213
50915.8	49.77	13.491	80.1997	3399.7	0.415213
51740.4	49.78	13.3831	78.5243	3396.3	0.413744
52196.2	49.77	13.491	79.4314	3390.9	0.411572
52196.2	49.77	13.491	79.4314	3390.9	0.411572
51979.2	49.77	13.4896	79.9002	3394.4	0.409498
51979.2	49.77	13.4896	79.9002	3394.4	0.409498
52447.9	49.77	13.4876	79.4314	3379.2	0.408026
52808.2	49.78	13.4997	79.8264	3362.6	0.408672
52808.2	49.78	13.4997	79.8264	3362.6	0.408672
53255.2	49.77	13.6082	81.3498	3345.4	0.409518
53255.2	49.77	13.6082	81.3498	3345.4	0.409518
52777.8	49.77	13.5142	80.2561	3331.4	0.412499
53433.2	49.77	13.6256	82.0226	3319.2	0.413985
53433.2	49.77	13.6256	82.0226	3319.2	0.413985
53142.4	49.77	13.6526	81.7231	3307.8	0.415291
53142.4	49.77	13.6526	81.7231	3307.8	0.415291
53285.6	49.77	13.5605	80.7075	3311.2	0.415378
53828.1	49.77	13.5489	80.3602	3334.5	0.413675
53671.9	49.77	13.4838	79.8785	3349.4	0.412342
53671.9	49.77	13.4838	79.8785	3349.4	0.412342
53598.1	49.77	13.5909	80.4427	3352	0.412739
53671.9	49.76	13.5966	81.2977	3340.5	0.415417
53671.9	49.76	13.5966	81.2977	3340.5	0.415417
53216.1	49.76	13.6806	81.9358	3339.9	0.416899
53741.3	49.76	13.7248	82.2439	3341.2	0.417934
53741.3	49.76	13.7248	82.2439	3341.2	0.417934
53849.8	49.76	13.6516	82.4436	3357.4	0.417049
53849.8	49.76	13.6516	82.4436	3357.4	0.417049
54079.9	49.76	13.6531	81.8663	3359.1	0.416362
54440.1	49.76	13.5851	81.0156	3351.6	0.416398
54440.1	49.76	13.5851	81.0156	3351.6	0.416398
54349	49.76	13.6455	81.5972	3334.5	0.416644
54349	49.76	13.6455	81.5972	3334.5	0.416644
53576.4	49.76	13.6502	82.1094	3314.7	0.417685
54835.1	49.76	13.6762	81.2977	3304.9	0.418258
54835.1	49.76	13.6762	81.2977	3304.9	0.418258
54279.5	49.76	13.656	82.296	3301.4	0.419792
54279.5	49.76	13.656	82.296	3301.4	0.419792
54379.3	49.76	13.6683	82.2179	3308.1	0.420664
54930.6	49.76	13.6936	82.3177	3334.7	0.419288
54930.6	49.76	13.6936	82.3177	3334.7	0.419288
53849.8	49.76	13.7109	82.9731	3353.6	0.418565
54605	49.76	13.6892	81.7839	3362.8	0.418728
54605	49.76	13.6892	81.7839	3362.8	0.418728
54982.6	49.76	13.5981	81.4149	3354.9	0.421115
54982.6	49.76	13.5981	81.4149	3354.9	0.421115
55321.2	49.76	13.5807	81.4844	3352.5	0.420492
55117.2	49.76	13.6429	81.2977	3365.3	0.417615
55117.2	49.76	13.6429	81.2977	3365.3	0.417615
55572.9	49.76	13.64	81.6276	3381.4	0.413054
55572.9	49.76	13.64	81.6276	3381.4	0.413054
54939.2	49.76	13.724	82.3481	3381.2	0.411481
55920.1	49.75	13.6646	81.0286	3361.8	0.413172
55920.1	49.75	13.6646	81.0286	3361.8	0.413172
55460.1	49.75	13.6536	81.7405	3338.6	0.416342
55460.1	49.75	13.6536	81.7405	3338.6	0.416342
56809.9	49.74	13.6212	81.2891	3309.7	0.420038
55321.2	49.73	13.6169	80.6858	3300.4	0.4221
55321.2	49.73	13.6169	80.6858	3300.4	0.4221
56028.6	49.74	13.6994	81.1806	3298	0.422559
57313.4	49.75	13.5489	80.4167	3306	0.422353
57313.4	49.75	13.5489	80.4167	3306	0.422353
57144.1	49.75	13.6227	81.5321	3309.2	0.421854
57144.1	49.75	13.6227	81.5321	3309.2	0.421854
56901	49.74	13.669	82.0096	3309	0.422877
56892.4	49.74	13.6901	81.9705	3307.3	0.424395
56892.4	49.74	13.6901	81.9705	3307.3	0.424395
57096.4	49.74	13.5851	81.0156	3305.6	0.424673
57096.4	49.74	13.5851	81.0156	3305.6	0.424673
56497.4	49.74	13.6372	81.7665	3302.9	0.423719
56979.2	49.74	13.7355	81.8663	3303.6	0.42266
56979.2	49.74	13.7355	81.8663	3303.6	0.42266
56862	49.74	13.7428	82.474	3295.3	0.422025
56862	49.74	13.7428	82.474	3295.3	0.422025
57369.8	49.74	13.6704	82.0573	3279.8	0.421946
57026.9	49.74	13.6386	81.0981	3264	0.422365
57026.9	49.74	13.6386	81.0981	3264	0.422365
57643.2	49.75	13.5749	80.5165	3265.9	0.423957
57643.2	49.75	13.5749	80.5165	3265.9	0.423957
57534.7	49.75	13.5955	80.6424	3267.9	0.426237
58867.2	49.74	13.6053	81.3411	3271.8	0.427807
58867.2	49.74	13.6053	81.3411	3271.8	0.427807
58211.8	49.75	13.5865	80.829	3278.4	0.426763
58250.9	49.75	13.5385	79.9479	3291.4	0.424166
58250.9	49.75	13.5385	79.9479	3291.4	0.424166
58211.8	49.75	13.6343	81.3759	3310.1	0.419413
58211.8	49.75	13.6343	81.3759	3310.1	0.419413
59913.2	49.74	13.6256	80.9028	3314.1	0.418485
58997.4	49.74	13.7283	82.4609	3311.6	0.41871
58997.4	49.74	13.7283	82.4609	3311.6	0.41871
59626.7	49.74	13.7326	82.3524	3307.7	0.41999
59626.7	49.74	13.7326	82.3524	3307.7	0.41999
60629.3	49.74	13.7428	83.1424	3297.6	0.422246
59474.8	49.74	13.8122	83.1033	3278.9	0.424777
59474.8	49.74	13.8122	83.1033	3278.9	0.424777
60542.5	49.74	13.7182	83.3507	3270.5	0.426051
60542.5	49.74	13.7182	83.3507	3270.5	0.426051
61128.5	49.74	13.7471	82.921	3274.5	0.425653
61276	49.73	13.8122	83.6806	3291.5	0.424275
61276	49.73	13.8122	83.6806	3291.5	0.424275
60217	49.74	13.6675	81.8186	3292.2	0.424063
60217	49.74	13.6675	81.8186	3292.2	0.424063
60993.9	49.74	13.682	82.2266	3285	0.424566
60915.8	49.74	13.8301	83.6502	3283.1	0.42405
60915.8	49.74	13.8301	83.6502	3283.1	0.42405
60816	49.74	13.8267	84.0104	3304.2	0.421343
60816	49.74	13.8267	84.0104	3304.2	0.421343
61536.5	49.73	13.8488	83.8932	3328	0.416827
61193.6	49.74	13.8108	84.2578	3343.5	0.414087
61193.6	49.74	13.8108	84.2578	3343.5	0.414087
61132.8	49.74	13.7587	82.5043	3350	0.413433
61336.8	49.75	13.7891	84.2882	3349.3	0.414296
61336.8	49.75	13.7891	84.2882	3349.3	0.414296
62447.9	49.75	13.8137	83.125	3338.4	0.416577
62447.9	49.75	13.8137	83.125	3338.4	0.416577
61727.4	49.75	13.7399	82.7821	3317.3	0.418443
62534.7	49.75	13.7153	83.3377	3311.5	0.419236
62534.7	49.75	13.7153	83.3377	3311.5	0.419236
62647.6	49.75	13.831	83.737	3310	0.418278
62647.6	49.75	13.831	83.737	3310	0.418278
63485.2	49.74	13.7905	83.2682	3313.4	0.417426
63402.8	49.74	13.7645	82.8385	3314.9	0.416061
63402.8	49.74	13.7645	82.8385	3314.9	0.416061
63611.1	49.74	13.7283	83.3073	3316.8	0.414436
63611.1	49.74	13.7283	83.3073	3316.8	0.414436
63329	49.74	13.7714	82.6389	3323.1	0.41359
64032.1	49.74	13.8108	83.4766	3328.5	0.413129
63658.9	49.74	13.6328	81.5495	3332.8	0.413526
63927.9	49.74	13.7514	82.6389	3328.8	0.412761
63927.9	49.74	13.7514	82.6389	3328.8	0.412761
64448.8	49.75	13.7717	83.1814	3316.5	0.413207
64448.8	49.75	13.7717	83.1814	3316.5	0.413207
63576.4	49.73	13.7731	83.4766	3303.2	0.414144
64066.8	49.74	13.656	81.4236	3292.3	0.416031
64066.8	49.74	13.656	81.4236	3292.3	0.416031
65095.5	49.74	13.5359	81.1111	3297.1	0.417518
65095.5	49.74	13.5359	81.1111	3297.1	0.417518
65199.7	49.74	13.6657	81.9531	3298.7	0.418438
65763.9	49.73	13.6936	83.1033	3297.5	0.419166
65763.9	49.73	13.6936	83.1033	3297.5	0.419166
63901.9	49.74	13.7225	83.1901	3279.6	0.4206
63901.9	49.74	13.7225	83.1901	3279.6	0.4206
64648.4	49.75	13.7167	82.8906	3276	0.421062
65130.2	49.74	14.009	86.1502	3294.2	0.419009
[truncated: 9,294 more rows]
