# Supplementary material for: Prediction method of particle size qualification rate of high-pressure roller mill based on end-edge-cloud synergy
Source: PeerJ Comput Sci. 2024 Jul 24;10:e2151. doi: 10.7717/peerj-cs.2151 (PMC11639132; doi:10.7717/peerj-cs.2151)
Supplement: Supplemental Information 1 [file peerj-cs-10-2151-s001.zip › wh176_240150_2023-04-25.xlsm]

## Sheet: wh176_240150_2023-04-25
Amp_D	TIMESTAMP	Amp_S	BW	Fre_DM	Fre_SM	LP	Pi_10	Pi_7	Pi_9	RG_D	RG_ND	Qualified_Size	Throughput
122.8	2023-04-25 00:00:01	139	42881.9	49.74	49.74	13.8552	1429.4	3103.6	2161	87.895	77.6693	0.398117	3590.4
122.8	2023-04-25 00:00:03	139	42881.9	49.74	49.74	13.8552	1429.4	3103.6	2161	87.895	77.6693	0.398117	3590.4
130.7	2023-04-25 00:00:05	140.1	43789.1	49.74	49.75	13.9728	1438.7	3101.3	2164.6	88.0859	77.6693	0.399273	3603.3
130.7	2023-04-25 00:00:07	140.1	43789.1	49.74	49.75	13.9728	1438.7	3101.3	2164.6	88.0859	77.6693	0.399273	3603.3
128.4	2023-04-25 00:00:09	141.4	43103.3	49.74	49.74	13.9583	1450.1	3115.2	2159.5	88.3854	77.6584	0.401734	3609.6
133.4	2023-04-25 00:00:11	131.2	43697.9	49.74	49.74	13.8788	1453.2	3138.9	2161.4	87.3134	77.6693	0.402036	3614.6
133.4	2023-04-25 00:00:13	131.2	43697.9	49.74	49.74	13.8788	1453.2	3138.9	2161.4	87.3134	77.6693	0.402036	3614.6
128.3	2023-04-25 00:00:15	137.2	42868.9	49.74	49.74	13.9567	1458.7	3117.5	2166.9	88.1771	77.6584	0.402333	3625.6
128.3	2023-04-25 00:00:17	137.2	42868.9	49.74	49.74	13.9567	1458.7	3117.5	2166.9	88.1771	77.6584	0.402333	3625.6
133.4	2023-04-25 00:00:19	144.5	43658.9	49.74	49.74	14.0162	1464.6	3092.7	2165.1	88.5417	77.6584	0.403504	3629.7
126.8	2023-04-25 00:00:21	137.1	42456.6	49.74	49.74	13.8903	1467.8	3089.6	2153	87.6215	77.6584	0.40538	3620.8
126.8	2023-04-25 00:00:23	137.1	42456.6	49.74	49.74	13.8903	1467.8	3089.6	2153	87.6215	77.6584	0.40538	3620.8
126.6	2023-04-25 00:00:25	131.2	42526	49.74	49.74	13.8139	1465	3065.7	2151.4	87.1962	77.6693	0.405099	3616.4
126.6	2023-04-25 00:00:27	131.2	42526	49.74	49.74	13.8139	1465	3065.7	2151.4	87.1962	77.6693	0.405099	3616.4
126.2	2023-04-25 00:00:29	127.7	42052.9	49.74	49.74	13.7543	1461.5	3069.6	2169	86.1632	77.6693	0.402562	3630.5
130.6	2023-04-25 00:00:31	134.8	43233.5	49.74	49.74	13.9265	1458.4	3083.8	2199.1	87.3307	77.6584	0.398742	3657.5
130.6	2023-04-25 00:00:33	134.8	43233.5	49.74	49.74	13.9265	1458.4	3083.8	2199.1	87.3307	77.6584	0.398742	3657.5
125	2023-04-25 00:00:35	132.8	41727.4	49.74	49.74	13.8411	1458.3	3131.7	2209.1	87.079	77.6693	0.397639	3667.4
130.2	2023-04-25 00:00:37	136.3	41675.3	49.74	49.74	13.9129	1454.9	3150.3	2206.8	87.6215	77.6693	0.397329	3661.7
130.2	2023-04-25 00:00:39	136.3	41675.3	49.74	49.74	13.9129	1454.9	3150.3	2206.8	87.6215	77.6693	0.397329	3661.7
124.6	2023-04-25 00:00:41	142.2	41770.8	49.74	49.74	13.8383	1448.9	3120.1	2202.8	87.2873	77.6693	0.396774	3651.7
124.6	2023-04-25 00:00:43	142.2	41770.8	49.74	49.74	13.8383	1448.9	3120.1	2202.8	87.2873	77.6693	0.396774	3651.7
130.2	2023-04-25 00:00:45	136.3	42560.8	49.74	49.74	13.8903	1432.3	3068.9	2192.2	86.9879	77.6693	0.395172	3624.5
130.9	2023-04-25 00:00:47	131.5	42322	49.74	49.74	13.9019	1420.9	3031.6	2176.5	87.0616	77.6584	0.39498	3597.4
130.9	2023-04-25 00:00:49	131.5	42322	49.74	49.74	13.9019	1420.9	3031.6	2176.5	87.0616	77.6584	0.39498	3597.4
130.5	2023-04-25 00:00:51	128.2	41775.2	49.74	49.74	13.763	1408	3040.5	2146	86.0373	77.6693	0.396173	3554
130.5	2023-04-25 00:00:53	128.2	41775.2	49.74	49.74	13.763	1408	3040.5	2146	86.0373	77.6693	0.396173	3554
129.5	2023-04-25 00:00:55	127	42287.3	49.74	49.74	13.8041	1402.2	3059	2099.3	85.7899	77.6584	0.400457	3501.5
130.6	2023-04-25 00:00:57	128.7	41592.9	49.74	49.73	13.8484	1391.8	3106.8	2072.1	86.3759	77.6693	0.401801	3463.9
130.6	2023-04-25 00:00:59	128.7	41592.9	49.74	49.73	13.8484	1391.8	3106.8	2072.1	86.3759	77.6693	0.401801	3463.9
127.2	2023-04-25 00:01:01	129	41449.7	49.74	49.74	13.805	1380	3074.8	2054.2	86.0807	77.6693	0.40184	3434.2
127.2	2023-04-25 00:01:03	129	41449.7	49.74	49.74	13.805	1380	3074.8	2054.2	86.0807	77.6693	0.40184	3434.2
124.5	2023-04-25 00:01:05	126.6	41909.7	49.74	49.74	13.7051	1366.4	3048.4	2039.2	84.7917	77.6693	0.401222	3405.6
127.9	2023-04-25 00:01:07	126.1	41592.9	49.75	49.74	13.5865	1364.4	2991	2025.8	83.6936	77.6693	0.402454	3390.2
127.9	2023-04-25 00:01:09	126.1	41592.9	49.75	49.74	13.5865	1364.4	2991	2025.8	83.6936	77.6693	0.402454	3390.2
124.2	2023-04-25 00:01:11	124.9	41792.5	49.75	49.75	13.5503	1366.3	2975	2020.2	82.2743	77.6693	0.403455	3386.5
124.2	2023-04-25 00:01:13	124.9	41792.5	49.75	49.75	13.5503	1366.3	2975	2020.2	82.2743	77.6693	0.403455	3386.5
131.1	2023-04-25 00:01:15	128.6	40668.4	49.75	49.75	13.737	1370.5	3012.1	2019.8	84.1884	77.6693	0.404242	3390.3
129.5	2023-04-25 00:01:17	127.5	41584.2	49.75	49.75	13.6343	1374.3	3027.2	2022.5	82.7908	77.6693	0.404587	3396.8
129.5	2023-04-25 00:01:19	127.5	41584.2	49.75	49.75	13.6343	1374.3	3027.2	2022.5	82.7908	77.6693	0.404587	3396.8
130.6	2023-04-25 00:01:21	124	41970.5	49.74	49.75	13.6615	1377	3050.3	2025.3	83.8411	77.6584	0.404726	3402.3
130.7	2023-04-25 00:01:23	132.7	41297.7	49.74	49.74	13.7341	1378.6	2998.7	2030.5	84.2969	77.6693	0.404388	3409.1
130.7	2023-04-25 00:01:25	132.7	41297.7	49.74	49.74	13.7341	1378.6	2998.7	2030.5	84.2969	77.6693	0.404388	3409.1
126.3	2023-04-25 00:01:27	124.5	41289.1	49.74	49.74	13.5677	1380.2	2984.1	2037.1	82.487	77.6693	0.403886	3417.3
126.3	2023-04-25 00:01:29	124.5	41289.1	49.74	49.74	13.5677	1380.2	2984.1	2037.1	82.487	77.6693	0.403886	3417.3
122.1	2023-04-25 00:01:31	124.6	41397.6	49.75	49.74	13.5475	1376.9	2961.2	2039.6	82.2092	77.6693	0.403015	3416.5
128.6	2023-04-25 00:01:33	122.1	40889.8	49.75	49.75	13.577	1374.1	2975.3	2045.1	82.5781	77.6693	0.401878	3419.2
128.6	2023-04-25 00:01:35	122.1	40889.8	49.75	49.75	13.577	1374.1	2975.3	2045.1	82.5781	77.6693	0.401878	3419.2
128.5	2023-04-25 00:01:37	124.5	41102.4	49.75	49.75	13.5532	1368.6	2981.1	2047.9	82.309	77.6693	0.400585	3416.5
128.5	2023-04-25 00:01:39	124.5	41102.4	49.75	49.75	13.5532	1368.6	2981.1	2047.9	82.309	77.6693	0.400585	3416.5
127.7	2023-04-25 00:01:41	128.5	41406.2	49.74	49.75	13.6849	1360.5	2960.1	2055.8	83.4288	77.6693	0.398238	3416.3
124.3	2023-04-25 00:01:43	127.1	41558.2	49.75	49.74	13.5518	1356.6	2956.9	2067.2	82.6476	77.6693	0.396226	3423.8
124.3	2023-04-25 00:01:45	127.1	41558.2	49.75	49.74	13.5518	1356.6	2956.9	2067.2	82.6476	77.6693	0.396226	3423.8
125.8	2023-04-25 00:01:47	125.7	40616.3	49.75	49.75	13.6111	1357.9	2957.8	2080.9	83.4158	77.6693	0.394876	3438.8
125.8	2023-04-25 00:01:49	125.7	40616.3	49.75	49.75	13.6111	1357.9	2957.8	2080.9	83.4158	77.6693	0.394876	3438.8
125.6	2023-04-25 00:01:51	120.1	41011.3	49.75	49.75	13.5489	1367.7	2977.8	2071.1	82.1701	77.6584	0.397726	3438.8
126.8	2023-04-25 00:01:53	124.9	41080.7	49.75	49.75	13.6589	1372.5	2990.4	2053.6	82.5825	77.6693	0.400601	3426.1
126.8	2023-04-25 00:01:55	124.9	41080.7	49.75	49.75	13.6589	1372.5	2990.4	2053.6	82.5825	77.6693	0.400601	3426.1
123	2023-04-25 00:01:57	120.4	40525.2	49.75	49.75	13.5139	1375	2994.6	2036.3	81.7839	77.6693	0.403072	3411.3
123	2023-04-25 00:01:59	120.4	40525.2	49.75	49.75	13.5139	1375	2994.6	2036.3	81.7839	77.6693	0.403072	3411.3
128.2	2023-04-25 00:02:01	130.9	40846.4	49.76	49.76	13.6646	1368.9	3037.3	2033.3	82.9254	77.6693	0.402357	3402.2
128.2	2023-04-25 00:02:03	130.9	40846.4	49.76	49.76	13.6646	1368.9	3037.3	2033.3	82.9254	77.6693	0.402357	3402.2
122.1	2023-04-25 00:02:05	120.4	41163.2	49.75	49.75	13.5373	1365.6	2990.8	2035.9	81.7361	77.6584	0.40147	3401.5
127.8	2023-04-25 00:02:07	116.6	40763.9	49.76	49.76	13.5894	1353	2951.3	2042.8	81.4583	77.6693	0.398433	3395.8
127.8	2023-04-25 00:02:09	116.6	40763.9	49.76	49.76	13.5894	1353	2951.3	2042.8	81.4583	77.6693	0.398433	3395.8
122.4	2023-04-25 00:02:11	119.5	40998.3	49.75	49.75	13.559	1352.3	2924.5	2058.5	82.1701	77.6584	0.396476	3410.8
122.4	2023-04-25 00:02:13	119.5	40998.3	49.75	49.75	13.559	1352.3	2924.5	2058.5	82.1701	77.6584	0.396476	3410.8
122.8	2023-04-25 00:02:15	117.3	41158.9	49.76	49.76	13.5127	1359.1	2978.6	2065	81.3238	77.6584	0.396922	3424.1
124.6	2023-04-25 00:02:17	122.4	40889.8	49.76	49.76	13.5634	1374.9	3001.1	2066.3	82.7083	77.6693	0.399541	3441.2
124.6	2023-04-25 00:02:19	122.4	40889.8	49.76	49.76	13.5634	1374.9	3001.1	2066.3	82.7083	77.6693	0.399541	3441.2
116.7	2023-04-25 00:02:21	122.7	40594.6	49.76	49.76	13.5276	1384.1	2994.1	2075.4	82.092	77.6584	0.400087	3459.5
116.7	2023-04-25 00:02:23	122.7	40594.6	49.76	49.76	13.5276	1384.1	2994.1	2075.4	82.092	77.6584	0.400087	3459.5
121.2	2023-04-25 00:02:25	118.4	40594.6	49.76	49.76	13.5171	1392.4	2966.3	2085.9	81.3498	77.6584	0.400311	3478.3
119.9	2023-04-25 00:02:27	115.4	40872.4	49.76	49.76	13.4578	1394.5	2975.9	2088.1	81.5495	77.6584	0.400419	3482.6
119.9	2023-04-25 00:02:29	115.4	40872.4	49.76	49.76	13.4578	1394.5	2975.9	2088.1	81.5495	77.6584	0.400419	3482.6
117.9	2023-04-25 00:02:31	113.1	40460.1	49.76	49.76	13.4018	1394.7	2980.8	2073.8	79.6441	77.6693	0.402105	3468.5
117.9	2023-04-25 00:02:33	113.1	40460.1	49.76	49.76	13.4018	1394.7	2980.8	2073.8	79.6441	77.6693	0.402105	3468.5
120.5	2023-04-25 00:02:35	116.6	41020	49.77	49.77	13.4578	1381.4	2989.2	2057	80.0564	77.6693	0.401757	3438.4
117.3	2023-04-25 00:02:37	114.5	41250	49.76	49.77	13.4592	1378.4	2982	2056.5	80.816	77.6584	0.401293	3434.9
117.3	2023-04-25 00:02:39	114.5	41250	49.76	49.77	13.4592	1378.4	2982	2056.5	80.816	77.6584	0.401293	3434.9
117.5	2023-04-25 00:02:41	113.4	41063.4	49.76	49.76	13.4071	1382.7	3018.7	2067.7	80.5512	77.6584	0.400736	3450.4
122.7	2023-04-25 00:02:43	114.5	41367.2	49.76	49.76	13.4398	1390.7	3038.8	2076.6	80.5859	77.6584	0.40109	3467.3
122.7	2023-04-25 00:02:45	114.5	41367.2	49.76	49.76	13.4398	1390.7	3038.8	2076.6	80.5859	77.6584	0.40109	3467.3
120	2023-04-25 00:02:47	116.9	41098.1	49.76	49.76	13.465	1391.5	3079.6	2083.4	80.7118	77.6693	0.400443	3474.9
120	2023-04-25 00:02:49	116.9	41098.1	49.76	49.76	13.465	1391.5	3079.6	2083.4	80.7118	77.6693	0.400443	3474.9
122	2023-04-25 00:02:51	121	41571.2	49.76	49.76	13.4852	1382.5	3090	2084.1	80.6337	77.6584	0.398806	3466.6
124.1	2023-04-25 00:02:53	119.9	41254.3	49.76	49.76	13.4751	1372.3	3131.4	2079.6	80.651	77.6584	0.397549	3451.9
124.1	2023-04-25 00:02:55	119.9	41254.3	49.76	49.76	13.4751	1372.3	3131.4	2079.6	80.651	77.6584	0.397549	3451.9
124.1	2023-04-25 00:02:57	119.9	41254.3	49.76	49.76	13.4751	1372.3	3131.4	2079.6	80.651	77.6584	0.397549	3451.9
118.7	2023-04-25 00:02:59	116.9	41553.8	49.76	49.76	13.3854	1362.9	3188.4	2036.9	80.2431	77.6693	0.400877	3399.8
118.2	2023-04-25 00:03:01	121	41896.7	49.76	49.76	13.4491	1364.5	3211.2	2005.1	80.434	77.6584	0.404944	3369.6
118.2	2023-04-25 00:03:04	121	41896.7	49.76	49.76	13.4491	1364.5	3211.2	2005.1	80.434	77.6584	0.404944	3369.6
118.5	2023-04-25 00:03:06	127.9	42052.9	49.76	49.76	13.5677	1372.6	3206.2	1976.8	81.3629	77.6693	0.409805	3349.4
125.6	2023-04-25 00:03:08	124.7	42079	49.76	49.76	13.5969	1382.4	3216.8	1960.9	81.862	77.6584	0.413484	3343.3
125.6	2023-04-25 00:03:10	124.7	42079	49.76	49.76	13.5969	1382.4	3216.8	1960.9	81.862	77.6584	0.413484	3343.3
125.6	2023-04-25 00:03:12	124.7	42079	49.76	49.76	13.5969	1382.4	3216.8	1960.9	81.862	77.6584	0.413484	3343.3
125.6	2023-04-25 00:03:14	124.7	42079	49.76	49.76	13.5969	1382.4	3216.8	1960.9	81.862	77.6584	0.413484	3343.3
125.6	2023-04-25 00:03:16	124.7	42079	49.76	49.76	13.5969	1382.4	3216.8	1960.9	81.862	77.6584	0.413484	3343.3
125.6	2023-04-25 00:03:18	124.7	42079	49.76	49.76	13.5969	1382.4	3216.8	1960.9	81.862	77.6584	0.413484	3343.3
125.6	2023-04-25 00:03:20	124.7	42079	49.76	49.76	13.5969	1382.4	3216.8	1960.9	81.862	77.6584	0.413484	3343.3
125.6	2023-04-25 00:03:22	124.7	42079	49.76	49.76	13.5969	1382.4	3216.8	1960.9	81.862	77.6584	0.413484	3343.3
125.6	2023-04-25 00:03:24	124.7	42079	49.76	49.76	13.5969	1382.4	3216.8	1960.9	81.862	77.6584	0.413484	3343.3
125.6	2023-04-25 00:03:26	124.7	42079	49.76	49.76	13.5969	1382.4	3216.8	1960.9	81.862	77.6584	0.413484	3343.3
125.6	2023-04-25 00:03:28	124.7	42079	49.76	49.76	13.5969	1382.4	3216.8	1960.9	81.862	77.6584	0.413484	3343.3
125.6	2023-04-25 00:03:30	124.7	42079	49.76	49.76	13.5969	1382.4	3216.8	1960.9	81.862	77.6584	0.413484	3343.3
125.6	2023-04-25 00:03:32	124.7	42079	49.76	49.76	13.5969	1382.4	3216.8	1960.9	81.862	77.6584	0.413484	3343.3
125.6	2023-04-25 00:03:34	124.7	42079	49.76	49.76	13.5969	1382.4	3216.8	1960.9	81.862	77.6584	0.413484	3343.3
125.6	2023-04-25 00:03:36	124.7	42079	49.76	49.76	13.5969	1382.4	3216.8	1960.9	81.862	77.6584	0.413484	3343.3
125.6	2023-04-25 00:03:38	124.7	42079	49.76	49.76	13.5969	1382.4	3216.8	1960.9	81.862	77.6584	0.413484	3343.3
125.6	2023-04-25 00:03:40	124.7	42079	49.76	49.76	13.5969	1382.4	3216.8	1960.9	81.862	77.6584	0.413484	3343.3
125.6	2023-04-25 00:03:42	124.7	42079	49.76	49.76	13.5969	1382.4	3216.8	1960.9	81.862	77.6584	0.413484	3343.3
123	2023-04-25 00:03:44	132.3	43246.5	49.75	49.75	13.8209	1429.8	3151.1	1982.7	85.8464	77.6693	0.418989	3412.5
123	2023-04-25 00:03:46	132.3	43246.5	49.75	49.75	13.8209	1429.8	3151.1	1982.7	85.8464	77.6693	0.418989	3412.5
127	2023-04-25 00:03:48	140.8	43424.5	49.75	49.75	14.0003	1435.4	3123.6	1986	87.7344	77.6693	0.419536	3421.4
135.6	2023-04-25 00:03:52	144.4	43233.5	49.74	49.74	14.1247	1445	3099	1995.5	89.5747	77.6693	0.419997	3440.5
135.7	2023-04-25 00:03:54	151.3	42187.5	49.73	49.73	14.2046	1449.7	3091.2	1999.5	89.7483	77.6693	0.4203	3449.2
135.7	2023-04-25 00:03:56	151.3	42187.5	49.73	49.73	14.2046	1449.7	3091.2	1999.5	89.7483	77.6693	0.4203	3449.2
132.1	2023-04-25 00:03:58	139	42434.9	49.73	49.73	14.1551	1453.1	3080.3	2004.8	89.8568	77.6693	0.420226	3457.9
137.5	2023-04-25 00:04:00	147.3	41766.5	49.74	49.74	14.1869	1452	3059.6	2008.6	90.0781	77.6693	0.41958	3460.6
137.5	2023-04-25 00:04:02	147.3	41766.5	49.74	49.74	14.1869	1452	3059.6	2008.6	90.0781	77.6693	0.41958	3460.6
134.9	2023-04-25 00:04:04	141.4	42217.9	49.73	49.73	14.2028	1449.6	3045.3	2013.5	90.2517	77.6693	0.418585	3463.1
134.9	2023-04-25 00:04:06	141.4	42217.9	49.73	49.73	14.2028	1449.6	3045.3	2013.5	90.2517	77.6693	0.418585	3463.1
131	2023-04-25 00:04:08	144.9	42434.9	49.73	49.73	14.1131	1445.6	3075.6	2013.4	89.6528	77.6693	0.417924	3459
130.7	2023-04-25 00:04:10	131.7	42630.2	49.73	49.73	13.9793	1439.5	3103.1	2031.6	87.7257	77.6693	0.41471	3471.1
130.7	2023-04-25 00:04:12	131.7	42630.2	49.73	49.73	13.9793	1439.5	3103.1	2031.6	87.7257	77.6693	0.41471	3471.1
135.3	2023-04-25 00:04:14	141.1	42343.8	49.73	49.73	14.048	1429	3122.6	2053.7	88.2943	77.6693	0.410314	3482.7
135.3	2023-04-25 00:04:16	141.1	42343.8	49.73	49.73	14.048	1429	3122.6	2053.7	88.2943	77.6693	0.410314	3482.7
127.5	2023-04-25 00:04:18	137.2	42526	49.74	49.73	14.0061	1420.4	3112.9	2064.6	88.3203	77.6693	0.407575	3485
133.1	2023-04-25 00:04:20	137.7	41432.3	49.74	49.74	14.0336	1396.6	3095.8	2058.3	88.0859	77.6584	0.404237	3454.9
133.1	2023-04-25 00:04:22	137.7	41432.3	49.74	49.74	14.0336	1396.6	3095.8	2058.3	88.0859	77.6584	0.404237	3454.9
129.5	2023-04-25 00:04:24	137.9	41015.6	49.74	49.74	14.0061	1384.9	3090.1	2040.3	88.6502	77.6584	0.404327	3425.2
129.5	2023-04-25 00:04:26	137.9	41015.6	49.74	49.74	14.0061	1384.9	3090.1	2040.3	88.6502	77.6584	0.404327	3425.2
126.5	2023-04-25 00:04:28	142.8	41289.1	49.73	49.74	14.0538	1376.7	3088.1	2016.8	88.9974	77.6693	0.405687	3393.5
129.2	2023-04-25 00:04:30	142.8	41067.7	49.74	49.74	14.0553	1377.4	3112.4	1970.7	89.2231	77.6693	0.411398	3348.1
129.2	2023-04-25 00:04:32	142.8	41067.7	49.74	49.74	14.0553	1377.4	3112.4	1970.7	89.2231	77.6693	0.411398	3348.1
131.5	2023-04-25 00:04:34	150.5	41232.6	49.74	49.74	14.1363	1381.4	3126.4	1913.9	89.2274	77.6693	0.419203	3295.3
131.5	2023-04-25 00:04:36	150.5	41232.6	49.74	49.74	14.1363	1381.4	3126.4	1913.9	89.2274	77.6693	0.419203	3295.3
130.9	2023-04-25 00:04:38	145	41558.2	49.73	49.74	14.1435	1384.2	3136.6	1884.8	90.3733	77.6693	0.423432	3269
133	2023-04-25 00:04:40	143.9	40703.1	49.73	49.73	14.1739	1389.3	3141.2	1865.9	90.5599	77.6693	0.426794	3255.2
133	2023-04-25 00:04:42	143.9	40703.1	49.73	49.73	14.1739	1389.3	3141.2	1865.9	90.5599	77.6693	0.426794	3255.2
134.2	2023-04-25 00:04:44	142.7	41067.7	49.73	49.73	14.2095	1398.9	3156.8	1863.9	90.3646	77.6693	0.428742	3262.8
134.2	2023-04-25 00:04:46	142.7	41067.7	49.73	49.73	14.2095	1398.9	3156.8	1863.9	90.3646	77.6693	0.428742	3262.8
133.7	2023-04-25 00:04:48	144.3	40811.6	49.73	49.73	14.1826	1403.8	3158.3	1873.8	89.8134	77.6693	0.428301	3277.6
131.2	2023-04-25 00:04:50	146.3	40776.9	49.73	49.73	14.184	1403.9	3128.8	1878.9	90.3472	77.6693	0.427653	3282.8
131.2	2023-04-25 00:04:52	146.3	40776.9	49.73	49.73	14.184	1403.9	3128.8	1878.9	90.3472	77.6693	0.427653	3282.8
137.8	2023-04-25 00:04:54	146.8	39991.3	49.72	49.73	14.2824	1404.7	3088.9	1880	91.441	77.6693	0.427649	3284.7
137.8	2023-04-25 00:04:56	146.8	39991.3	49.72	49.73	14.2824	1404.7	3088.9	1880	91.441	77.6693	0.427649	3284.7
137.8	2023-04-25 00:04:58	140.8	40173.6	49.73	49.73	14.2014	1406.7	3052.5	1877.9	90.816	77.6693	0.428271	3284.6
137.5	2023-04-25 00:05:00	147.1	40156.2	49.72	49.73	14.2462	1409.4	3049.5	1879.1	90.8073	77.6693	0.428584	3288.5
137.5	2023-04-25 00:05:02	147.1	40156.2	49.72	49.73	14.2462	1409.4	3049.5	1879.1	90.8073	77.6693	0.428584	3288.5
131.8	2023-04-25 00:05:04	142.3	40381.9	49.72	49.72	14.2078	1412.2	3039.1	1878.3	91.3889	77.6693	0.429175	3290.5
131.8	2023-04-25 00:05:06	142.3	40381.9	49.72	49.72	14.2078	1412.2	3039.1	1878.3	91.3889	77.6693	0.429175	3290.5
140	2023-04-25 00:05:08	143.6	39848.1	49.72	49.72	14.1985	1407.2	3008.1	1884.6	91.0851	77.6693	0.427486	3291.8
136.8	2023-04-25 00:05:10	143.6	39375	49.72	49.72	14.1985	1401.7	3007.5	1902.9	91.3281	77.6693	0.424166	3304.6
136.8	2023-04-25 00:05:12	143.6	39375	49.72	49.72	14.1985	1401.7	3007.5	1902.9	91.3281	77.6693	0.424166	3304.6
133.9	2023-04-25 00:05:14	147.2	39405.4	49.72	49.72	14.1479	1398.5	3025.4	1926	90.9766	77.6693	0.420665	3324.5
123.7	2023-04-25 00:05:16	139.7	38832.5	49.74	49.73	14.0249	1407	3061.3	1940.1	89.0582	77.6693	0.420364	3347.1
123.7	2023-04-25 00:05:18	139.7	38832.5	49.74	49.73	14.0249	1407	3061.3	1940.1	89.0582	77.6693	0.420364	3347.1
121.6	2023-04-25 00:05:20	142.8	38932.3	49.75	49.74	13.9207	1416.7	3072.1	1939.8	87.8733	77.6693	0.422077	3356.5
121.6	2023-04-25 00:05:22	142.8	38932.3	49.75	49.74	13.9207	1416.7	3072.1	1939.8	87.8733	77.6693	0.422077	3356.5
122.7	2023-04-25 00:05:24	137.9	39140.6	49.75	49.75	13.8889	1424.1	3081.2	1943.8	87.7865	77.6693	0.422845	3367.9
121	2023-04-25 00:05:26	144.5	38758.7	49.75	49.75	13.9468	1431.8	3109.8	1954.7	87.7734	77.6693	0.422796	3386.5
121	2023-04-25 00:05:28	144.5	38758.7	49.75	49.75	13.9468	1431.8	3109.8	1954.7	87.7734	77.6693	0.422796	3386.5
124.1	2023-04-25 00:05:30	137.6	39305.6	49.76	49.76	13.8391	1439.9	3122	1971.7	86.9575	77.6693	0.42206	3411.6
124.1	2023-04-25 00:05:32	137.6	39305.6	49.76	49.76	13.8391	1439.9	3122	1971.7	86.9575	77.6693	0.42206	3411.6
123.3	2023-04-25 00:05:34	133.8	38454.9	49.75	49.76	13.8469	1440.5	3107.6	1976.8	86.0373	77.6693	0.421532	3417.3
128.4	2023-04-25 00:05:36	140.9	38042.5	49.75	49.75	13.9988	1445.1	3117.6	1991.3	87.2743	77.6693	0.420527	3436.4
128.4	2023-04-25 00:05:38	140.9	38042.5	49.75	49.75	13.9988	1445.1	3117.6	1991.3	87.2743	77.6693	0.420527	3436.4
124.8	2023-04-25 00:05:40	147.7	38042.5	49.76	49.75	13.8802	1435.7	3127	2010.6	87.1788	77.6693	0.416592	3446.3
124.8	2023-04-25 00:05:42	147.7	38042.5	49.76	49.75	13.8802	1435.7	3127	2010.6	87.1788	77.6693	0.416592	3446.3
124.1	2023-04-25 00:05:44	141.6	38346.4	49.76	49.76	13.9308	1437.9	3153.4	2036.5	87.1962	77.6693	0.413856	3474.4
120.4	2023-04-25 00:05:46	152.7	37105	49.76	49.76	14.0148	1434.6	3144	2065.6	88.7066	77.6747	0.409862	3500.2
120.4	2023-04-25 00:05:48	152.7	37105	49.76	49.76	14.0148	1434.6	3144	2065.6	88.7066	77.6747	0.409862	3500.2
123.1	2023-04-25 00:05:50	156.3	37426.2	49.77	49.76	14.0654	1435.2	3136.7	2120.9	88.1684	77.6693	0.403588	3556.1
119.2	2023-04-25 00:05:52	150.6	38572	49.77	49.77	13.9708	1433.6	3142.8	2181.4	87.9471	77.6693	0.39657	3615
119.2	2023-04-25 00:05:54	150.6	38572	49.77	49.77	13.9708	1433.6	3142.8	2181.4	87.9471	77.6693	0.39657	3615
116.2	2023-04-25 00:05:56	152.6	38893.2	49.77	49.77	13.9887	1430.4	3145.7	2224.5	88.4549	77.6747	0.391365	3654.9
116.2	2023-04-25 00:05:58	152.6	38893.2	49.77	49.77	13.9887	1430.4	3145.7	2224.5	88.4549	77.6747	0.391365	3654.9
117.7	2023-04-25 00:06:00	151.2	38081.6	49.77	49.77	13.9931	1418.4	3141.9	2257	88.7804	77.6693	0.385917	3675.4
119.4	2023-04-25 00:06:02	153.1	37395.8	49.77	49.77	14.059	1393.7	3084.3	2268.3	89.2795	77.6693	0.380584	3662
119.4	2023-04-25 00:06:04	153.1	37395.8	49.77	49.77	14.059	1393.7	3084.3	2268.3	89.2795	77.6693	0.380584	3662
115.3	2023-04-25 00:06:06	146.5	37808.2	49.77	49.77	14.0003	1382.2	3054.1	2258.6	88.2552	77.6693	0.379642	3640.8
115.3	2023-04-25 00:06:08	146.5	37808.2	49.77	49.77	14.0003	1382.2	3054.1	2258.6	88.2552	77.6693	0.379642	3640.8
117.4	2023-04-25 00:06:10	143.5	37773.4	49.77	49.77	13.9453	1377.6	2984.3	2249	87.9688	77.6693	0.37986	3626.6
121	2023-04-25 00:06:12	137.8	37868.9	49.77	49.77	13.9091	1379	2914	2235.9	86.7448	77.6747	0.381477	3614.9
121	2023-04-25 00:06:14	137.8	37868.9	49.77	49.77	13.9091	1379	2914	2235.9	86.7448	77.6747	0.381477	3614.9
116.1	2023-04-25 00:06:16	148.6	37686.6	49.77	49.77	14.0119	1380.3	2825.3	2218	88.6892	77.6693	0.383598	3598.3
116.1	2023-04-25 00:06:18	148.6	37686.6	49.77	49.77	14.0119	1380.3	2825.3	2218	88.6892	77.6693	0.383598	3598.3
115.7	2023-04-25 00:06:20	141.6	36888	49.77	49.77	13.8108	1379.6	2812	2169.8	86.7622	77.6693	0.388685	3549.4
121	2023-04-25 00:06:22	126.4	35742.2	49.77	49.77	13.7963	1379	2812	2114.5	86.1632	77.6693	0.394733	3493.5
121	2023-04-25 00:06:24	126.4	35742.2	49.77	49.77	13.7963	1379	2812	2114.5	86.1632	77.6693	0.394733	3493.5
118.4	2023-04-25 00:06:26	130.1	36375.9	49.77	49.77	13.6259	1378.8	2775.2	2040.5	83.3941	77.6584	0.40324	3419.3
120.2	2023-04-25 00:06:28	133.7	35594.6	49.77	49.77	13.6372	1376.3	2753.4	2020.6	83.6675	77.6693	0.405164	3396.9
120.2	2023-04-25 00:06:30	133.7	35594.6	49.77	49.77	13.6372	1376.3	2753.4	2020.6	83.6675	77.6693	0.405164	3396.9
118.9	2023-04-25 00:06:32	123.1	36050.3	49.77	49.77	13.4838	1377.4	2748.6	2015.2	82.7908	77.6693	0.406001	3392.6
118.9	2023-04-25 00:06:34	123.1	36050.3	49.77	49.77	13.4838	1377.4	2748.6	2015.2	82.7908	77.6693	0.406001	3392.6
117.1	2023-04-25 00:06:36	122.1	35360.2	49.77	49.77	13.4115	1375.9	2780.5	2039.1	82.3264	77.6693	0.402899	3415
120.4	2023-04-25 00:06:38	124	35290.8	49.77	49.77	13.3492	1384.2	2803.9	2092.6	79.6701	77.6693	0.398125	3476.8
120.4	2023-04-25 00:06:40	124	35290.8	49.77	49.77	13.3492	1384.2	2803.9	2092.6	79.6701	77.6693	0.398125	3476.8
118.9	2023-04-25 00:06:42	117.8	35217	49.76	49.77	13.2451	1387.3	2824.2	2121.9	78.2552	77.6693	0.395332	3509.2
118.9	2023-04-25 00:06:44	117.8	35217	49.76	49.77	13.2451	1387.3	2824.2	2121.9	78.2552	77.6693	0.395332	3509.2
117.2	2023-04-25 00:06:46	120.1	35195.3	49.77	49.76	13.2682	1390.2	2840.6	2136.6	78.0599	77.6693	0.394182	3526.8
121.1	2023-04-25 00:06:48	110	34978.3	49.77	49.77	13.2292	1388.5	2854.8	2135.7	78.0252	77.6693	0.39399	3524.2
121.1	2023-04-25 00:06:50	110	34978.3	49.77	49.77	13.2292	1388.5	2854.8	2135.7	78.0252	77.6693	0.39399	3524.2
122.6	2023-04-25 00:06:52	116.9	35043.4	49.76	49.76	13.2613	1389.9	2839.3	2137.1	78.2899	77.6693	0.394074	3527
122.6	2023-04-25 00:06:54	116.9	35043.4	49.76	49.76	13.2613	1389.9	2839.3	2137.1	78.2899	77.6693	0.394074	3527
122.7	2023-04-25 00:06:56	114.9	35000	49.76	49.76	13.2798	1391.6	2832.5	2137.3	78.0295	77.6584	0.394344	3528.9
123.1	2023-04-25 00:06:58	113.1	35104.2	49.76	49.76	13.2176	1387.9	2843.3	2145.5	78.3637	77.6584	0.392794	3533.4
123.1	2023-04-25 00:07:00	113.1	35104.2	49.76	49.76	13.2176	1387.9	2843.3	2145.5	78.3637	77.6584	0.392794	3533.4
127.2	2023-04-25 00:07:02	113.9	35199.7	49.76	49.76	13.3102	1374.5	2875.7	2164.6	78.6936	77.6693	0.388376	3539.1
127.2	2023-04-25 00:07:04	113.9	35199.7	49.76	49.76	13.3102	1374.5	2875.7	2164.6	78.6936	77.6693	0.388376	3539.1
122.3	2023-04-25 00:07:06	119.5	35108.5	49.76	49.76	13.3174	1362.1	2886.7	2173	78.546	77.6693	0.385307	3535.1
123.3	2023-04-25 00:07:08	116.2	34987	49.76	49.76	13.3449	1350.7	2875.7	2172.9	78.9757	77.6584	0.38333	3523.6
123.3	2023-04-25 00:07:10	116.2	34987	49.76	49.76	13.3449	1350.7	2875.7	2172.9	78.9757	77.6584	0.38333	3523.6
122.6	2023-04-25 00:07:12	114.7	34791.7	49.76	49.76	13.3999	1342.9	2851.4	2152	80.1823	77.6693	0.384246	3494.9
120.9	2023-04-25 00:07:14	110.5	34804.7	49.76	49.76	13.3368	1341	2846.1	2123.8	78.4549	77.6584	0.387035	3464.8
120.9	2023-04-25 00:07:16	110.5	34804.7	49.76	49.76	13.3368	1341	2846.1	2123.8	78.4549	77.6584	0.387035	3464.8
121.9	2023-04-25 00:07:18	108.8	35004.3	49.76	49.76	13.3145	1344.1	2842.7	2090.5	77.8472	77.6584	0.391341	3434.6
121.9	2023-04-25 00:07:20	108.8	35004.3	49.76	49.76	13.3145	1344.1	2842.7	2090.5	77.8472	77.6584	0.391341	3434.6
119.4	2023-04-25 00:07:22	109.7	34691.8	49.76	49.76	13.316	1345.3	2868.2	2044.9	77.9688	77.6584	0.39682	3390.2
121.8	2023-04-25 00:07:24	110.7	34730.9	49.76	49.76	13.3597	1348.4	2900.9	2006.5	77.9731	77.6693	0.40192	3354.9
121.8	2023-04-25 00:07:26	110.7	34730.9	49.76	49.76	13.3597	1348.4	2900.9	2006.5	77.9731	77.6693	0.40192	3354.9
120.7	2023-04-25 00:07:28	117.3	34717.9	49.76	49.76	13.4462	1351.1	2929.7	1980.8	79.605	77.6693	0.405504	3331.9
120.7	2023-04-25 00:07:30	117.3	34717.9	49.76	49.76	13.4462	1351.1	2929.7	1980.8	79.605	77.6693	0.405504	3331.9
121.4	2023-04-25 00:07:32	109.2	34856.8	49.76	49.76	13.3565	1364.2	2940	1953.7	78.4462	77.6693	0.411164	3317.9
121.1	2023-04-25 00:07:34	106.6	34960.9	49.75	49.76	13.3174	1385	2934.4	1942.3	78.3984	77.6693	0.416253	3327.3
121.1	2023-04-25 00:07:36	106.6	34960.9	49.75	49.76	13.3174	1385	2934.4	1942.3	78.3984	77.6693	0.416253	3327.3
122.4	2023-04-25 00:07:38	106	35026	49.76	49.76	13.3984	1393.6	2934.5	1972.7	79.2188	77.6693	0.413986	3366.3
122.4	2023-04-25 00:07:40	106	35026	49.76	49.76	13.3984	1393.6	2934.5	1972.7	79.2188	77.6693	0.413986	3366.3
126.5	2023-04-25 00:07:42	111.8	34934.9	49.76	49.76	13.3955	1394.1	2937.1	2014.1	78.7457	77.6693	0.409043	3408.2
123.8	2023-04-25 00:07:44	111.5	35104.2	49.75	49.75	13.4071	1394.9	2958.1	2041.6	78.1467	77.6693	0.405907	3436.5
123.8	2023-04-25 00:07:46	111.5	35104.2	49.75	49.75	13.4071	1394.9	2958.1	2041.6	78.1467	77.6693	0.405907	3436.5
125.1	2023-04-25 00:07:48	114.2	35073.8	49.75	49.75	13.4216	1391.9	2962.3	2033.7	79.0017	77.653	0.406323	3425.6
125.6	2023-04-25 00:07:50	117.6	35069.4	49.75	49.75	13.5001	1402.7	2971.7	2006.9	80.026	77.6693	0.411397	3409.6
125.6	2023-04-25 00:07:52	117.6	35069.4	49.75	49.75	13.5001	1402.7	2971.7	2006.9	80.026	77.6693	0.411397	3409.6
123.7	2023-04-25 00:07:54	114	35086.8	49.75	49.75	13.4766	1406.8	2960.3	1999.6	79.605	77.6584	0.412987	3406.4
123.7	2023-04-25 00:07:56	114	35086.8	49.75	49.75	13.4766	1406.8	2960.3	1999.6	79.605	77.6584	0.412987	3406.4
129.2	2023-04-25 00:07:58	115.4	35199.7	49.75	49.75	13.5243	1424.9	2923.1	1992.8	79.9523	77.6584	0.416918	3417.7
125.9	2023-04-25 00:08:00	115.9	35186.6	49.75	49.75	13.5547	1432	2876.9	1989.6	80.5035	77.6584	0.418518	3421.6
125.9	2023-04-25 00:08:02	115.9	35186.6	49.75	49.75	13.5547	1432	2876.9	1989.6	80.5035	77.6584	0.418518	3421.6
121.5	2023-04-25 00:08:04	115.7	35212.7	49.75	49.75	13.452	1441.4	2853.3	1980.8	79.7873	77.6584	0.421191	3422.2
121.5	2023-04-25 00:08:06	115.7	35212.7	49.75	49.75	13.452	1441.4	2853.3	1980.8	79.7873	77.6584	0.421191	3422.2
125.1	2023-04-25 00:08:08	122.8	35043.4	49.75	49.75	13.5909	1444.4	2883.3	1983.6	81.033	77.6584	0.421354	3428
123.9	2023-04-25 00:08:10	116.7	35017.4	49.75	49.75	13.5446	1454.6	2925.7	1989.8	80.4688	77.6584	0.422309	3444.4
123.9	2023-04-25 00:08:12	116.7	35017.4	49.75	49.75	13.5446	1454.6	2925.7	1989.8	80.4688	77.6584	0.422309	3444.4
120.7	2023-04-25 00:08:14	115.3	35021.7	49.75	49.75	13.4893	1461.8	2955.7	2000.3	80.6684	77.6584	0.422229	3462.1
120.7	2023-04-25 00:08:16	115.3	35021.7	49.75	49.75	13.4893	1461.8	2955.7	2000.3	80.6684	77.6584	0.422229	3462.1
120.7	2023-04-25 00:08:18	115.3	35021.7	49.75	49.75	13.4893	1461.8	2955.7	2000.3	80.6684	77.6584	0.422229	3462.1
120.7	2023-04-25 00:08:20	115.3	35021.7	49.75	49.75	13.4893	1461.8	2955.7	2000.3	80.6684	77.6584	0.422229	3462.1
123.9	2023-04-25 00:08:22	115.8	35104.2	49.76	49.76	13.4852	1470.2	2942.4	2060.6	79.5747	77.6584	0.416393	3530.8
123.9	2023-04-25 00:08:24	115.8	35104.2	49.76	49.76	13.4852	1470.2	2942.4	2060.6	79.5747	77.6584	0.416393	3530.8
123.9	2023-04-25 00:08:26	115.8	35104.2	49.76	49.76	13.4852	1470.2	2942.4	2060.6	79.5747	77.6584	0.416393	3530.8
129	2023-04-25 00:08:28	116.5	35095.5	49.75	49.76	13.533	1465.7	2942.7	2094.5	79.5139	77.6584	0.41169	3560.2
129	2023-04-25 00:08:30	116.5	35095.5	49.75	49.76	13.533	1465.7	2942.7	2094.5	79.5139	77.6584	0.41169	3560.2
129	2023-04-25 00:08:32	116.5	35095.5	49.75	49.76	13.533	1465.7	2942.7	2094.5	79.5139	77.6584	0.41169	3560.2
124.7	2023-04-25 00:08:34	114.4	34952.3	49.75	49.75	13.5619	1464.4	2955.6	2051.5	81.645	77.6693	0.416508	3515.9
124.7	2023-04-25 00:08:36	106.1	34739.6	49.75	49.75	13.4404	1458.1	2961.9	2045.7	80.651	77.6584	0.416148	3503.8
124.7	2023-04-25 00:08:38	106.1	34739.6	49.75	49.75	13.4404	1458.1	2961.9	2045.7	80.651	77.6584	0.416148	3503.8
125.9	2023-04-25 00:08:40	109.5	34852.4	49.75	49.75	13.4144	1448.6	2925.2	2064.3	79.4792	77.6584	0.412366	3512.9
125.9	2023-04-25 00:08:42	109.5	34852.4	49.75	49.75	13.4144	1448.6	2925.2	2064.3	79.4792	77.6584	0.412366	3512.9
122.2	2023-04-25 00:08:44	113.4	34783	49.75	49.75	13.4433	1437.9	2864.8	2080	79.2535	77.6584	0.408738	3517.9
119.7	2023-04-25 00:08:46	116.5	34900.2	49.76	49.76	13.3926	1434.2	2825	2088	77.9167	77.6693	0.407189	3522.2
119.7	2023-04-25 00:08:48	116.5	34900.2	49.76	49.76	13.3926	1434.2	2825	2088	77.9167	77.6693	0.407189	3522.2
119.7	2023-04-25 00:08:50	116.5	34900.2	49.76	49.76	13.3926	1434.2	2825	2088	77.9167	77.6693	0.407189	3522.2
119.7	2023-04-25 00:08:52	116.5	34900.2	49.76	49.76	13.3926	1434.2	2825	2088	77.9167	77.6693	0.407189	3522.2
123.1	2023-04-25 00:08:54	114.3	34709.2	49.76	49.76	13.4303	1417.7	2830.2	2128.3	79.2318	77.6693	0.399803	3546
123.1	2023-04-25 00:08:56	114.3	34709.2	49.76	49.76	13.4303	1417.7	2830.2	2128.3	79.2318	77.6693	0.399803	3546
123.1	2023-04-25 00:08:58	114.3	34709.2	49.76	49.76	13.4303	1417.7	2830.2	2128.3	79.2318	77.6693	0.399803	3546
125.4	2023-04-25 00:09:00	105.3	34882.8	49.76	49.76	13.3435	1402.4	2833.1	2139.4	77.7561	77.6693	0.395957	3541.8
125.4	2023-04-25 00:09:02	105.3	34882.8	49.76	49.76	13.3435	1402.4	2833.1	2139.4	77.7561	77.6693	0.395957	3541.8
125.4	2023-04-25 00:09:04	105.3	34882.8	49.76	49.76	13.3435	1402.4	2833.1	2139.4	77.7561	77.6693	0.395957	3541.8
121.7	2023-04-25 00:09:06	107.1	34709.2	49.77	49.76	13.2972	1402.1	2810	2053.2	76.7839	77.6693	0.405782	3455.3
121.7	2023-04-25 00:09:08	107.1	34709.2	49.77	49.76	13.2972	1402.1	2810	2053.2	76.7839	77.6693	0.405782	3455.3
121.2	2023-04-25 00:09:10	109.4	34835.1	49.76	49.76	13.3218	1402	2799.9	1995.1	77.4479	77.6584	0.412705	3397.1
121.2	2023-04-25 00:09:12	109.4	34835.1	49.76	49.76	13.3218	1402	2799.9	1995.1	77.4479	77.6584	0.412705	3397.1
121.2	2023-04-25 00:09:14	106.3	34726.6	49.76	49.76	13.3174	1400	2792.4	1970.9	76.8186	77.6584	0.415319	3370.9
121.2	2023-04-25 00:09:16	106.3	34726.6	49.76	49.76	13.3174	1400	2792.4	1970.9	76.8186	77.6584	0.415319	3370.9
120	2023-04-25 00:09:18	109.1	34895.8	49.77	49.77	13.338	1397.2	2817.6	1962.9	78.0599	77.6693	0.415821	3360.1
118.1	2023-04-25 00:09:20	110.1	34852.4	49.77	49.77	13.2726	1388.6	2868	1957	76.2457	77.6693	0.415053	3345.6
118.1	2023-04-25 00:09:22	110.1	34852.4	49.77	49.77	13.2726	1388.6	2868	1957	76.2457	77.6693	0.415053	3345.6
116.5	2023-04-25 00:09:24	112.3	34895.8	49.77	49.77	13.3319	1383.5	2901	1943.9	76.9445	77.6584	0.41579	3327.4
116.5	2023-04-25 00:09:26	112.3	34895.8	49.77	49.77	13.3319	1383.5	2901	1943.9	76.9445	77.6584	0.41579	3327.4
109.7	2023-04-25 00:09:28	107.2	34822	49.78	49.77	13.2393	1384.7	2924.6	1924.3	77.5	77.6693	0.418465	3309
114.6	2023-04-25 00:09:30	111.8	34865.4	49.78	49.78	13.3203	1389	2951.1	1892.3	78.0469	77.6693	0.423308	3281.3
114.6	2023-04-25 00:09:32	111.8	34865.4	49.78	49.78	13.3203	1389	2951.1	1892.3	78.0469	77.6693	0.423308	3281.3
114.7	2023-04-25 00:09:34	113.1	34804.7	49.78	49.78	13.3087	1392.3	2996.2	1885.7	77.2873	77.6693	0.424741	3278
114.3	2023-04-25 00:09:36	112.1	35117.2	49.78	49.78	13.3145	1389.1	3012.4	1884.6	77.5521	77.6693	0.424321	3273.7
114.3	2023-04-25 00:09:38	112.1	35117.2	49.78	49.78	13.3145	1389.1	3012.4	1884.6	77.5521	77.6693	0.424321	3273.7
117.9	2023-04-25 00:09:40	116.4	35147.6	49.78	49.78	13.3695	1391.3	3013.9	1897.3	77.5868	77.6584	0.423068	3288.6
117.9	2023-04-25 00:09:42	116.4	35147.6	49.78	49.78	13.3695	1391.3	3013.9	1897.3	77.5868	77.6584	0.423068	3288.6
121	2023-04-25 00:09:44	117.1	35347.2	49.77	49.77	13.4751	1400.7	2979.3	1899.9	78.9757	77.6693	0.424377	3300.6
121.4	2023-04-25 00:09:46	114.7	35447	49.76	49.77	13.4592	1409	2973.5	1901.9	78.763	77.6693	0.425564	3310.9
121.4	2023-04-25 00:09:48	114.7	35447	49.76	49.77	13.4592	1409	2973.5	1901.9	78.763	77.6693	0.425564	3310.9
119.5	2023-04-25 00:09:50	114.5	35507.8	49.76	49.77	13.4601	1409.9	2975.3	1893.8	79.0104	77.6693	0.426764	3303.7
119.5	2023-04-25 00:09:52	114.5	35507.8	49.76	49.77	13.4601	1409.9	2975.3	1893.8	79.0104	77.6693	0.426764	3303.7
117.9	2023-04-25 00:09:54	117.1	35690.1	49.76	49.76	13.465	1408.6	2989.6	1895.7	79.3012	77.6693	0.426293	3304.3
123.3	2023-04-25 00:09:56	117.8	35737.8	49.76	49.76	13.5547	1400.2	3009.3	1908.9	80.5512	77.6693	0.423136	3309.1
123.3	2023-04-25 00:09:58	117.8	35737.8	49.76	49.76	13.5547	1400.2	3009.3	1908.9	80.5512	77.6693	0.423136	3309.1
123.6	2023-04-25 00:10:00	115.6	35755.2	49.75	49.76	13.5793	1396.5	3021.7	1920.8	80.3602	77.6693	0.420975	3317.3
123.6	2023-04-25 00:10:02	115.6	35755.2	49.75	49.76	13.5793	1396.5	3021.7	1920.8	80.3602	77.6693	0.420975	3317.3
124.7	2023-04-25 00:10:04	116	35772.6	49.75	49.75	13.6039	1387.5	3048.5	1924.8	81.0113	77.6693	0.418893	3312.3
122.3	2023-04-25 00:10:06	118.8	35807.3	49.76	49.75	13.5966	1374.5	3081.7	1920.7	80.8637	77.6584	0.417122	3295.2
122.3	2023-04-25 00:10:08	118.8	35807.3	49.76	49.75	13.5966	1374.5	3081.7	1920.7	80.8637	77.6584	0.417122	3295.2
123.2	2023-04-25 00:10:10	120.7	35759.5	49.75	49.76	13.5851	1366.1	3093	1923.5	80.5599	77.6693	0.415278	3289.6
125	2023-04-25 00:10:12	116.7	35776.9	49.75	49.75	13.6053	1361.1	3076.7	1926.4	81.1892	77.6693	0.414023	3287.5
125	2023-04-25 00:10:14	116.7	35776.9	49.75	49.75	13.6053	1361.1	3076.7	1926.4	81.1892	77.6693	0.414023	3287.5
123.9	2023-04-25 00:10:16	120	36184.9	49.76	49.75	13.5807	1360.9	3046.3	1928.6	80.7075	77.6693	0.41371	3289.5
123.9	2023-04-25 00:10:18	120	36184.9	49.76	49.75	13.5807	1360.9	3046.3	1928.6	80.7075	77.6693	0.41371	3289.5
126.1	2023-04-25 00:10:20	127.5	35941.8	49.75	49.75	13.7211	1365.2	3035.6	1905.7	82.9427	77.6693	0.417377	3270.9
124.5	2023-04-25 00:10:22	123.1	36332.5	49.75	49.75	13.7355	1365.7	3045.4	1882	83.6372	77.6693	0.420513	3247.7
124.5	2023-04-25 00:10:24	123.1	36332.5	49.75	49.75	13.7355	1365.7	3045.4	1882	83.6372	77.6693	0.420513	3247.7
120	2023-04-25 00:10:26	128.8	36210.9	49.76	49.75	13.7399	1367.4	3065.2	1858.2	83.0816	77.6584	0.423921	3225.6
120	2023-04-25 00:10:28	128.8	36210.9	49.76	49.75	13.7399	1367.4	3065.2	1858.2	83.0816	77.6584	0.423921	3225.6
122.2	2023-04-25 00:10:30	125.1	36076.4	49.76	49.76	13.7703	1364.7	3083.5	1850.5	83.1771	77.6693	0.424453	3215.2
125	2023-04-25 00:10:32	123	36137.2	49.76	49.76	13.7587	1363.6	3077.9	1842.5	82.8559	77.6693	0.425314	3206.1
125	2023-04-25 00:10:34	123	36137.2	49.76	49.76	13.7587	1363.6	3077.9	1842.5	82.8559	77.6693	0.425314	3206.1
115.3	2023-04-25 00:10:36	123.9	36154.5	49.76	49.76	13.6105	1359.7	3062.6	1839.4	81.3715	77.6693	0.425026	3199.1
115.3	2023-04-25 00:10:38	123.9	36154.5	49.76	49.76	13.6105	1359.7	3062.6	1839.4	81.3715	77.6693	0.425026	3199.1
122	2023-04-25 00:10:40	123.7	36232.6	49.76	49.76	13.7167	1353.8	3025.3	1832.9	82.9948	77.6693	0.424828	3186.7
119.5	2023-04-25 00:10:42	126.3	36410.6	49.76	49.76	13.6632	1348.7	2995.6	1825.8	82.0226	77.6693	0.424854	3174.5
119.5	2023-04-25 00:10:44	126.3	36410.6	49.76	49.76	13.6632	1348.7	2995.6	1825.8	82.0226	77.6693	0.424854	3174.5
116	2023-04-25 00:10:46	129	36280.4	49.77	49.76	13.7095	1347.5	2980.8	1816.6	82.474	77.6693	0.425871	3164.1
116	2023-04-25 00:10:48	129	36280.4	49.77	49.76	13.7095	1347.5	2980.8	1816.6	82.474	77.6693	0.425871	3164.1
116.1	2023-04-25 00:10:50	127.3	36215.3	49.77	49.77	13.7211	1348.3	2996.2	1808.6	82.487	77.6584	0.427096	3156.9
118.9	2023-04-25 00:10:52	124.7	36332.5	49.77	49.77	13.6849	1352.4	3005.6	1803.4	82.4523	77.6693	0.428544	3155.8
118.9	2023-04-25 00:10:54	124.7	36332.5	49.77	49.77	13.6849	1352.4	3005.6	1803.4	82.4523	77.6693	0.428544	3155.8
118.1	2023-04-25 00:10:56	123.6	36423.6	49.77	49.77	13.5981	1353.3	3028.3	1804.8	81.3932	77.6693	0.428517	3158.1
115.7	2023-04-25 00:10:58	123.9	36250	49.77	49.76	13.5923	1352.8	3048.7	1808.5	81.3368	77.6693	0.427925	3161.3
115.7	2023-04-25 00:11:00	123.9	36250	49.77	49.76	13.5923	1352.8	3048.7	1808.5	81.3368	77.6693	0.427925	3161.3
119.4	2023-04-25 00:11:02	121.4	36358.5	49.77	49.77	13.649	1349.6	3037	1812.7	81.684	77.6584	0.426778	3162.3
119.4	2023-04-25 00:11:04	121.4	36358.5	49.77	49.77	13.649	1349.6	3037	1812.7	81.684	77.6584	0.426778	3162.3
112.2	2023-04-25 00:11:06	120.8	36427.9	49.77	49.77	13.5475	1348.6	3024.9	1793.5	80.7379	77.6693	0.429203	3142.1
118.2	2023-04-25 00:11:08	118	36697	49.77	49.77	13.5417	1350.7	3043.6	1770.3	80.599	77.6693	0.432778	3121
118.2	2023-04-25 00:11:10	118	36697	49.77	49.77	13.5417	1350.7	3043.6	1770.3	80.599	77.6693	0.432778	3121
119.8	2023-04-25 00:11:12	116.7	36501.7	49.77	49.77	13.6105	1349.5	3077.5	1752.1	81.4063	77.6693	0.435098	3101.6
119.8	2023-04-25 00:11:14	116.7	36501.7	49.77	49.77	13.6105	1349.5	3077.5	1752.1	81.4063	77.6693	0.435098	3101.6
117.4	2023-04-25 00:11:16	123.4	36801.2	49.77	49.77	13.6155	1351.2	3075.1	1749.8	81.5972	77.6693	0.43573	3101
116.8	2023-04-25 00:11:18	125.3	36710.1	49.77	49.77	13.6039	1356.1	3046.5	1751.6	81.4714	77.6584	0.436368	3107.7
116.8	2023-04-25 00:11:20	125.3	36710.1	49.77	49.77	13.6039	1356.1	3046.5	1751.6	81.4714	77.6584	0.436368	3107.7
116.3	2023-04-25 00:11:22	127	36996.5	49.77	49.77	13.6806	1365.4	3055.6	1751	81.5885	77.6584	0.438134	3116.4
116.3	2023-04-25 00:11:24	127	36996.5	49.77	49.77	13.6806	1365.4	3055.6	1751	81.5885	77.6584	0.438134	3116.4
115	2023-04-25 00:11:26	126.6	37148.4	49.77	49.77	13.6047	1373.5	3093.3	1751.1	81.2153	77.653	0.439576	3124.6
123.4	2023-04-25 00:11:28	126.6	37270	49.76	49.77	13.7399	1385	3145.6	1753.4	82.8993	77.6584	0.441308	3138.4
123.4	2023-04-25 00:11:30	126.6	37270	49.76	49.77	13.7399	1385	3145.6	1753.4	82.8993	77.6584	0.441308	3138.4
123.7	2023-04-25 00:11:32	126.1	37066	49.76	49.76	13.7818	1390.9	3172	1760	84.4054	77.6584	0.441429	3150.9
123.9	2023-04-25 00:11:34	129.4	37252.6	49.76	49.76	13.8064	1395.9	3195.9	1760.1	83.4028	77.6693	0.4423	3156
123.9	2023-04-25 00:11:36	129.4	37252.6	49.76	49.76	13.8064	1395.9	3195.9	1760.1	83.4028	77.6693	0.4423	3156
125.8	2023-04-25 00:11:38	123.8	37534.7	49.75	49.75	13.8151	1395.2	3206.3	1767.4	84.3837	77.6584	0.441156	3162.6
125.8	2023-04-25 00:11:40	123.8	37534.7	49.75	49.75	13.8151	1395.2	3206.3	1767.4	84.3837	77.6584	0.441156	3162.6
124.9	2023-04-25 00:11:42	124	37348.1	49.75	49.75	13.8122	1394.4	3188.5	1775.8	83.8064	77.6584	0.439846	3170.2
120.5	2023-04-25 00:11:44	125	37504.3	49.76	49.75	13.7731	1390.8	3158	1795.9	83.4245	77.6584	0.436439	3186.7
120.5	2023-04-25 00:11:46	125	37504.3	49.76	49.75	13.7731	1390.8	3158	1795.9	83.4245	77.6584	0.436439	3186.7
123.6	2023-04-25 00:11:48	129.3	37773.4	49.76	49.76	13.8085	1390.9	3127.1	1817.3	83.5677	77.6693	0.433545	3208.2
123.6	2023-04-25 00:11:50	129.3	37773.4	49.76	49.76	13.8085	1390.9	3127.1	1817.3	83.5677	77.6693	0.433545	3208.2
118.1	2023-04-25 00:11:52	121.4	37634.5	49.76	49.76	13.7182	1391.9	3094.6	1841.2	82.8516	77.6584	0.430516	3233.1
123.7	2023-04-25 00:11:54	127.5	37599.8	49.76	49.76	13.805	1394.5	3070.1	1846.7	83.9714	77.6584	0.430242	3241.2
123.7	2023-04-25 00:11:56	127.5	37599.8	49.76	49.76	13.805	1394.5	3070.1	1846.7	83.9714	77.6584	0.430242	3241.2
124.9	2023-04-25 00:11:58	136.3	37664.9	49.75	49.75	13.9887	1398.3	3080.5	1848.7	86.4757	77.6584	0.430644	3247
124.9	2023-04-25 00:12:00	136.3	37664.9	49.75	49.75	13.9887	1398.3	3080.5	1848.7	86.4757	77.6584	0.430644	3247
119.3	2023-04-25 00:12:02	128.7	37786.5	49.75	49.75	13.8252	1413.4	3147.7	1843.1	84.8568	77.6584	0.434024	3256.5
124.4	2023-04-25 00:12:04	131.7	37860.2	49.75	49.75	13.9054	1417.8	3203.5	1843.6	86.2066	77.6693	0.434721	3261.4
124.4	2023-04-25 00:12:06	131.7	37860.2	49.75	49.75	13.9054	1417.8	3203.5	1843.6	86.2066	77.6693	0.434721	3261.4
128.2	2023-04-25 00:12:08	128.8	37790.8	49.75	49.75	13.8947	1415.9	3228.5	1848.2	85.5642	77.6693	0.43378	3264.1
128.2	2023-04-25 00:12:10	128.8	37790.8	49.75	49.75	13.8947	1415.9	3228.5	1848.2	85.5642	77.6693	0.43378	3264.1
125.9	2023-04-25 00:12:12	123.5	37955.7	49.74	49.74	13.8715	1413.3	3197.2	1855.5	85.6814	77.6584	0.432361	3268.8
125.5	2023-04-25 00:12:14	114	38077.3	49.75	49.75	13.6863	1412.8	3170	1861.2	84.1363	77.6693	0.431521	3274
125.5	2023-04-25 00:12:16	114	38077.3	49.75	49.75	13.6863	1412.8	3170	1861.2	84.1363	77.6693	0.431521	3274
123.1	2023-04-25 00:12:18	123.3	38146.7	49.75	49.75	13.6623	1425.2	3172.5	1860.2	82.2526	77.6584	0.433798	3285.4
132.4	2023-04-25 00:12:20	128.4	37990.4	49.74	49.75	13.8542	1429	3197.6	1854.8	84.9175	77.6693	0.435167	3283.8
132.4	2023-04-25 00:12:22	128.4	37990.4	49.74	49.75	13.8542	1429	3197.6	1854.8	84.9175	77.6693	0.435167	3283.8
124.6	2023-04-25 00:12:25	129.4	38294.3	49.74	49.74	13.8252	1434.1	3209.1	1854.6	85.8073	77.6584	0.436069	3288.7
124.6	2023-04-25 00:12:27	129.4	38294.3	49.74	49.74	13.8252	1434.1	3209.1	1854.6	85.8073	77.6584	0.436069	3288.7
129.6	2023-04-25 00:12:29	136.3	38329	49.74	49.74	14.0069	1432.2	3196.5	1861.4	86.9748	77.6693	0.434843	3293.6
127.8	2023-04-25 00:12:31	134.8	38276.9	49.74	49.74	13.941	1429.5	3178.4	1882.3	85.6901	77.6584	0.431638	3311.8
127.8	2023-04-25 00:12:33	134.8	38276.9	49.74	49.74	13.941	1429.5	3178.4	1882.3	85.6901	77.6584	0.431638	3311.8
126.1	2023-04-25 00:12:35	125.9	38042.5	49.75	49.74	13.8354	1422.6	3157.6	1907.8	85.7292	77.6693	0.427156	3330.4
126.1	2023-04-25 00:12:37	125.9	38042.5	49.75	49.74	13.8354	1422.6	3157.6	1907.8	85.7292	77.6693	0.427156	3330.4
126.3	2023-04-25 00:12:39	118.6	38229.2	49.75	49.75	13.8079	1412.5	3161.4	1941.8	84.9219	77.6693	0.421101	3354.3
132.1	2023-04-25 00:12:41	126	38580.7	49.74	49.74	13.9569	1409.1	3143.3	1967.7	86.7231	77.6693	0.417289	3376.8
132.1	2023-04-25 00:12:43	126	38580.7	49.74	49.74	13.9569	1409.1	3143.3	1967.7	86.7231	77.6693	0.417289	3376.8
130.2	2023-04-25 00:12:45	127.2	38606.8	49.74	49.74	13.9583	1405	3104.1	1973.1	86.3281	77.6693	0.415914	3378.1
130.2	2023-04-25 00:12:47	127.2	38606.8	49.74	49.74	13.9583	1405	3104.1	1973.1	86.3281	77.6693	0.415914	3378.1
125.8	2023-04-25 00:12:49	123	38528.6	49.74	49.74	13.8802	1398.8	3064.2	1976.7	86.2891	77.6693	0.414398	3375.5
126.1	2023-04-25 00:12:51	120.4	38381.1	49.75	49.75	13.8358	1393.1	3081.3	1957	85.3168	77.6693	0.415838	3350.1
126.1	2023-04-25 00:12:53	120.4	38381.1	49.75	49.75	13.8358	1393.1	3081.3	1957	85.3168	77.6693	0.415838	3350.1
127.8	2023-04-25 00:12:55	121.6	38480.9	49.75	49.75	13.8108	1387.1	3116.6	1931.1	84.7743	77.6693	0.418028	3318.2
125	2023-04-25 00:12:57	118.9	38615.4	49.75	49.75	13.8238	1375.4	3125.3	1899.9	84.6571	77.6693	0.419931	3275.3
125	2023-04-25 00:12:59	118.9	38615.4	49.75	49.75	13.8238	1375.4	3125.3	1899.9	84.6571	77.6693	0.419931	3275.3
122.5	2023-04-25 00:13:01	116	38094.6	49.75	49.75	13.7731	1359.3	3054	1875.5	83.8108	77.6693	0.420211	3234.8
122.5	2023-04-25 00:13:03	116	38094.6	49.75	49.75	13.7731	1359.3	3054	1875.5	83.8108	77.6693	0.420211	3234.8
119.9	2023-04-25 00:13:05	123.2	38476.6	49.76	49.75	13.7109	1348.7	3014.8	1870	83.5677	77.6693	0.41902	3218.7
121.5	2023-04-25 00:13:07	118.3	38329	49.76	49.76	13.6082	1349.7	3012.7	1864.7	82.0096	77.6693	0.419892	3214.4
121.5	2023-04-25 00:13:09	118.3	38329	49.76	49.76	13.6082	1349.7	3012.7	1864.7	82.0096	77.6693	0.419892	3214.4
124.6	2023-04-25 00:13:11	122.7	38415.8	49.76	49.76	13.6733	1357.9	3013.5	1850.2	81.6623	77.6693	0.423272	3208.1
124.6	2023-04-25 00:13:13	122.7	38415.8	49.76	49.76	13.6733	1357.9	3013.5	1850.2	81.6623	77.6693	0.423272	3208.1
122.4	2023-04-25 00:13:15	118.9	38780.4	49.76	49.76	13.6198	1369.5	3035.3	1835.9	82.3134	77.6693	0.427248	3205.4
125	2023-04-25 00:13:17	117.6	38932.3	49.75	49.76	13.6256	1377.8	3029	1821.2	82.0399	77.6584	0.430697	3199
125	2023-04-25 00:13:19	117.6	38932.3	49.75	49.76	13.6256	1377.8	3029	1821.2	82.0399	77.6584	0.430697	3199
127	2023-04-25 00:13:21	126.6	38871.5	49.74	49.75	13.7153	1384.4	3060.9	1810.6	83.6675	77.6693	0.433302	3195
127	2023-04-25 00:13:23	126.6	38871.5	49.74	49.75	13.7153	1384.4	3060.9	1810.6	83.6675	77.6693	0.433302	3195
126.2	2023-04-25 00:13:25	128.6	38776	49.75	49.75	13.7159	1381	3069	1814.8	83.1207	77.6693	0.43213	3195.8
119.5	2023-04-25 00:13:27	121.6	38637.2	49.75	49.75	13.5634	1372.5	3073.2	1827.6	82.0703	77.6693	0.428893	3200.1
119.5	2023-04-25 00:13:29	121.6	38637.2	49.75	49.75	13.5634	1372.5	3073.2	1827.6	82.0703	77.6693	0.428893	3200.1
124.5	2023-04-25 00:13:31	123.2	38962.7	49.76	49.76	13.5619	1358.1	3055.4	1851.6	81.1719	77.6693	0.423124	3209.7
126.4	2023-04-25 00:13:33	119.9	38797.7	49.75	49.75	13.5272	1346.5	3038.1	1878.7	81.0894	77.6693	0.417493	3225.2
126.4	2023-04-25 00:13:35	119.9	38797.7	49.75	49.75	13.5272	1346.5	3038.1	1878.7	81.0894	77.6693	0.417493	3225.2
124.9	2023-04-25 00:13:37	119.8	39036.5	49.75	49.75	13.5234	1332	3051.3	1908.9	80.5686	77.6693	0.410997	3240.9
124.9	2023-04-25 00:13:39	119.8	39036.5	49.75	49.75	13.5234	1332	3051.3	1908.9	80.5686	77.6693	0.410997	3240.9
125.8	2023-04-25 00:13:41	117.8	39053.8	49.75	49.75	13.5431	1327	3085.4	1917.9	80.7596	77.6584	0.408949	3244.9
127.3	2023-04-25 00:13:43	117.4	39362	49.75	49.75	13.5503	1328	3127.4	1918.5	81.0373	77.6693	0.409056	3246.5
127.3	2023-04-25 00:13:45	117.4	39362	49.75	49.75	13.5503	1328	3127.4	1918.5	81.0373	77.6693	0.409056	3246.5
124.2	2023-04-25 00:13:47	121.4	39435.8	49.75	49.75	13.5885	1339.2	3116.3	1909.4	81.9271	77.6693	0.412239	3248.6
124.2	2023-04-25 00:13:49	121.4	39435.8	49.75	49.75	13.5885	1339.2	3116.3	1909.4	81.9271	77.6693	0.412239	3248.6
128.2	2023-04-25 00:13:51	116.9	39839.4	49.75	49.75	13.5807	1354.1	3116.2	1890.8	81.3759	77.6693	0.417301	3244.9
120.1	2023-04-25 00:13:53	118.3	39809	49.75	49.75	13.5055	1363.6	3115.7	1862.6	81.033	77.6693	0.422664	3226.2
120.1	2023-04-25 00:13:55	118.3	39809	49.75	49.75	13.5055	1363.6	3115.7	1862.6	81.033	77.6693	0.422664	3226.2
122.6	2023-04-25 00:13:57	118.5	39678.8	49.76	49.75	13.5142	1373.8	3148.3	1844.6	80.7292	77.6693	0.426858	3218.4
122.6	2023-04-25 00:13:59	118.5	39678.8	49.76	49.75	13.5142	1373.8	3148.3	1844.6	80.7292	77.6693	0.426858	3218.4
123.6	2023-04-25 00:14:01	118.8	39900.2	49.75	49.75	13.5561	1375.7	3138.2	1848.2	80.3906	77.6693	0.426719	3223.9
126.7	2023-04-25 00:14:03	123.9	39952.3	49.75	49.75	13.6328	1375.7	3120.8	1871.6	82.0009	77.6693	0.423644	3247.3
126.7	2023-04-25 00:14:05	123.9	39952.3	49.75	49.75	13.6328	1375.7	3120.8	1871.6	82.0009	77.6693	0.423644	3247.3
124.6	2023-04-25 00:14:07	118	40108.5	49.75	49.75	13.5735	1372.9	3102.7	1890.3	81.3715	77.6693	0.420722	3263.2
126.7	2023-04-25 00:14:09	123.5	40082.5	49.75	49.75	13.6684	1372.9	3104.4	1911.1	82.309	77.6584	0.418057	3284
126.7	2023-04-25 00:14:11	123.5	40082.5	49.75	49.75	13.6684	1372.9	3104.4	1911.1	82.309	77.6584	0.418057	3284
125.2	2023-04-25 00:14:13	126	40208.3	49.75	49.75	13.656	1370	3090.3	1921.4	81.9097	77.6693	0.416236	3291.4
125.2	2023-04-25 00:14:15	126	40208.3	49.75	49.75	13.656	1370	3090.3	1921.4	81.9097	77.6693	0.416236	3291.4
125.6	2023-04-25 00:14:17	121.9	40182.3	49.75	49.75	13.614	1363.8	3053.5	1930.6	81.8056	77.6693	0.413975	3294.4
125	2023-04-25 00:14:19	129.1	40542.5	49.75	49.75	13.673	1353.3	3019.4	1938.6	82.3351	77.6693	0.4111	3291.9
125	2023-04-25 00:14:21	129.1	40542.5	49.75	49.75	13.673	1353.3	3019.4	1938.6	82.3351	77.6693	0.4111	3291.9
127.3	2023-04-25 00:14:23	128.9	40312.5	49.75	49.75	13.7355	1342.3	2995.9	1948	83.5026	77.6693	0.407957	3290.3
127.3	2023-04-25 00:14:25	128.9	40312.5	49.75	49.75	13.7355	1342.3	2995.9	1948	83.5026	77.6693	0.407957	3290.3
122.5	2023-04-25 00:14:27	124.4	40724.8	49.75	49.75	13.6372	1344.8	3004.1	1954.4	82.5825	77.6693	0.407614	3299.2
119.3	2023-04-25 00:14:29	130.6	40421	49.75	49.75	13.6328	1345.9	3021.2	1950.5	82.6389	77.6693	0.408294	3296.4
119.3	2023-04-25 00:14:31	130.6	40421	49.75	49.75	13.6328	1345.9	3021.2	1950.5	82.6389	77.6693	0.408294	3296.4
121.7	2023-04-25 00:14:33	121.1	40651	49.75	49.75	13.6082	1348.4	3025.8	1928.1	81.8359	77.6693	0.411537	3276.5
121.7	2023-04-25 00:14:35	121.1	40651	49.75	49.75	13.6082	1348.4	3025.8	1928.1	81.8359	77.6693	0.411537	3276.5
128.7	2023-04-25 00:14:37	125.7	40911.5	49.75	49.75	13.6574	1347.8	3008.6	1902.7	81.645	77.6747	0.414644	3250.5
127.4	2023-04-25 00:14:39	116.9	41002.6	49.75	49.75	13.5055	1355.9	3019.9	1883.3	80.4167	77.6747	0.418591	3239.2
127.4	2023-04-25 00:14:41	116.9	41002.6	49.75	49.75	13.5055	1355.9	3019.9	1883.3	80.4167	77.6747	0.418591	3239.2
123.7	2023-04-25 00:14:43	115.8	41033	49.75	49.75	13.4161	1367.2	3046.8	1879.7	78.9497	77.6693	0.421079	3246.9
124.6	2023-04-25 00:14:45	118.3	40998.3	49.75	49.75	13.5171	1366.6	3095.3	1889.9	79.7786	77.6693	0.419653	3256.5
124.6	2023-04-25 00:14:47	118.3	40998.3	49.75	49.75	13.5171	1366.6	3095.3	1889.9	79.7786	77.6693	0.419653	3256.5
125.8	2023-04-25 00:14:49	114.7	40694.4	49.75	49.75	13.4693	1349.2	3087.1	1894.3	79.9826	77.6747	0.41597	3243.5
125.8	2023-04-25 00:14:51	114.7	40694.4	49.75	49.75	13.4693	1349.2	3087.1	1894.3	79.9826	77.6747	0.41597	3243.5
130.5	2023-04-25 00:14:53	119.2	41189.2	49.75	49.75	13.5692	1333.3	3031.8	1890.9	80.7986	77.6693	0.413529	3224.2
126.7	2023-04-25 00:14:55	121.6	40868.1	49.75	49.75	13.5663	1324.9	2992.5	1875.3	80.4514	77.6693	0.414005	3200.2
126.7	2023-04-25 00:14:57	121.6	40868.1	49.75	49.75	13.5663	1324.9	2992.5	1875.3	80.4514	77.6693	0.414005	3200.2
125.6	2023-04-25 00:14:59	122.7	41215.3	49.75	49.75	13.5909	1330.2	2957.7	1865.7	81.3325	77.6693	0.416221	3195.9
125.6	2023-04-25 00:15:01	122.7	41215.3	49.75	49.75	13.5909	1330.2	2957.7	1865.7	81.3325	77.6693	0.416221	3195.9
124.7	2023-04-25 00:15:03	114.8	41375.9	49.75	49.75	13.5258	1345.2	2971.9	1862.5	80.3299	77.6747	0.419366	3207.7
123.4	2023-04-25 00:15:05	121	41397.6	49.75	49.75	13.4942	1354	2989.1	1863.7	80.2214	77.6747	0.420797	3217.7
123.4	2023-04-25 00:15:07	121	41397.6	49.75	49.75	13.4942	1354	2989.1	1863.7	80.2214	77.6747	0.420797	3217.7
126.9	2023-04-25 00:15:09	121.2	41475.7	49.75	49.75	13.5605	1363	3038.6	1866.7	80.9592	77.6693	0.422021	3229.7
126.9	2023-04-25 00:15:11	121.2	41475.7	49.75	49.75	13.5605	1363	3038.6	1866.7	80.9592	77.6693	0.422021	3229.7
125.3	2023-04-25 00:15:13	121.2	41154.5	49.75	49.75	13.52	1362.9	3093.5	1866.4	81.6667	77.6693	0.422042	3229.3
127.6	2023-04-25 00:15:15	120.2	41154.5	49.75	49.75	13.5611	1360.7	3137.1	1868.8	81.0156	77.6693	0.421335	3229.5
127.6	2023-04-25 00:15:17	120.2	41154.5	49.75	49.75	13.5611	1360.7	3137.1	1868.8	81.0156	77.6693	0.421335	3229.5
121.7	2023-04-25 00:15:19	120.9	41119.8	49.75	49.75	13.5084	1356.1	3164.9	1871.6	80.408	77.6693	0.420144	3227.7
119	2023-04-25 00:15:21	122.9	41245.7	49.76	49.76	13.4491	1354.2	3166.2	1888.8	79.1363	77.6693	0.417576	3243
119	2023-04-25 00:15:23	122.9	41245.7	49.76	49.76	13.4491	1354.2	3166.2	1888.8	79.1363	77.6693	0.417576	3243
119	2023-04-25 00:15:25	123.9	41835.9	49.77	49.76	13.5055	1356.4	3136.7	1900.7	79.8221	77.6693	0.416444	3257.1
119	2023-04-25 00:15:27	123.9	41835.9	49.77	49.76	13.5055	1356.4	3136.7	1900.7	79.8221	77.6693	0.416444	3257.1
118.2	2023-04-25 00:15:29	127.1	42196.2	49.77	49.77	13.5171	1362.8	3115.2	1908.7	80.3776	77.6693	0.416567	3271.5
117.9	2023-04-25 00:15:31	128	41883.7	49.77	49.77	13.5315	1372.5	3097.4	1908.2	80.6207	77.6693	0.418356	3280.7
117.9	2023-04-25 00:15:33	128	41883.7	49.77	49.77	13.5315	1372.5	3097.4	1908.2	80.6207	77.6693	0.418356	3280.7
119.9	2023-04-25 00:15:35	128.5	42361.1	49.77	49.77	13.5909	1383.7	3081.5	1908.9	81.901	77.6693	0.420245	3292.6
119.9	2023-04-25 00:15:37	128.5	42361.1	49.77	49.77	13.5909	1383.7	3081.5	1908.9	81.901	77.6693	0.420245	3292.6
119.2	2023-04-25 00:15:39	133.9	42738.7	49.77	49.77	13.6531	1389.8	3061.1	1916.6	82.7083	77.6693	0.420336	3306.4
119.1	2023-04-25 00:15:41	136.2	42847.2	49.77	49.77	13.7543	1392.9	3049.4	1939.3	83.342	77.6693	0.418012	3332.2
119.1	2023-04-25 00:15:43	136.2	42847.2	49.77	49.77	13.7543	1392.9	3049.4	1939.3	83.342	77.6693	0.418012	3332.2
121	2023-04-25 00:15:45	136.1	42756.1	49.76	49.77	13.7891	1395.4	3052.4	1967.5	83.4158	77.6693	0.414939	3362.9
121	2023-04-25 00:15:47	136.1	42756.1	49.76	49.77	13.7891	1395.4	3052.4	1967.5	83.4158	77.6693	0.414939	3362.9
121.1	2023-04-25 00:15:49	137.8	42096.4	49.76	49.76	13.7095	1395.2	3067.9	1976.7	83.0512	77.6584	0.413773	3371.9
119.3	2023-04-25 00:15:51	141.3	42582.5	49.77	49.76	13.7514	1394.8	3114.7	1972.7	83.6198	77.6693	0.414195	3367.5
119.3	2023-04-25 00:15:53	141.3	42582.5	49.77	49.76	13.7514	1394.8	3114.7	1972.7	83.6198	77.6693	0.414195	3367.5
121.3	2023-04-25 00:15:55	139.3	41953.1	49.77	49.77	13.7529	1397.5	3230.5	1968.9	83.3507	77.6693	0.415132	3366.4
121.3	2023-04-25 00:15:57	139.3	41953.1	49.77	49.77	13.7529	1397.5	3230.5	1968.9	83.3507	77.6693	0.415132	3366.4
119.3	2023-04-25 00:15:59	129.3	42378.5	49.77	49.77	13.6024	1403.1	3301.2	1972.1	81.5408	77.6693	0.415709	3375.2
114.2	2023-04-25 00:16:01	127.9	42395.8	49.77	49.77	13.5388	1410.3	3338	1980.2	80.9722	77.6693	0.415956	3390.5
114.2	2023-04-25 00:16:03	127.9	42395.8	49.77	49.77	13.5388	1410.3	3338	1980.2	80.9722	77.6693	0.415956	3390.5
118.2	2023-04-25 00:16:05	129.6	43051.2	49.77	49.77	13.6039	1415.4	3359.4	1980	81.8793	77.6693	0.416858	3395.4
118.6	2023-04-25 00:16:07	131.3	43637.2	49.77	49.77	13.638	1423	3355.7	1967.5	81.7405	77.6693	0.419702	3390.5
118.6	2023-04-25 00:16:09	131.3	43637.2	49.77	49.77	13.638	1423	3355.7	1967.5	81.7405	77.6693	0.419702	3390.5
116.3	2023-04-25 00:16:11	134.9	43342	49.77	49.77	13.601	1429.1	3326.6	1957.5	81.1936	77.6693	0.421987	3386.6
116.3	2023-04-25 00:16:13	134.9	43342	49.77	49.77	13.601	1429.1	3326.6	1957.5	81.1936	77.6693	0.421987	3386.6
117.1	2023-04-25 00:16:15	131.6	44066.8	49.77	49.77	13.6082	1432.2	3262.9	1963.5	81.658	77.6693	0.421769	3395.7
116.3	2023-04-25 00:16:17	141	43572	49.77	49.77	13.7703	1426.2	3203.2	1985.2	83.8932	77.6693	0.418069	3411.4
116.3	2023-04-25 00:16:19	141	43572	49.77	49.77	13.7703	1426.2	3203.2	1985.2	83.8932	77.6693	0.418069	3411.4
118.6	2023-04-25 00:16:21	136.6	44205.7	49.76	49.76	13.7572	1424.3	3174.6	1997.9	83.8932	77.6693	0.416194	3422.2
118.6	2023-04-25 00:16:23	136.6	44205.7	49.76	49.76	13.7572	1424.3	3174.6	1997.9	83.8932	77.6693	0.416194	3422.2
120.3	2023-04-25 00:16:25	139.1	43910.6	49.76	49.76	13.7509	1427.3	3161.5	1997.5	83.2509	77.6693	0.416754	3424.8
123.8	2023-04-25 00:16:27	138.6	44079.9	49.77	49.77	13.7717	1438.6	3186.2	1997.9	83.5764	77.6693	0.418624	3436.5
123.8	2023-04-25 00:16:29	138.6	44079.9	49.77	49.77	13.7717	1438.6	3186.2	1997.9	83.5764	77.6693	0.418624	3436.5
121.8	2023-04-25 00:16:31	139.3	44453.1	49.76	49.76	13.8108	1448.3	3232.8	2005.4	84.4227	77.6693	0.419347	3453.7
121.8	2023-04-25 00:16:33	139.3	44453.1	49.76	49.76	13.8108	1448.3	3232.8	2005.4	84.4227	77.6693	0.419347	3453.7
122.4	2023-04-25 00:16:35	139.8	44401	49.76	49.76	13.7949	1455.8	3293.5	2009.4	83.9887	77.6693	0.42012	3465.2
119.8	2023-04-25 00:16:37	126.6	43606.8	49.76	49.76	13.7384	1457.7	3329.3	2006.9	82.7387	77.6693	0.420741	3464.6
119.8	2023-04-25 00:16:39	126.6	43606.8	49.76	49.76	13.7384	1457.7	3329.3	2006.9	82.7387	77.6693	0.420741	3464.6
117.7	2023-04-25 00:16:41	129.4	44331.6	49.77	49.76	13.7182	1455.8	3358.8	1998.3	83.0469	77.6693	0.42147	3454.1
117.7	2023-04-25 00:16:43	129.4	44331.6	49.77	49.76	13.7182	1455.8	3358.8	1998.3	83.0469	77.6693	0.42147	3454.1
120.4	2023-04-25 00:16:45	127.6	45603.3	49.77	49.77	13.6878	1445.3	3353.4	1993.8	82.4175	77.6693	0.420255	3439.1
115.7	2023-04-25 00:16:47	115.6	45572.9	49.77	49.77	13.4693	1436.2	3329.1	1989.1	79.9002	77.6693	0.419292	3425.3
115.7	2023-04-25 00:16:49	115.6	45572.9	49.77	49.77	13.4693	1436.2	3329.1	1989.1	79.9002	77.6693	0.419292	3425.3
118.7	2023-04-25 00:16:51	124.1	45507.8	49.77	49.77	13.5796	1416.4	3290.3	1979.5	80.8941	77.6693	0.417091	3395.9
117.3	2023-04-25 00:16:53	128.7	45920.1	49.77	49.77	13.5663	1413.7	3238	1978.2	81.4627	77.6693	0.416787	3391.9
117.3	2023-04-25 00:16:55	128.7	45920.1	49.77	49.77	13.5663	1413.7	3238	1978.2	81.4627	77.6693	0.416787	3391.9
119.3	2023-04-25 00:16:57	132.9	46163.2	49.77	49.77	13.6574	1406	3200.4	1985.4	82.0009	77.6693	0.414578	3391.4
119.3	2023-04-25 00:16:59	132.9	46163.2	49.77	49.77	13.6574	1406	3200.4	1985.4	82.0009	77.6693	0.414578	3391.4
118.2	2023-04-25 00:17:01	137.2	46167.5	49.77	49.77	13.7457	1404.6	3154.6	1997.7	82.9167	77.6693	0.412838	3402.3
118.7	2023-04-25 00:17:03	141.6	46467	49.76	49.77	13.8252	1407.1	3155.5	2005.4	83.9714	77.6693	0.412337	3412.5
118.7	2023-04-25 00:17:05	141.6	46467	49.76	49.77	13.8252	1407.1	3155.5	2005.4	83.9714	77.6693	0.412337	3412.5
122.6	2023-04-25 00:17:07	135.8	47135.4	49.76	49.77	13.8368	1414.3	3182.4	2004.1	84.7439	77.6693	0.413732	3418.4
122.6	2023-04-25 00:17:09	135.8	47135.4	49.76	49.77	13.8368	1414.3	3182.4	2004.1	84.7439	77.6693	0.413732	3418.4
124.4	2023-04-25 00:17:11	138.5	47113.7	49.76	49.76	13.8064	1422.5	3226.1	1985.8	84.4835	77.6693	0.417363	3408.3
121.4	2023-04-25 00:17:13	125.3	46397.6	49.76	49.76	13.6791	1429.4	3244.8	1968.9	82.9427	77.6693	0.420622	3398.3
121.4	2023-04-25 00:17:15	125.3	46397.6	49.76	49.76	13.6791	1429.4	3244.8	1968.9	82.9427	77.6693	0.420622	3398.3
124.7	2023-04-25 00:17:17	127.3	46631.9	49.76	49.76	13.7688	1429.5	3259.2	1960.5	83.5156	77.6693	0.421681	3390
124.7	2023-04-25 00:17:19	127.3	46631.9	49.76	49.76	13.7688	1429.5	3259.2	1960.5	83.5156	77.6693	0.421681	3390
124.6	2023-04-25 00:17:21	130.3	46796.9	49.76	49.76	13.7703	1426.3	3252.5	1969.9	83.4809	77.6693	0.419969	3396.2
122.6	2023-04-25 00:17:23	121.1	47200.5	49.76	49.76	13.559	1424.8	3232.4	1975.5	81.4887	77.6747	0.419022	3400.3
122.6	2023-04-25 00:17:25	121.1	47200.5	49.76	49.76	13.559	1424.8	3232.4	1975.5	81.4887	77.6747	0.419022	3400.3
118.5	2023-04-25 00:17:27	121.4	47452.3	49.76	49.76	13.5075	1423.2	3200.8	1990	79.9653	77.6693	0.416969	3413.2
118.5	2023-04-25 00:17:29	121.4	47452.3	49.76	49.76	13.5075	1423.2	3200.8	1990	79.9653	77.6693	0.416969	3413.2
119	2023-04-25 00:17:31	119.8	47612.8	49.76	49.76	13.5315	1424.9	3173.6	2004.4	80.6901	77.6693	0.415508	3429.3
122.5	2023-04-25 00:17:33	122.8	48302.9	49.76	49.76	13.6053	1422.8	3176.7	2017.8	81.3759	77.6693	0.413533	3440.6
122.5	2023-04-25 00:17:35	122.8	48302.9	49.76	49.76	13.6053	1422.8	3176.7	2017.8	81.3759	77.6693	0.413533	3440.6
122	2023-04-25 00:17:37	123.9	47725.7	49.76	49.76	13.6429	1421.3	3172.5	2029.9	82.1007	77.6693	0.411828	3451.2
124	2023-04-25 00:17:39	125.8	48099	49.76	49.76	13.682	1417.2	3175.7	2028.5	82.1832	77.6693	0.411295	3445.7
124	2023-04-25 00:17:41	125.8	48099	49.76	49.76	13.682	1417.2	3175.7	2028.5	82.1832	77.6693	0.411295	3445.7
120.2	2023-04-25 00:17:43	126.1	48263.9	49.76	49.76	13.6806	1418.8	3176.7	2030.2	82.3785	77.6693	0.411366	3449
120.2	2023-04-25 00:17:45	126.1	48263.9	49.76	49.76	13.6806	1418.8	3176.7	2030.2	82.3785	77.6693	0.411366	3449
127.1	2023-04-25 00:17:47	129.8	48567.7	49.75	49.76	13.7225	1416.8	3187.7	2034.7	82.7778	77.6693	0.410488	3451.5
124.6	2023-04-25 00:17:49	123.8	48945.3	49.75	49.75	13.6471	1423.4	3190.9	2043.3	82.487	77.6693	0.410592	3466.7
124.6	2023-04-25 00:17:51	123.8	48945.3	49.75	49.75	13.6471	1423.4	3190.9	2043.3	82.487	77.6693	0.410592	3466.7
119.8	2023-04-25 00:17:53	127.7	48650.2	49.76	49.76	13.6212	1428	3203.3	2038.1	81.2977	77.6693	0.41199	3466.1
119.8	2023-04-25 00:17:55	127.7	48650.2	49.76	49.76	13.6212	1428	3203.3	2038.1	81.2977	77.6693	0.41199	3466.1
119.5	2023-04-25 00:17:57	126.3	48593.8	49.76	49.76	13.559	1432.9	3231.8	2028	81.1458	77.6693	0.414025	3460.9
119.7	2023-04-25 00:17:59	127.3	49305.6	49.76	49.76	13.6024	1433.1	3282.2	2012.6	80.9028	77.6693	0.41591	3445.7
119.7	2023-04-25 00:18:01	127.3	49305.6	49.76	49.76	13.6024	1433.1	3282.2	2012.6	80.9028	77.6693	0.41591	3445.7
117.7	2023-04-25 00:18:03	126	49622.4	49.76	49.76	13.5723	1435.4	3294.9	2001	81.5365	77.6693	0.417705	3436.4
117.7	2023-04-25 00:18:05	126	49622.4	49.76	49.76	13.5723	1435.4	3294.9	2001	81.5365	77.6693	0.417705	3436.4
116.2	2023-04-25 00:18:07	127.5	49405.4	49.77	49.77	13.5909	1441.6	3282.4	1992.8	81.428	77.6693	0.419753	3434.4
118.1	2023-04-25 00:18:09	124.1	49739.6	49.77	49.77	13.5793	1449.2	3238.9	1990.6	80.8637	77.6693	0.421304	3439.8
118.1	2023-04-25 00:18:11	124.1	49739.6	49.77	49.77	13.5793	1449.2	3238.9	1990.6	80.8637	77.6693	0.421304	3439.8
117.4	2023-04-25 00:18:13	127.7	50529.5	49.77	49.77	13.6169	1450.9	3180	2004.8	82.2049	77.6693	0.419857	3455.7
117.1	2023-04-25 00:18:15	127.2	50251.7	49.77	49.77	13.5991	1444.5	3134	2012.3	81.4974	77.6693	0.417872	3456.8
117.1	2023-04-25 00:18:17	127.2	50251.7	49.77	49.77	13.5991	1444.5	3134	2012.3	81.4974	77.6693	0.417872	3456.8
119.8	2023-04-25 00:18:19	127.7	50820.3	49.77	49.77	13.614	1437.5	3105.8	2017.6	81.1979	77.6693	0.416052	3455.1
119.8	2023-04-25 00:18:21	127.7	50820.3	49.77	49.77	13.614	1437.5	3105.8	2017.6	81.1979	77.6693	0.416052	3455.1
117.2	2023-04-25 00:18:23	127.4	49904.5	49.77	49.77	13.6039	1425.2	3086.4	2026.2	80.5078	77.6747	0.412934	3451.4
121	2023-04-25 00:18:25	125.8	50590.3	49.77	49.77	13.6461	1417.4	3080.1	2039.4	80.8377	77.6747	0.410032	3456.8
121	2023-04-25 00:18:27	125.8	50590.3	49.77	49.77	13.6461	1417.4	3080.1	2039.4	80.8377	77.6747	0.410032	3456.8
113.9	2023-04-25 00:18:29	123.3	50295.1	49.77	49.77	13.5446	1411.1	3100.3	2048.4	80.6684	77.6693	0.407891	3459.5
113.9	2023-04-25 00:18:31	123.3	50295.1	49.77	49.77	13.5446	1411.1	3100.3	2048.4	80.6684	77.6693	0.407891	3459.5
116.8	2023-04-25 00:18:33	132.6	51141.5	49.77	49.77	13.6646	1405.8	3138	2052.5	81.8012	77.6747	0.4065	3458.3
120.9	2023-04-25 00:18:35	126.6	50824.7	49.77	49.77	13.6039	1403.2	3191.2	2039.5	81.4149	77.6693	0.407587	3442.7
120.9	2023-04-25 00:18:37	126.6	50824.7	49.77	49.77	13.6039	1403.2	3191.2	2039.5	81.4149	77.6693	0.407587	3442.7
114.6	2023-04-25 00:18:39	125.2	51536.5	49.77	49.77	13.5272	1404.8	3189.6	2021.5	80.5425	77.6747	0.410005	3426.3
114.6	2023-04-25 00:18:41	125.2	51536.5	49.77	49.77	13.5272	1404.8	3189.6	2021.5	80.5425	77.6747	0.410005	3426.3
119.8	2023-04-25 00:18:43	116.9	51827.3	49.77	49.77	13.5171	1410.4	3177.2	2005.2	80.3472	77.6693	0.412929	3415.6
116.8	2023-04-25 00:18:45	114.5	50915.8	49.77	49.77	13.491	1411.6	3148	1988.1	80.1997	77.6747	0.415213	3399.7
116.8	2023-04-25 00:18:47	114.5	50915.8	49.77	49.77	13.491	1411.6	3148	1988.1	80.1997	77.6747	0.415213	3399.7
113.6	2023-04-25 00:18:49	116.4	51740.4	49.78	49.77	13.3831	1405.2	3139.4	1991.1	78.5243	77.6693	0.413744	3396.3
118.9	2023-04-25 00:18:51	120.6	52196.2	49.77	49.78	13.491	1395.6	3141.2	1995.3	79.4314	77.6693	0.411572	3390.9
118.9	2023-04-25 00:18:53	120.6	52196.2	49.77	49.78	13.491	1395.6	3141.2	1995.3	79.4314	77.6693	0.411572	3390.9
117	2023-04-25 00:18:55	120.4	51979.2	49.77	49.77	13.4896	1390	3152	2004.4	79.9002	77.6693	0.409498	3394.4
117	2023-04-25 00:18:57	120.4	51979.2	49.77	49.77	13.4896	1390	3152	2004.4	79.9002	77.6693	0.409498	3394.4
116.2	2023-04-25 00:18:59	120.5	52447.9	49.77	49.77	13.4876	1378.8	3159.6	2000.4	79.4314	77.6693	0.408026	3379.2
113.5	2023-04-25 00:19:01	119.1	52808.2	49.78	49.77	13.4997	1374.2	3155.9	1988.4	79.8264	77.6693	0.408672	3362.6
113.5	2023-04-25 00:19:03	119.1	52808.2	49.78	49.77	13.4997	1374.2	3155.9	1988.4	79.8264	77.6693	0.408672	3362.6
119.4	2023-04-25 00:19:05	123.3	53255.2	49.77	49.77	13.6082	1370	3146.9	1975.4	81.3498	77.6693	0.409518	3345.4
119.4	2023-04-25 00:19:07	123.3	53255.2	49.77	49.77	13.6082	1370	3146.9	1975.4	81.3498	77.6693	0.409518	3345.4
117.3	2023-04-25 00:19:09	120.4	52777.8	49.77	49.77	13.5142	1374.2	3154.3	1957.2	80.2561	77.6693	0.412499	3331.4
115.8	2023-04-25 00:19:11	131.3	53433.2	49.77	49.77	13.6256	1374.1	3160.8	1945.1	82.0226	77.6693	0.413985	3319.2
115.8	2023-04-25 00:19:13	131.3	53433.2	49.77	49.77	13.6256	1374.1	3160.8	1945.1	82.0226	77.6693	0.413985	3319.2
118.1	2023-04-25 00:19:15	128.3	53142.4	49.77	49.77	13.6526	1373.7	3158.1	1934.1	81.7231	77.6693	0.415291	3307.8
118.1	2023-04-25 00:19:17	128.3	53142.4	49.77	49.77	13.6526	1373.7	3158.1	1934.1	81.7231	77.6693	0.415291	3307.8
114.3	2023-04-25 00:19:19	124.5	53285.6	49.77	49.77	13.5605	1375.4	3159.4	1935.8	80.7075	77.6693	0.415378	3311.2
115.8	2023-04-25 00:19:21	122.5	53828.1	49.77	49.77	13.5489	1379.4	3118.5	1955.1	80.3602	77.6693	0.413675	3334.5
120	2023-04-25 00:19:25	118.9	53671.9	49.77	49.77	13.4838	1381.1	3104.6	1968.3	79.8785	77.6693	0.412342	3349.4
120	2023-04-25 00:19:27	118.9	53671.9	49.77	49.77	13.4838	1381.1	3104.6	1968.3	79.8785	77.6693	0.412342	3349.4
121.7	2023-04-25 00:19:29	125	53598.1	49.77	49.77	13.5909	1383.5	3071.9	1968.5	80.4427	77.6693	0.412739	3352
119.4	2023-04-25 00:19:31	121	53671.9	49.76	49.76	13.5966	1387.7	3048.2	1952.8	81.2977	77.6693	0.415417	3340.5
119.4	2023-04-25 00:19:33	121	53671.9	49.76	49.76	13.5966	1387.7	3048.2	1952.8	81.2977	77.6693	0.415417	3340.5
125.2	2023-04-25 00:19:35	126.8	53216.1	49.76	49.77	13.6806	1392.4	3031.5	1947.5	81.9358	77.6693	0.416899	3339.9
121.6	2023-04-25 00:19:37	128	53741.3	49.76	49.76	13.7248	1396.4	3032	1944.8	82.2439	77.6693	0.417934	3341.2
121.6	2023-04-25 00:19:39	128	53741.3	49.76	49.76	13.7248	1396.4	3032	1944.8	82.2439	77.6693	0.417934	3341.2
120.9	2023-04-25 00:19:41	117.8	53849.8	49.76	49.76	13.6516	1400.2	3028.2	1957.2	82.4436	77.6693	0.417049	3357.4
120.9	2023-04-25 00:19:43	117.8	53849.8	49.76	49.76	13.6516	1400.2	3028.2	1957.2	82.4436	77.6693	0.417049	3357.4
123.4	2023-04-25 00:19:45	122.1	54079.9	49.76	49.76	13.6531	1398.6	3047.2	1960.5	81.8663	77.6693	0.416362	3359.1
122.3	2023-04-25 00:19:47	120.9	54440.1	49.76	49.76	13.5851	1395.6	3056	1956	81.0156	77.6693	0.416398	3351.6
122.3	2023-04-25 00:19:49	120.9	54440.1	49.76	49.76	13.5851	1395.6	3056	1956	81.0156	77.6693	0.416398	3351.6
121.8	2023-04-25 00:19:51	123.3	54349	49.76	49.76	13.6455	1389.3	3083.1	1945.2	81.5972	77.6693	0.416644	3334.5
121.8	2023-04-25 00:19:53	123.3	54349	49.76	49.76	13.6455	1389.3	3083.1	1945.2	81.5972	77.6693	0.416644	3334.5
121.9	2023-04-25 00:19:55	117.4	53576.4	49.76	49.76	13.6502	1384.5	3086.5	1930.2	82.1094	77.6693	0.417685	3314.7
121.2	2023-04-25 00:19:57	128	54835.1	49.76	49.76	13.6762	1382.3	3084.9	1922.6	81.2977	77.6693	0.418258	3304.9
121.2	2023-04-25 00:19:59	128	54835.1	49.76	49.76	13.6762	1382.3	3084.9	1922.6	81.2977	77.6693	0.418258	3304.9
122.3	2023-04-25 00:20:01	119.5	54279.5	49.76	49.76	13.656	1385.9	3088.5	1915.5	82.296	77.6693	0.419792	3301.4
122.3	2023-04-25 00:20:03	119.5	54279.5	49.76	49.76	13.656	1385.9	3088.5	1915.5	82.296	77.6693	0.419792	3301.4
122.6	2023-04-25 00:20:05	123	54379.3	49.76	49.76	13.6683	1391.6	3117.2	1916.5	82.2179	77.6693	0.420664	3308.1
120	2023-04-25 00:20:07	128.7	54930.6	49.76	49.76	13.6936	1398.2	3139.9	1936.5	82.3177	77.6693	0.419288	3334.7
120	2023-04-25 00:20:09	128.7	54930.6	49.76	49.76	13.6936	1398.2	3139.9	1936.5	82.3177	77.6693	0.419288	3334.7
120.2	2023-04-25 00:20:11	128.4	53849.8	49.76	49.76	13.7109	1403.7	3139.4	1949.9	82.9731	77.6693	0.418565	3353.6
125.9	2023-04-25 00:20:13	124.1	54605	49.76	49.76	13.6892	1408.1	3119.5	1954.7	81.7839	77.6693	0.418728	3362.8
125.9	2023-04-25 00:20:15	124.1	54605	49.76	49.76	13.6892	1408.1	3119.5	1954.7	81.7839	77.6693	0.418728	3362.8
120.7	2023-04-25 00:20:17	118.3	54982.6	49.76	49.76	13.5981	1412.8	3114.8	1942.1	81.4149	77.6693	0.421115	3354.9
120.7	2023-04-25 00:20:19	118.3	54982.6	49.76	49.76	13.5981	1412.8	3114.8	1942.1	81.4149	77.6693	0.421115	3354.9
121.1	2023-04-25 00:20:21	117.3	55321.2	49.76	49.76	13.5807	1409.7	3142.5	1942.8	81.4844	77.6693	0.420492	3352.5
119.4	2023-04-25 00:20:23	124.4	55117.2	49.76	49.76	13.6429	1405.4	3178.2	1959.9	81.2977	77.6693	0.417615	3365.3
119.4	2023-04-25 00:20:25	124.4	55117.2	49.76	49.76	13.6429	1405.4	3178.2	1959.9	81.2977	77.6693	0.417615	3365.3
120.4	2023-04-25 00:20:27	119.5	55572.9	49.76	49.76	13.64	1396.7	3196.2	1984.7	81.6276	77.6693	0.413054	3381.4
120.4	2023-04-25 00:20:29	119.5	55572.9	49.76	49.76	13.64	1396.7	3196.2	1984.7	81.6276	77.6693	0.413054	3381.4
123.9	2023-04-25 00:20:31	131.2	54939.2	49.76	49.76	13.724	1391.3	3205.5	1989.9	82.3481	77.6693	0.411481	3381.2
129.3	2023-04-25 00:20:33	118.5	55920.1	49.75	49.76	13.6646	1389	3209.3	1972.8	81.0286	77.6693	0.413172	3361.8
129.3	2023-04-25 00:20:35	118.5	55920.1	49.75	49.76	13.6646	1389	3209.3	1972.8	81.0286	77.6693	0.413172	3361.8
127.5	2023-04-25 00:20:37	119.5	55460.1	49.75	49.75	13.6536	1390	3204.2	1948.6	81.7405	77.6693	0.416342	3338.6
127.5	2023-04-25 00:20:39	119.5	55460.1	49.75	49.75	13.6536	1390	3204.2	1948.6	81.7405	77.6693	0.416342	3338.6
129.5	2023-04-25 00:20:41	117.4	56809.9	49.74	49.74	13.6212	1390.2	3187.5	1919.5	81.2891	77.6693	0.420038	3309.7
130.7	2023-04-25 00:20:43	114.6	55321.2	49.73	49.74	13.6169	1393.1	3149.3	1907.3	80.6858	77.6693	0.4221	3300.4
130.7	2023-04-25 00:20:45	114.6	55321.2	49.73	49.74	13.6169	1393.1	3149.3	1907.3	80.6858	77.6693	0.4221	3300.4
127.3	2023-04-25 00:20:47	121.5	56028.6	49.74	49.73	13.6994	1393.6	3131.9	1904.4	81.1806	77.6693	0.422559	3298
125.2	2023-04-25 00:20:49	118.4	57313.4	49.75	49.74	13.5489	1396.3	3126.5	1909.7	80.4167	77.6693	0.422353	3306
125.2	2023-04-25 00:20:51	118.4	57313.4	49.75	49.74	13.5489	1396.3	3126.5	1909.7	80.4167	77.6693	0.422353	3306
128.2	2023-04-25 00:20:53	123	57144.1	49.75	49.75	13.6227	1396	3113.5	1913.2	81.5321	77.6693	0.421854	3309.2
128.2	2023-04-25 00:20:55	123	57144.1	49.75	49.75	13.6227	1396	3113.5	1913.2	81.5321	77.6693	0.421854	3309.2
132.9	2023-04-25 00:20:57	119.9	56901	49.74	49.75	13.669	1399.3	3081.2	1909.7	82.0096	77.6693	0.422877	3309
128.4	2023-04-25 00:20:59	120.6	56892.4	49.74	49.74	13.6901	1403.6	3066.6	1903.7	81.9705	77.6693	0.424395	3307.3
128.4	2023-04-25 00:21:01	120.6	56892.4	49.74	49.74	13.6901	1403.6	3066.6	1903.7	81.9705	77.6693	0.424395	3307.3
128.6	2023-04-25 00:21:03	118.2	57096.4	49.74	49.74	13.5851	1403.8	3083.1	1901.8	81.0156	77.6693	0.424673	3305.6
128.6	2023-04-25 00:21:05	118.2	57096.4	49.74	49.74	13.5851	1403.8	3083.1	1901.8	81.0156	77.6693	0.424673	3305.6
136.4	2023-04-25 00:21:07	120.6	56497.4	49.74	49.74	13.6372	1399.5	3133.8	1903.4	81.7665	77.6584	0.423719	3302.9
127.9	2023-04-25 00:21:09	123.7	56979.2	49.74	49.73	13.7355	1396.3	3173.3	1907.3	81.8663	77.6693	0.42266	3303.6
127.9	2023-04-25 00:21:11	123.7	56979.2	49.74	49.73	13.7355	1396.3	3173.3	1907.3	81.8663	77.6693	0.42266	3303.6
128.3	2023-04-25 00:21:13	123	56862	49.74	49.74	13.7428	1390.7	3209.8	1904.6	82.474	77.6693	0.422025	3295.3
128.3	2023-04-25 00:21:15	123	56862	49.74	49.74	13.7428	1390.7	3209.8	1904.6	82.474	77.6693	0.422025	3295.3
134	2023-04-25 00:21:17	115.5	57369.8	49.74	49.74	13.6704	1383.9	3267.6	1895.9	82.0573	77.6693	0.421946	3279.8
128.7	2023-04-25 00:21:19	119.1	57026.9	49.74	49.74	13.6386	1378.6	3289	1885.4	81.0981	77.6693	0.422365	3264
128.7	2023-04-25 00:21:21	119.1	57026.9	49.74	49.74	13.6386	1378.6	3289	1885.4	81.0981	77.6693	0.422365	3264
127	2023-04-25 00:21:23	121.1	57643.2	49.75	49.74	13.5749	1384.6	3309.2	1881.3	80.5165	77.6693	0.423957	3265.9
127	2023-04-25 00:21:25	121.1	57643.2	49.75	49.74	13.5749	1384.6	3309.2	1881.3	80.5165	77.6693	0.423957	3265.9
126.4	2023-04-25 00:21:27	121.3	57534.7	49.75	49.75	13.5955	1392.9	3297.7	1875	80.6424	77.6693	0.426237	3267.9
130.6	2023-04-25 00:21:29	117.6	58867.2	49.74	49.75	13.6053	1399.7	3266.3	1872.1	81.3411	77.6693	0.427807	3271.8
130.6	2023-04-25 00:21:31	117.6	58867.2	49.74	49.75	13.6053	1399.7	3266.3	1872.1	81.3411	77.6693	0.427807	3271.8
125.9	2023-04-25 00:21:33	118.9	58211.8	49.75	49.74	13.5865	1399.1	3252.3	1879.3	80.829	77.6693	0.426763	3278.4
124.7	2023-04-25 00:21:35	117.4	58250.9	49.75	49.75	13.5385	1396.1	3251.5	1895.3	79.9479	77.6693	0.424166	3291.4
124.7	2023-04-25 00:21:37	117.4	58250.9	49.75	49.75	13.5385	1396.1	3251.5	1895.3	79.9479	77.6693	0.424166	3291.4
128.5	2023-04-25 00:21:39	122.1	58211.8	49.75	49.75	13.6343	1388.3	3293.4	1921.8	81.3759	77.6693	0.419413	3310.1
128.5	2023-04-25 00:21:41	122.1	58211.8	49.75	49.75	13.6343	1388.3	3293.4	1921.8	81.3759	77.6693	0.419413	3310.1
126.5	2023-04-25 00:21:43	128	59913.2	49.74	49.74	13.6256	1386.9	3328.4	1927.2	80.9028	77.6693	0.418485	3314.1
130.8	2023-04-25 00:21:45	132.9	58997.4	49.74	49.74	13.7283	1386.6	3349.8	1925	82.4609	77.6693	0.41871	3311.6
130.8	2023-04-25 00:21:47	132.9	58997.4	49.74	49.74	13.7283	1386.6	3349.8	1925	82.4609	77.6693	0.41871	3311.6
133.5	2023-04-25 00:21:49	129.8	59626.7	49.74	49.74	13.7326	1389.2	3382.9	1918.5	82.3524	77.6693	0.41999	3307.7
133.5	2023-04-25 00:21:51	129.8	59626.7	49.74	49.74	13.7326	1389.2	3382.9	1918.5	82.3524	77.6693	0.41999	3307.7
130.8	2023-04-25 00:21:53	129.2	60629.3	49.74	49.74	13.7428	1392.4	3359.6	1905.2	83.1424	77.6693	0.422246	3297.6
131.6	2023-04-25 00:21:55	133.1	59474.8	49.74	49.74	13.8122	1392.8	3330.7	1886.1	83.1033	77.6693	0.424777	3278.9
131.6	2023-04-25 00:21:57	133.1	59474.8	49.74	49.74	13.8122	1392.8	3330.7	1886.1	83.1033	77.6693	0.424777	3278.9
125.7	2023-04-25 00:21:59	126.1	60542.5	49.74	49.74	13.7182	1393.4	3298.6	1877.1	83.3507	77.6693	0.426051	3270.5
125.7	2023-04-25 00:22:01	126.1	60542.5	49.74	49.74	13.7182	1393.4	3298.6	1877.1	83.3507	77.6693	0.426051	3270.5
128.1	2023-04-25 00:22:04	132.4	61128.5	49.74	49.74	13.7471	1393.8	3282.7	1880.7	82.921	77.6693	0.425653	3274.5
133	2023-04-25 00:22:06	138.3	61276	49.73	49.74	13.8122	1396.5	3297.2	1895	83.6806	77.6693	0.424275	3291.5
133	2023-04-25 00:22:08	138.3	61276	49.73	49.74	13.8122	1396.5	3297.2	1895	83.6806	77.6693	0.424275	3291.5
125	2023-04-25 00:22:10	127.3	60217	49.74	49.73	13.6675	1396.1	3314.9	1896.1	81.8186	77.6693	0.424063	3292.2
125	2023-04-25 00:22:12	127.3	60217	49.74	49.73	13.6675	1396.1	3314.9	1896.1	81.8186	77.6693	0.424063	3292.2
122.6	2023-04-25 00:22:14	135.7	60993.9	49.74	49.74	13.682	1394.7	3327.9	1890.3	82.2266	77.6693	0.424566	3285
127.7	2023-04-25 00:22:16	140.4	60915.8	49.74	49.74	13.8301	1392.2	3317.8	1890.9	83.6502	77.6747	0.42405	3283.1
127.7	2023-04-25 00:22:18	140.4	60915.8	49.74	49.74	13.8301	1392.2	3317.8	1890.9	83.6502	77.6747	0.42405	3283.1
131.6	2023-04-25 00:22:20	134.8	60816	49.74	49.74	13.8267	1392.2	3273.7	1912	84.0104	77.6693	0.421343	3304.2
131.6	2023-04-25 00:22:22	134.8	60816	49.74	49.74	13.8267	1392.2	3273.7	1912	84.0104	77.6693	0.421343	3304.2
130.7	2023-04-25 00:22:24	132.5	61536.5	49.73	49.74	13.8488	1387.2	3253.2	1940.8	83.8932	77.6693	0.416827	3328
126.8	2023-04-25 00:22:26	134	61193.6	49.74	49.73	13.8108	1384.5	3296.4	1959	84.2578	77.6693	0.414087	3343.5
126.8	2023-04-25 00:22:28	134	61193.6	49.74	49.73	13.8108	1384.5	3296.4	1959	84.2578	77.6693	0.414087	3343.5
125.8	2023-04-25 00:22:30	134.6	61132.8	49.74	49.74	13.7587	1385	3356.4	1965	82.5043	77.6693	0.413433	3350
123.1	2023-04-25 00:22:32	139.3	61336.8	49.75	49.75	13.7891	1387.6	3371.1	1961.7	84.2882	77.6693	0.414296	3349.3
123.1	2023-04-25 00:22:34	139.3	61336.8	49.75	49.75	13.7891	1387.6	3371.1	1961.7	84.2882	77.6693	0.414296	3349.3
124.1	2023-04-25 00:22:36	138.7	62447.9	49.75	49.75	13.8137	1390.7	3261.5	1947.7	83.125	77.6693	0.416577	3338.4
124.1	2023-04-25 00:22:38	138.7	62447.9	49.75	49.75	13.8137	1390.7	3261.5	1947.7	83.125	77.6693	0.416577	3338.4
123.7	2023-04-25 00:22:40	132.4	61727.4	49.75	49.75	13.7399	1388.1	3199.9	1929.2	82.7821	77.6693	0.418443	3317.3
125.3	2023-04-25 00:22:42	129	62534.7	49.75	49.75	13.7153	1388.3	3169.2	1923.2	83.3377	77.6693	0.419236	3311.5
125.3	2023-04-25 00:22:44	129	62534.7	49.75	49.75	13.7153	1388.3	3169.2	1923.2	83.3377	77.6693	0.419236	3311.5
124.8	2023-04-25 00:22:46	135.5	62647.6	49.75	49.75	13.831	1384.5	3242.6	1925.5	83.737	77.6693	0.418278	3310
124.8	2023-04-25 00:22:48	135.5	62647.6	49.75	49.75	13.831	1384.5	3242.6	1925.5	83.737	77.6693	0.418278	3310
128.3	2023-04-25 00:22:50	135.2	63485.2	49.74	49.75	13.7905	1383.1	3281.9	1930.3	83.2682	77.6693	0.417426	3313.4
124.6	2023-04-25 00:22:52	134.3	63402.8	49.74	49.74	13.7645	1379.2	3284.9	1935.7	82.8385	77.6693	0.416061	3314.9
124.6	2023-04-25 00:22:54	134.3	63402.8	49.74	49.74	13.7645	1379.2	3284.9	1935.7	82.8385	77.6693	0.416061	3314.9
132.6	2023-04-25 00:22:56	128.6	63611.1	49.74	49.74	13.7283	1374.6	3285	1942.2	83.3073	77.6747	0.414436	3316.8
132.6	2023-04-25 00:22:58	128.6	63611.1	49.74	49.74	13.7283	1374.6	3285	1942.2	83.3073	77.6747	0.414436	3316.8
132.4	2023-04-25 00:23:00	124	63329	49.74	49.74	13.7714	1374.4	3290	1948.7	82.6389	77.6693	0.41359	3323.1
130.9	2023-04-25 00:23:02	130.2	64032.1	49.74	49.74	13.8108	1375.1	3333.1	1953.4	83.4766	77.6693	0.413129	3328.5
126.4	2023-04-25 00:23:06	127.6	63658.9	49.74	49.74	13.6328	1378.2	3334.3	1954.6	81.5495	77.6693	0.413526	3332.8
126.5	2023-04-25 00:23:08	134.6	63927.9	49.74	49.74	13.7514	1374	3262.1	1954.8	82.6389	77.6693	0.412761	3328.8
126.5	2023-04-25 00:23:10	134.6	63927.9	49.74	49.74	13.7514	1374	3262.1	1954.8	82.6389	77.6693	0.412761	3328.8
128.3	2023-04-25 00:23:12	130.6	64448.8	49.75	49.75	13.7717	1370.4	3197.6	1946.1	83.1814	77.6693	0.413207	3316.5
128.3	2023-04-25 00:23:14	130.6	64448.8	49.75	49.75	13.7717	1370.4	3197.6	1946.1	83.1814	77.6693	0.413207	3316.5
130.2	2023-04-25 00:23:16	132.3	63576.4	49.73	49.74	13.7731	1368	3160.2	1935.2	83.4766	77.6693	0.414144	3303.2
129.7	2023-04-25 00:23:18	129.2	64066.8	49.74	49.74	13.656	1369.7	3177.7	1922.6	81.4236	77.6693	0.416031	3292.3
129.7	2023-04-25 00:23:20	129.2	64066.8	49.74	49.74	13.656	1369.7	3177.7	1922.6	81.4236	77.6693	0.416031	3292.3
127.5	2023-04-25 00:23:22	131.8	65095.5	49.74	49.74	13.5359	1376.6	3211.5	1920.5	81.1111	77.6693	0.417518	3297.1
127.5	2023-04-25 00:23:24	131.8	65095.5	49.74	49.74	13.5359	1376.6	3211.5	1920.5	81.1111	77.6693	0.417518	3297.1
131.4	2023-04-25 00:23:26	135.5	65199.7	49.74	49.74	13.6657	1380.3	3218.2	1918.4	81.9531	77.6693	0.418438	3298.7
129.4	2023-04-25 00:23:28	136.8	65763.9	49.73	49.74	13.6936	1382.2	3229.9	1915.3	83.1033	77.6693	0.419166	3297.5
129.4	2023-04-25 00:23:30	136.8	65763.9	49.73	49.74	13.6936	1382.2	3229.9	1915.3	83.1033	77.6693	0.419166	3297.5
123.8	2023-04-25 00:23:32	135.7	63901.9	49.74	49.73	13.7225	1379.4	3257.3	1900.2	83.1901	77.6693	0.4206	3279.6
123.8	2023-04-25 00:23:34	135.7	63901.9	49.74	49.73	13.7225	1379.4	3257.3	1900.2	83.1901	77.6693	0.4206	3279.6
122.3	2023-04-25 00:23:36	136.9	64648.4	49.75	49.74	13.7167	1379.4	3254.8	1896.6	82.8906	77.6693	0.421062	3276
131.9	2023-04-25 00:23:38	139.4	65130.2	49.74	49.75	14.009	1380.3	3212.8	1913.9	86.1502	77.6693	0.419009	3294.2
131.9	2023-04-25 00:23:40	139.4	65130.2	49.74	49.75	14.009	1380.3	3212.8	1913.9	86.1502	77.6693	0.419009	3294.2
127.9	2023-04-25 00:23:42	138.1	67013.9	49.74	49.74	13.8556	1377.7	3166.2	1936.6	84.0191	77.6693	0.415684	3314.3
127.9	2023-04-25 00:23:44	138.1	67013.9	49.74	49.74	13.8556	1377.7	3166.2	1936.6	84.0191	77.6693	0.415684	3314.3
128.1	2023-04-25 00:23:46	136.8	65134.5	49.74	49.74	13.7008	1375.3	3149.8	1962.5	82.6563	77.6693	0.412038	3337.8
130.2	2023-04-25 00:23:48	142.8	65273.4	49.75	49.75	13.8744	1373.1	3189.1	1961	83.9193	77.6693	0.411835	3334.1
130.2	2023-04-25 00:23:50	142.8	65273.4	49.75	49.75	13.8744	1373.1	3189.1	1961	83.9193	77.6693	0.411835	3334.1
125.2	2023-04-25 00:23:52	135.9	63954	49.75	49.75	13.8831	1376.3	3220.5	1964.5	84.0061	77.6693	0.411967	3340.8
125.2	2023-04-25 00:23:54	135.9	63954	49.75	49.75	13.8831	1376.3	3220.5	1964.5	84.0061	77.6693	0.411967	3340.8
126	2023-04-25 00:23:56	132.4	65034.7	49.75	49.75	13.8566	1377.9	3261.7	1968.5	84.8438	77.6693	0.411756	3346.4
123.1	2023-04-25 00:23:58	133.5	66098.1	49.75	49.75	13.86	1384.2	3277.7	1967.5	84.8655	77.6693	0.412984	3351.7
123.1	2023-04-25 00:24:00	133.5	66098.1	49.75	49.75	13.86	1384.2	3277.7	1967.5	84.8655	77.6693	0.412984	3351.7
127.4	2023-04-25 00:24:02	131.4	64253.5	49.75	49.75	13.7167	1390.5	3288.3	1958.3	82.9991	77.6693	0.415223	3348.8
128.4	2023-04-25 00:24:04	144	65963.5	49.75	49.75	13.873	1401	3249.7	1965.1	83.9453	77.6693	0.416209	3366.1
128.4	2023-04-25 00:24:06	144	65963.5	49.75	49.75	13.873	1401	3249.7	1965.1	83.9453	77.6693	0.416209	3366.1
132.5	2023-04-25 00:24:08	138.5	65798.6	49.75	49.75	13.6892	1407.7	3226.2	1998.5	81.8924	77.6693	0.413276	3406.2
132.5	2023-04-25 00:24:10	138.5	65798.6	49.75	49.75	13.6892	1407.7	3226.2	1998.5	81.8924	77.6693	0.413276	3406.2
140.2	2023-04-25 00:24:12	134.1	65746.5	49.73	49.74	13.7992	1416.1	3202.7	2032.7	84.0191	77.6693	0.410607	3448.8
131.2	2023-04-25 00:24:14	136.4	67400.2	49.73	49.73	13.6516	1421.7	3221.5	2053.7	82.0443	77.6693	0.409075	3475.4
131.2	2023-04-25 00:24:16	136.4	67400.2	49.73	49.73	13.6516	1421.7	3221.5	2053.7	82.0443	77.6693	0.409075	3475.4
131.9	2023-04-25 00:24:18	126.3	66588.5	49.73	49.73	13.6305	1423	3224.3	2072.6	82.0747	77.6693	0.407083	3495.6
131.9	2023-04-25 00:24:20	126.3	66588.5	49.73	49.73	13.6305	1423	3224.3	2072.6	82.0747	77.6693	0.407083	3495.6
134.4	2023-04-25 00:24:22	130.8	67183.2	49.73	49.73	13.6343	1418	3211.9	2083.4	81.1458	77.6693	0.404981	3501.4
133.2	2023-04-25 00:24:24	137.7	66896.7	49.73	49.73	13.7095	1414.2	3183.4	2091.7	82.5695	77.6693	0.403377	3505.9
133.2	2023-04-25 00:24:26	137.7	66896.7	49.73	49.73	13.7095	1414.2	3183.4	2091.7	82.5695	77.6693	0.403377	3505.9
134.9	2023-04-25 00:24:28	136	66102.4	49.72	49.73	13.6386	1412	3168.7	2095.6	82.3438	77.6693	0.402554	3507.6
134.9	2023-04-25 00:24:30	136	66102.4	49.72	49.73	13.6386	1412	3168.7	2095.6	82.3438	77.6693	0.402554	3507.6
134.8	2023-04-25 00:24:32	141	66653.6	49.72	49.72	13.7601	1409.8	3180.3	2102.1	83.5938	77.6693	0.401435	3511.9
130.5	2023-04-25 00:24:34	136	68155.4	49.73	49.72	13.6892	1406.4	3225.9	2113.5	82.3307	77.6693	0.399557	3519.9
130.5	2023-04-25 00:24:36	136	68155.4	49.73	49.72	13.6892	1406.4	3225.9	2113.5	82.3307	77.6693	0.399557	3519.9
133	2023-04-25 00:24:38	127.5	67157.1	49.73	49.73	13.682	1397.6	3251.9	2123.5	83.0469	77.6693	0.396921	3521.1
130.4	2023-04-25 00:24:40	133.1	67851.6	49.73	49.73	13.7659	1387.5	3303.1	2120.9	82.9644	77.6693	0.395479	3508.4
130.4	2023-04-25 00:24:42	133.1	67851.6	49.73	49.73	13.7659	1387.5	3303.1	2120.9	82.9644	77.6693	0.395479	3508.4
123.1	2023-04-25 00:24:44	138.8	65993.9	49.74	49.73	13.7512	1383	3286.4	2106.2	83.9714	77.6693	0.396366	3489.2
123.1	2023-04-25 00:24:46	138.8	65993.9	49.74	49.73	13.7512	1383	3286.4	2106.2	83.9714	77.6693	0.396366	3489.2
133.5	2023-04-25 00:24:48	137.6	68289.9	49.73	49.74	13.7283	1383.1	3276.1	2093.5	82.882	77.6693	0.397831	3476.6
132.7	2023-04-25 00:24:50	128.9	67456.6	49.73	49.73	13.5909	1380.8	3242.8	2075.6	81.4583	77.6693	0.399491	3456.4
132.7	2023-04-25 00:24:52	128.9	67456.6	49.73	49.73	13.5909	1380.8	3242.8	2075.6	81.4583	77.6693	0.399491	3456.4
130.5	2023-04-25 00:24:54	133.9	68658.9	49.73	49.73	13.7572	1378.3	3239.5	2071.5	82.4609	77.6693	0.39953	3449.8
130.5	2023-04-25 00:24:56	133.9	68658.9	49.73	49.73	13.7572	1378.3	3239.5	2071.5	82.4609	77.6693	0.39953	3449.8
140.2	2023-04-25 00:24:58	127.2	66610.2	49.72	49.73	13.695	1373.3	3235.7	2063.4	82.1701	77.6693	0.399598	3436.7
133.8	2023-04-25 00:25:00	130.2	68541.7	49.72	49.72	13.6111	1371.3	3224.3	2068.4	81.3932	77.6693	0.398669	3439.7
133.8	2023-04-25 00:25:02	130.2	68541.7	49.72	49.72	13.6111	1371.3	3224.3	2068.4	81.3932	77.6693	0.398669	3439.7
128.5	2023-04-25 00:25:04	127.5	67291.7	49.74	49.73	13.6574	1362.4	3243.5	2070.4	82.5608	77.6693	0.396877	3432.8
128.5	2023-04-25 00:25:06	127.5	67291.7	49.74	49.73	13.6574	1362.4	3243.5	2070.4	82.5608	77.6693	0.396877	3432.8
134.1	2023-04-25 00:25:08	127.2	67912.3	49.73	49.73	13.7078	1362.2	3237.9	2070.7	82.5217	77.6693	0.396807	3432.9
136.6	2023-04-25 00:25:10	125.1	69388	49.72	49.73	13.7297	1361.2	3216.5	2059.3	82.5043	77.6693	0.397954	3420.5
136.6	2023-04-25 00:25:12	125.1	69388	49.72	49.73	13.7297	1361.2	3216.5	2059.3	82.5043	77.6693	0.397954	3420.5
131.9	2023-04-25 00:25:14	129.3	70299.5	49.73	49.73	13.6574	1362.3	3171.7	2039.3	82.0573	77.6693	0.400488	3401.6
144.8	2023-04-25 00:25:16	126.7	66610.2	49.72	49.73	13.7611	1360	3120.6	2026.5	82.5477	77.6693	0.401595	3386.5
144.8	2023-04-25 00:25:18	126.7	66610.2	49.72	49.73	13.7611	1360	3120.6	2026.5	82.5477	77.6693	0.401595	3386.5
137.7	2023-04-25 00:25:20	123.2	69283.9	49.72	49.72	13.7124	1361.5	3117.8	2029.6	82.7821	77.6693	0.401492	3391.1
137.7	2023-04-25 00:25:22	123.2	69283.9	49.72	49.72	13.7124	1361.5	3117.8	2029.6	82.7821	77.6693	0.401492	3391.1
145.3	2023-04-25 00:25:24	124.6	67330.7	49.71	49.72	13.7765	1364.3	3136.9	2046.2	83.6849	77.6693	0.400029	3410.5
140.5	2023-04-25 00:25:26	120.2	68446.2	49.7	49.71	13.7413	1372.1	3148.3	2066.1	83.4635	77.6693	0.399075	3438.2
140.5	2023-04-25 00:25:28	120.2	68446.2	49.7	49.71	13.7413	1372.1	3148.3	2066.1	83.4635	77.6693	0.399075	3438.2
138.5	2023-04-25 00:25:30	126.1	68129.3	49.71	49.71	13.7471	1377.3	3154	2081.7	83.1945	77.6693	0.398179	3459
138.5	2023-04-25 00:25:32	126.1	68129.3	49.71	49.71	13.7471	1377.3	3154	2081.7	83.1945	77.6693	0.398179	3459
141	2023-04-25 00:25:34	121.3	70329.9	49.71	49.71	13.763	1377.9	3138.2	2085	83.6372	77.6693	0.397903	3462.9
132.6	2023-04-25 00:25:36	122.3	68207.5	49.72	49.72	13.6791	1380.2	3128.6	2087.5	82.2786	77.6693	0.398016	3467.7
132.6	2023-04-25 00:25:38	122.3	68207.5	49.72	49.72	13.6791	1380.2	3128.6	2087.5	82.2786	77.6693	0.398016	3467.7
135.3	2023-04-25 00:25:40	119.5	68446.2	49.73	49.73	13.7543	1370.7	3108.3	2077.4	83.1033	77.6693	0.397523	3448.1
135.3	2023-04-25 00:25:42	119.5	68446.2	49.73	49.73	13.7543	1370.7	3108.3	2077.4	83.1033	77.6693	0.397523	3448.1
142.8	2023-04-25 00:25:44	119.7	69778.6	49.72	49.72	13.8122	1368.9	3100.4	2071.7	82.8342	77.6693	0.397867	3440.6
137.9	2023-04-25 00:25:46	120.7	68146.7	49.72	49.72	13.7413	1359.6	3100.9	2069.1	83.2161	77.6693	0.396535	3428.7
137.9	2023-04-25 00:25:48	120.7	68146.7	49.72	49.72	13.7413	1359.6	3100.9	2069.1	83.2161	77.6693	0.396535	3428.7
135.8	2023-04-25 00:25:50	123.7	70125.9	49.72	49.72	13.7601	1349.3	3077.9	2068.9	82.8038	77.6693	0.39474	3418.2
135.8	2023-04-25 00:25:52	123.7	70125.9	49.72	49.72	13.7601	1349.3	3077.9	2068.9	82.8038	77.6693	0.39474	3418.2
136	2023-04-25 00:25:54	125.6	69388	49.73	49.73	13.7703	1344.3	3049.9	2072.3	83.1076	77.6693	0.393461	3416.6
135.4	2023-04-25 00:25:56	123.4	69739.6	49.72	49.72	13.7341	1349.5	3026.3	2066.5	83.0122	77.6693	0.395053	3416
135.4	2023-04-25 00:25:58	123.4	69739.6	49.72	49.72	13.7341	1349.5	3026.3	2066.5	83.0122	77.6693	0.395053	3416
129.8	2023-04-25 00:26:00	126.4	69153.6	49.73	49.72	13.6901	1352.5	3021	2055.5	81.9271	77.6693	0.39686	3408
129.8	2023-04-25 00:26:02	126.4	69153.6	49.73	49.72	13.6901	1352.5	3021	2055.5	81.9271	77.6693	0.39686	3408
136	2023-04-25 00:26:04	128.2	68906.2	49.73	49.73	13.6646	1356.2	3012.9	2034.8	81.8273	77.6693	0.399941	3391
133.1	2023-04-25 00:26:06	126.3	67161.5	49.73	49.73	13.6849	1361	3015.3	2009.8	82.8342	77.6693	0.403762	3370.8
133.1	2023-04-25 00:26:08	126.3	67161.5	49.73	49.73	13.6849	1361	3015.3	2009.8	82.8342	77.6693	0.403762	3370.8
129.1	2023-04-25 00:26:10	120.2	67217.9	49.73	49.73	13.6502	1367.4	3026.1	1973.6	82.4392	77.6693	0.409279	3341
129.1	2023-04-25 00:26:12	120.2	67217.9	49.73	49.73	13.6502	1367.4	3026.1	1973.6	82.4392	77.6693	0.409279	3341
129.5	2023-04-25 00:26:14	128.9	67248.3	49.74	49.74	13.7543	1368.1	3040.2	1961.9	82.9905	77.6693	0.410841	3330
130.3	2023-04-25 00:26:16	124	67647.6	49.74	49.74	13.6936	1366.1	3072.4	1966.5	82.6693	77.6693	0.40992	3332.6
130.3	2023-04-25 00:26:18	124	67647.6	49.74	49.74	13.6936	1366.1	3072.4	1966.5	82.6693	77.6693	0.40992	3332.6
130.8	2023-04-25 00:26:20	127	68363.7	49.74	49.74	13.7703	1361.7	3133.4	1991.2	83.1641	77.6693	0.406126	3352.9
129.5	2023-04-25 00:26:22	122.7	67738.7	49.74	49.74	13.7211	1364.1	3192.1	2016.8	82.8472	77.6693	0.403472	3380.9
129.5	2023-04-25 00:26:24	122.7	67738.7	49.74	49.74	13.7211	1364.1	3192.1	2016.8	82.8472	77.6693	0.403472	3380.9
133	2023-04-25 00:26:26	127.2	69678.8	49.73	49.73	13.7277	1369.9	3204.4	2035.7	82.6519	77.6693	0.402249	3405.6
133	2023-04-25 00:26:28	127.2	69678.8	49.73	49.73	13.7277	1369.9	3204.4	2035.7	82.6519	77.6693	0.402249	3405.6
130	2023-04-25 00:26:30	126.5	68693.6	49.73	49.73	13.7008	1374.1	3204.3	2049.8	82.4913	77.6693	0.401326	3423.9
126.4	2023-04-25 00:26:32	121.2	70004.3	49.74	49.74	13.6372	1377.1	3206.3	2048	81.5929	77.6693	0.402061	3425.1
126.4	2023-04-25 00:26:34	121.2	70004.3	49.74	49.74	13.6372	1377.1	3206.3	2048	81.5929	77.6693	0.402061	3425.1
131	2023-04-25 00:26:36	124	70099.8	49.74	49.74	13.6762	1372.3	3198.5	2043.6	81.8403	77.6693	0.401739	3415.9
131	2023-04-25 00:26:38	124	70099.8	49.74	49.74	13.6762	1372.3	3198.5	2043.6	81.8403	77.6693	0.401739	3415.9
135.8	2023-04-25 00:26:40	129.7	70199.6	49.73	49.73	13.7514	1368.8	3187.7	2050.3	82.487	77.6693	0.400339	3419.1
136.6	2023-04-25 00:26:42	124.1	70217	49.72	49.73	13.7905	1364.5	3131.6	2057.9	83.6979	77.6693	0.398697	3422.4
136.6	2023-04-25 00:26:44	124.1	70217	49.72	49.73	13.7905	1364.5	3131.6	2057.9	83.6979	77.6693	0.398697	3422.4
134.7	2023-04-25 00:26:46	126.7	68980	49.72	49.72	13.7211	1364.1	3121.7	2063.1	83.138	77.6693	0.398022	3427.2
134.7	2023-04-25 00:26:48	126.7	68980	49.72	49.72	13.7211	1364.1	3121.7	2063.1	83.138	77.6693	0.398022	3427.2
134.7	2023-04-25 00:26:50	123.4	71506.1	49.72	49.72	13.7737	1363.4	3129.6	2050.6	83.3941	77.6584	0.399356	3414
129.6	2023-04-25 00:26:52	125	68489.6	49.73	49.73	13.7312	1356.6	3145	2039	83.316	77.6693	0.399517	3395.6
132.5	2023-04-25 00:26:56	129.6	69162.3	49.74	49.73	13.8006	1346	3151.9	2022.5	83.8542	77.6693	0.399584	3368.5
132.5	2023-04-25 00:26:58	129.6	69162.3	49.74	49.73	13.8006	1346	3151.9	2022.5	83.8542	77.6693	0.399584	3368.5
132.2	2023-04-25 00:27:00	131	71250	49.73	49.73	13.8368	1344.2	3140.4	2011	84.4705	77.6693	0.400632	3355.2
129.9	2023-04-25 00:27:02	128.9	67942.7	49.74	49.73	13.8874	1343.1	3149	1989.4	85.1259	77.6693	0.403031	3332.5
129.9	2023-04-25 00:27:04	128.9	67942.7	49.74	49.73	13.8874	1343.1	3149	1989.4	85.1259	77.6693	0.403031	3332.5
130.5	2023-04-25 00:27:06	129.9	72847.2	49.74	49.74	13.8614	1345.6	3120.9	1964.5	83.9366	77.6693	0.406513	3310.1
126.5	2023-04-25 00:27:08	133.6	68528.6	49.75	49.74	13.9149	1344.8	3076	1958	85.3299	77.6693	0.40717	3302.8
126.5	2023-04-25 00:27:10	133.6	68528.6	49.75	49.74	13.9149	1344.8	3076	1958	85.3299	77.6693	0.40717	3302.8
124.8	2023-04-25 00:27:12	127.7	69218.8	49.75	49.75	13.844	1348.3	3032.3	1967.2	84.5964	77.6693	0.406666	3315.5
124.8	2023-04-25 00:27:14	127.7	69218.8	49.75	49.75	13.844	1348.3	3032.3	1967.2	84.5964	77.6693	0.406666	3315.5
125.8	2023-04-25 00:27:16	129.1	70993.9	49.75	49.75	13.8746	1352.2	3040	1988.9	84.6832	77.6693	0.404717	3341.1
127	2023-04-25 00:27:18	135.7	71067.7	49.75	49.75	13.9751	1359.9	3098.8	2015.5	86.02	77.6693	0.402886	3375.4
127	2023-04-25 00:27:20	135.7	71067.7	49.75	49.75	13.9751	1359.9	3098.8	2015.5	86.02	77.6693	0.402886	3375.4
122.4	2023-04-25 00:27:22	131.6	70494.8	49.75	49.75	13.8976	1364.5	3111.2	2020.9	85.0477	77.6693	0.403054	3385.4
122.4	2023-04-25 00:27:24	131.6	70494.8	49.75	49.75	13.8976	1364.5	3111.2	2020.9	85.0477	77.6693	0.403054	3385.4
121.4	2023-04-25 00:27:26	136.4	68255.2	49.75	49.75	13.886	1367.8	3088.7	2011	86.02	77.6693	0.404818	3378.8
124.9	2023-04-25 00:27:28	140	69279.5	49.75	49.75	13.9931	1367.2	3031.8	1995.6	86.1415	77.6693	0.406566	3362.8
124.9	2023-04-25 00:27:30	140	69279.5	49.75	49.75	13.9931	1367.2	3031.8	1995.6	86.1415	77.6693	0.406566	3362.8
129.7	2023-04-25 00:27:32	135.2	68294.3	49.75	49.75	13.8935	1365.6	3024.6	1994	84.7396	77.6693	0.406477	3359.6
129.7	2023-04-25 00:27:34	135.2	68294.3	49.75	49.75	13.8935	1365.6	3024.6	1994	84.7396	77.6693	0.406477	3359.6
126.7	2023-04-25 00:27:36	132.7	70568.6	49.74	49.75	13.844	1368.8	3034.9	2001.1	84.2535	77.6693	0.406184	3369.9
131.3	2023-04-25 00:27:38	133.1	68893.2	49.74	49.74	13.9569	1374.7	3072.2	2006	86.3585	77.6693	0.406632	3380.7
131.3	2023-04-25 00:27:40	133.1	68893.2	49.74	49.74	13.9569	1374.7	3072.2	2006	86.3585	77.6693	0.406632	3380.7
135.2	2023-04-25 00:27:42	120.4	69791.7	49.73	49.74	13.7659	1380.7	3111.6	2006.9	83.4809	77.6693	0.407575	3387.6
135.2	2023-04-25 00:27:44	120.4	69791.7	49.73	49.74	13.7659	1380.7	3111.6	2006.9	83.4809	77.6693	0.407575	3387.6
132.2	2023-04-25 00:27:46	120.7	71089.4	49.73	49.74	13.8433	1380.4	3126.4	2004.2	84.171	77.6693	0.407847	3384.6
125.8	2023-04-25 00:27:48	129	70963.5	49.73	49.73	13.7818	1380.5	3148.7	2007.5	83.5764	77.6693	0.407468	3388
125.8	2023-04-25 00:27:50	129	70963.5	49.73	49.73	13.7818	1380.5	3148.7	2007.5	83.5764	77.6693	0.407468	3388
130	2023-04-25 00:27:52	129.1	69934.9	49.74	49.74	13.8556	1384.4	3130.5	2005.4	84.6094	77.6693	0.408402	3389.8
129.8	2023-04-25 00:27:54	127.3	68797.7	49.74	49.74	13.8469	1384.9	3120	2002	84.8655	77.6693	0.408899	3386.9
129.8	2023-04-25 00:27:56	127.3	68797.7	49.74	49.74	13.8469	1384.9	3120	2002	84.8655	77.6693	0.408899	3386.9
131.3	2023-04-25 00:27:58	122.3	70325.5	49.74	49.74	13.8484	1383.9	3095.8	1996	84.4705	77.6693	0.40945	3379.9
131.3	2023-04-25 00:28:00	122.3	70325.5	49.74	49.74	13.8484	1383.9	3095.8	1996	84.4705	77.6693	0.40945	3379.9
127.3	2023-04-25 00:28:02	125.3	69218.8	49.74	49.74	13.776	1379.5	3056.2	1991.4	84.5313	77.6693	0.409238	3370.9
125.2	2023-04-25 00:28:04	131.4	71271.7	49.74	49.74	13.9525	1381.4	3010.9	1981.1	85.7161	77.6693	0.410825	3362.5
125.2	2023-04-25 00:28:06	131.4	71271.7	49.74	49.74	13.9525	1381.4	3010.9	1981.1	85.7161	77.6693	0.410825	3362.5
128.8	2023-04-25 00:28:08	129.4	69891.5	49.75	49.75	13.8542	1380	2972.2	1969.9	84.9609	77.6693	0.411953	3349.9
128.8	2023-04-25 00:28:10	129.4	69891.5	49.75	49.75	13.8542	1380	2972.2	1969.9	84.9609	77.6693	0.411953	3349.9
131.6	2023-04-25 00:28:12	142.2	71250	49.75	49.75	14.0427	1377.3	2934.4	1961.2	86.2543	77.6693	0.412551	3338.5
132.7	2023-04-25 00:28:14	130.9	68624.1	49.74	49.74	13.9525	1371.7	2925.3	1960.9	86.8967	77.6693	0.411601	3332.6
132.7	2023-04-25 00:28:16	130.9	68624.1	49.74	49.74	13.9525	1371.7	2925.3	1960.9	86.8967	77.6693	0.411601	3332.6
133.6	2023-04-25 00:28:18	130.8	70755.2	49.73	49.74	13.9439	1375.7	2942.6	1960.3	85.7335	77.6693	0.41238	3336
133.6	2023-04-25 00:28:20	130.8	70755.2	49.73	49.74	13.9439	1375.7	2942.6	1960.3	85.7335	77.6693	0.41238	3336
134.7	2023-04-25 00:28:22	134.1	68728.3	49.72	49.73	13.9916	1380.9	2965.7	1955.3	86.8793	77.6693	0.413914	3336.2
129.5	2023-04-25 00:28:24	141.8	69730.9	49.73	49.72	13.976	1388.7	2939.1	1953.2	86.7535	77.6693	0.415542	3341.9
129.5	2023-04-25 00:28:26	141.8	69730.9	49.73	49.72	13.976	1388.7	2939.1	1953.2	86.7535	77.6693	0.415542	3341.9
127.9	2023-04-25 00:28:28	149.9	69722.2	49.73	49.73	14.1768	1389.3	2936.9	1953.8	89.0668	77.6693	0.415572	3343.1
127.9	2023-04-25 00:28:30	149.9	69722.2	49.73	49.73	14.1768	1389.3	2936.9	1953.8	89.0668	77.6693	0.415572	3343.1
132.3	2023-04-25 00:28:32	154.1	67469.6	49.74	49.74	14.1233	1391	2929.8	1961.7	88.6892	77.6693	0.414889	3352.7
136.5	2023-04-25 00:28:34	135.2	65577.3	49.73	49.73	14.0509	1387.4	2944.5	1964.9	87.9601	77.6693	0.413865	3352.3
136.5	2023-04-25 00:28:36	135.2	65577.3	49.73	49.73	14.0509	1387.4	2944.5	1964.9	87.9601	77.6693	0.413865	3352.3
142.9	2023-04-25 00:28:38	139.3	70746.5	49.72	49.73	14.0307	1385.1	2916.9	1970.4	86.7274	77.6693	0.412785	3355.5
129.6	2023-04-25 00:28:40	136.2	66089.4	49.73	49.72	14.0119	1378.2	2927.6	1969.7	87.6476	77.6693	0.411661	3347.9
129.6	2023-04-25 00:28:42	136.2	66089.4	49.73	49.72	14.0119	1378.2	2927.6	1969.7	87.6476	77.6693	0.411661	3347.9
132.4	2023-04-25 00:28:44	131.7	68133.7	49.73	49.73	13.9974	1376.7	2953.8	1970.6	87.1745	77.6693	0.411287	3347.3
132.4	2023-04-25 00:28:46	131.7	68133.7	49.73	49.73	13.9974	1376.7	2953.8	1970.6	87.1745	77.6693	0.411287	3347.3
141.5	2023-04-25 00:28:48	131.1	67651.9	49.72	49.73	13.8657	1374.4	3003.1	1966.4	85.0174	77.6584	0.411398	3340.8
141.7	2023-04-25 00:28:50	133.8	69335.9	49.71	49.72	13.967	1378.3	3032.4	1969.8	86.2196	77.6693	0.411666	3348.1
141.7	2023-04-25 00:28:52	133.8	69335.9	49.71	49.72	13.967	1378.3	3032.4	1969.8	86.2196	77.6693	0.411666	3348.1
146.1	2023-04-25 00:28:54	141.2	66436.6	49.71	49.71	14.1325	1380.3	3030.2	1976.9	88.6632	77.6693	0.411146	3357.2
146.1	2023-04-25 00:28:56	141.2	66436.6	49.71	49.71	14.1325	1380.3	3030.2	1976.9	88.6632	77.6693	0.411146	3357.2
139.9	2023-04-25 00:28:58	140.6	67013.9	49.71	49.71	14.1464	1382.2	3027.6	1996.5	88.8108	77.6693	0.409092	3378.7
145.5	2023-04-25 00:29:00	136.9	67955.7	49.71	49.71	14.0726	1383.9	3007.9	2008.7	88.1207	77.6693	0.407917	3392.6
145.5	2023-04-25 00:29:02	136.9	67955.7	49.71	49.71	14.0726	1383.9	3007.9	2008.7	88.1207	77.6693	0.407917	3392.6
136.6	2023-04-25 00:29:04	136.2	65915.8	49.71	49.71	14.0307	1380	3018.7	2019.9	87.4219	77.6693	0.405894	3399.9
136.6	2023-04-25 00:29:06	136.2	65915.8	49.71	49.71	14.0307	1380	3018.7	2019.9	87.4219	77.6693	0.405894	3399.9
132.9	2023-04-25 00:29:08	139.5	66119.8	49.73	49.72	13.8889	1375.7	3016.7	2036.6	85.5122	77.6693	0.403159	3412.3
128.4	2023-04-25 00:29:10	137.2	67287.3	49.74	49.73	13.9374	1366	3027.4	2065.3	86.5234	77.6693	0.3981	3431.3
128.4	2023-04-25 00:29:12	137.2	67287.3	49.74	49.73	13.9374	1366	3027.4	2065.3	86.5234	77.6693	0.3981	3431.3
128.5	2023-04-25 00:29:14	131.5	66080.7	49.74	49.74	13.9207	1362.7	3040.7	2088.7	86.1458	77.6693	0.394825	3451.4
128.5	2023-04-25 00:29:16	131.5	66080.7	49.74	49.74	13.9207	1362.7	3040.7	2088.7	86.1458	77.6693	0.394825	3451.4
138.8	2023-04-25 00:29:18	131	67452.3	49.73	49.73	13.9685	1362.5	3043.3	2101.2	86.25	77.6693	0.393365	3463.7
135.4	2023-04-25 00:29:20	130.8	65776.9	49.72	49.73	13.8947	1361.7	2986.7	2096	87.053	77.6693	0.393817	3457.7
135.4	2023-04-25 00:29:22	130.8	65776.9	49.72	49.73	13.8947	1361.7	2986.7	2096	87.053	77.6693	0.393817	3457.7
128.3	2023-04-25 00:29:24	136.9	65421	49.73	49.72	14.1356	1361.3	2930.4	2091.8	88.9063	77.6693	0.394225	3453.1
128.3	2023-04-25 00:29:26	136.9	65421	49.73	49.72	14.1356	1361.3	2930.4	2091.8	88.9063	77.6693	0.394225	3453.1
140	2023-04-25 00:29:28	135.8	68480.9	49.72	49.73	14.1508	1360.6	2892.5	2084.4	88.6849	77.6693	0.394949	3445
138.7	2023-04-25 00:29:30	120.5	64405.4	49.72	49.72	13.941	1365.2	2900.7	2069.2	86.7405	77.6693	0.397508	3434.4
138.7	2023-04-25 00:29:32	120.5	64405.4	49.72	49.72	13.941	1365.2	2900.7	2069.2	86.7405	77.6693	0.397508	3434.4
142.7	2023-04-25 00:29:34	131.7	66284.7	49.71	49.72	14.2144	1367.9	2911.4	2043.1	88.9974	77.6693	0.401026	3411
136.5	2023-04-25 00:29:36	129.9	66514.8	49.71	49.71	14.1204	1369.6	2922.4	2014.6	88.6372	77.6693	0.404704	3384.2
136.5	2023-04-25 00:29:38	129.9	66514.8	49.71	49.71	14.1204	1369.6	2922.4	2014.6	88.6372	77.6693	0.404704	3384.2
135.9	2023-04-25 00:29:40	130.5	64574.7	49.71	49.71	14.1175	1368.2	2925.1	1996.1	89.0929	77.6693	0.406682	3364.3
135.9	2023-04-25 00:29:42	130.5	64574.7	49.71	49.71	14.1175	1368.2	2925.1	1996.1	89.0929	77.6693	0.406682	3364.3
134.9	2023-04-25 00:29:44	133.8	63350.7	49.72	49.72	14.0466	1367.3	2918.7	1986.5	87.73	77.6693	0.407687	3353.8
134.1	2023-04-25 00:29:46	132.1	65963.5	49.72	49.72	14.0307	1368	2905.8	1993.7	87.934	77.6693	0.406937	3361.7
134.1	2023-04-25 00:29:48	132.1	65963.5	49.72	49.72	14.0307	1368	2905.8	1993.7	87.934	77.6693	0.406937	3361.7
136.9	2023-04-25 00:29:50	131	65160.6	49.72	49.72	14.1001	1369.1	2889.1	2004.4	88.6892	77.6693	0.40584	3373.5
136.9	2023-04-25 00:29:52	131	65160.6	49.72	49.72	14.1001	1369.1	2889.1	2004.4	88.6892	77.6693	0.40584	3373.5
134.1	2023-04-25 00:29:54	136.7	66736.1	49.72	49.72	14.2072	1377.5	2871.6	2016.9	89.0799	77.6693	0.405815	3394.4
142.1	2023-04-25 00:29:56	133.4	63263.9	49.72	49.72	14.2376	1383	2849.3	2007.7	90.1997	77.6693	0.40788	3390.7
142.1	2023-04-25 00:29:58	133.4	63263.9	49.72	49.72	14.2376	1383	2849.3	2007.7	90.1997	77.6693	0.40788	3390.7
140.3	2023-04-25 00:30:00	122.1	63810.8	49.71	49.72	14.1305	1388.3	2825.9	2001.2	89.3707	77.6693	0.409588	3389.5
140.3	2023-04-25 00:30:02	122.1	63810.8	49.71	49.72	14.1305	1388.3	2825.9	2001.2	89.3707	77.6693	0.409588	3389.5
133.9	2023-04-25 00:30:04	136.8	63611.1	49.73	49.72	14.1638	1387.8	2802.1	1996.3	88.5417	77.6693	0.410094	3384.1
127.5	2023-04-25 00:30:06	143.4	62009.5	49.74	49.73	14.2101	1388.1	2799.8	2019	89.9479	77.6693	0.407414	3407.1
127.5	2023-04-25 00:30:08	143.4	62009.5	49.74	49.73	14.2101	1388.1	2799.8	2019	89.9479	77.6693	0.407414	3407.1
142.6	2023-04-25 00:30:10	133.5	61289.1	49.73	49.74	14.1045	1384.7	2818.4	2042.7	88.8629	77.6693	0.404009	3427.4
142.6	2023-04-25 00:30:12	133.5	61289.1	49.73	49.74	14.1045	1384.7	2818.4	2042.7	88.8629	77.6693	0.404009	3427.4
134.9	2023-04-25 00:30:14	130.2	61614.6	49.73	49.73	14.0524	1382.5	2861.7	2060.6	87.6649	77.6693	0.401528	3443.1
137.2	2023-04-25 00:30:16	132.7	63533	49.72	49.72	14.1059	1380.7	2908.7	2081.1	88.7543	77.6693	0.398839	3461.8
137.2	2023-04-25 00:30:18	132.7	63533	49.72	49.72	14.1059	1380.7	2908.7	2081.1	88.7543	77.6693	0.398839	3461.8
138	2023-04-25 00:30:20	127.8	63012.2	49.71	49.71	14.0885	1382	2929.8	2092.9	88.1467	77.6693	0.397709	3474.9
143.8	2023-04-25 00:30:22	125.8	60503.5	49.7	49.71	14.1211	1378.6	2945.2	2112.3	89.3186	77.6693	0.394912	3490.9
143.8	2023-04-25 00:30:24	125.8	60503.5	49.7	49.71	14.1211	1378.6	2945.2	2112.3	89.3186	77.6693	0.394912	3490.9
140.9	2023-04-25 00:30:26	128.9	63424.5	49.71	49.7	14.1074	1372.2	2957	2141.7	88.3203	77.6693	0.390506	3513.9
140.9	2023-04-25 00:30:28	128.9	63424.5	49.71	49.7	14.1074	1372.2	2957	2141.7	88.3203	77.6693	0.390506	3513.9
138.3	2023-04-25 00:30:30	127.5	60759.5	49.72	49.71	14.0929	1367.3	2964.3	2160.4	88.125	77.6693	0.38759	3527.7
127.5	2023-04-25 00:30:32	129.6	60733.5	49.73	49.72	14.0732	1363.7	2958.4	2172.1	88.2682	77.6693	0.385684	3535.8
127.5	2023-04-25 00:30:34	129.6	60733.5	49.73	49.72	14.0732	1363.7	2958.4	2172.1	88.2682	77.6693	0.385684	3535.8
128.7	2023-04-25 00:30:36	129.5	60564.2	49.74	49.73	14.1045	1361.3	2946.5	2175.8	87.7691	77.6693	0.384863	3537.1
128.7	2023-04-25 00:30:38	129.5	60564.2	49.74	49.73	14.1045	1361.3	2946.5	2175.8	87.7691	77.6693	0.384863	3537.1
138.8	2023-04-25 00:30:40	130.2	59600.7	49.73	49.74	14.0509	1359.6	2947.1	2169.2	88.0946	77.6693	0.385287	3528.8
136.9	2023-04-25 00:30:42	125.8	60937.5	49.72	49.73	14.0278	1360.5	2930.3	2154.5	86.9271	77.6693	0.387055	3515
136.9	2023-04-25 00:30:44	125.8	60937.5	49.72	49.73	14.0278	1360.5	2930.3	2154.5	86.9271	77.6693	0.387055	3515
131.4	2023-04-25 00:30:46	126.2	59770	49.72	49.72	13.9724	1359.7	2933.3	2132.3	88.1337	77.6693	0.389376	3492
131.4	2023-04-25 00:30:48	126.2	59770	49.72	49.72	13.9724	1359.7	2933.3	2132.3	88.1337	77.6693	0.389376	3492
131.9	2023-04-25 00:30:50	133.8	61436.6	49.73	49.73	14.1001	1351.4	2916.9	2113.4	88.0252	77.6693	0.390037	3464.8
129.5	2023-04-25 00:30:52	140.5	61757.8	49.74	49.74	14.1898	1336.9	2902.7	2109	89.0668	77.6693	0.387968	3445.9
129.5	2023-04-25 00:30:54	140.5	61757.8	49.74	49.74	14.1898	1336.9	2902.7	2109	89.0668	77.6693	0.387968	3445.9
136.5	2023-04-25 00:30:56	134.8	58667.5	49.73	49.74	14.1074	1324.6	2897.6	2122.2	88.7977	77.6693	0.384298	3446.8
136.5	2023-04-25 00:30:58	134.8	58667.5	49.73	49.74	14.1074	1324.6	2897.6	2122.2	88.7977	77.6693	0.384298	3446.8
135.8	2023-04-25 00:31:00	129.4	58489.6	49.73	49.73	14.0749	1319.3	2915.6	2120.8	88.4462	77.6693	0.383506	3440.1
133.6	2023-04-25 00:31:02	138.8	58520	49.73	49.73	14.0828	1326.9	2951	2107.4	88.329	77.6693	0.386367	3434.3
133.6	2023-04-25 00:31:04	138.8	58520	49.73	49.73	14.0828	1326.9	2951	2107.4	88.329	77.6693	0.386367	3434.3
134.7	2023-04-25 00:31:06	142	57265.6	49.73	49.73	14.1565	1337.1	2968.1	2086	90.1997	77.6693	0.390611	3423.1
139.3	2023-04-25 00:31:08	131.2	57925.3	49.72	49.72	14.0987	1344.1	2975.2	2065.6	89.4401	77.6693	0.394199	3409.7
139.3	2023-04-25 00:31:10	131.2	57925.3	49.72	49.72	14.0987	1344.1	2975.2	2065.6	89.4401	77.6693	0.394199	3409.7
141.2	2023-04-25 00:31:12	128.5	56875	49.71	49.71	14.2216	1344.5	2972.7	2039.7	90.2821	77.6693	0.397287	3384.2
141.2	2023-04-25 00:31:14	128.5	56875	49.71	49.71	14.2216	1344.5	2972.7	2039.7	90.2821	77.6693	0.397287	3384.2
133.6	2023-04-25 00:31:16	126.6	57964.4	49.71	49.71	14.1189	1342.5	2987.3	2018.8	89.6571	77.6693	0.399399	3361.3
133.2	2023-04-25 00:31:18	133.6	58302.9	49.73	49.72	14.1406	1341.1	3006.2	2011	88.8108	77.6693	0.400078	3352.1
133.2	2023-04-25 00:31:20	133.6	58302.9	49.73	49.72	14.1406	1341.1	3006.2	2011	88.8108	77.6693	0.400078	3352.1
139.9	2023-04-25 00:31:22	131.3	59561.6	49.72	49.72	14.252	1340.3	3070.8	2020.7	90.0043	77.6693	0.39878	3361
139.9	2023-04-25 00:31:24	131.3	59561.6	49.72	49.72	14.252	1340.3	3070.8	2020.7	90.0043	77.6693	0.39878	3361
140.2	2023-04-25 00:31:26	121.1	57174.5	49.71	49.72	14.1059	1339.1	3137.1	2047.8	89.5139	77.6693	0.395376	3386.9
143.4	2023-04-25 00:31:28	126.7	59817.7	49.71	49.71	14.1565	1341.1	3191.9	2067.1	89.4097	77.6693	0.393492	3408.2
143.4	2023-04-25 00:31:30	126.7	59817.7	49.71	49.71	14.1565	1341.1	3191.9	2067.1	89.4097	77.6693	0.393492	3408.2
143	2023-04-25 00:31:32	126.1	56853.3	49.7	49.71	14.2318	1344.3	3194.5	2075.2	90.204	77.6693	0.393128	3419.5
143	2023-04-25 00:31:34	126.1	56853.3	49.7	49.71	14.2318	1344.3	3194.5	2075.2	90.204	77.6693	0.393128	3419.5
132	2023-04-25 00:31:36	125.1	58198.8	49.71	49.7	14.1127	1352.8	3131.6	2073.6	89.349	77.6693	0.394817	3426.4
146	2023-04-25 00:31:38	131	56219.6	49.7	49.71	14.2216	1357.9	3078.5	2072.6	90.3125	77.6693	0.395832	3430.5
146	2023-04-25 00:31:40	131	56219.6	49.7	49.71	14.2216	1357.9	3078.5	2072.6	90.3125	77.6693	0.395832	3430.5
149.1	2023-04-25 00:31:42	122.8	59496.5	49.7	49.7	14.2086	1363.4	3053.8	2072.8	90.2734	77.6693	0.396776	3436.2
135.5	2023-04-25 00:31:44	117.3	59257.8	49.71	49.7	13.9974	1365.9	3080.4	2072.1	88.329	77.6693	0.397295	3438
135.5	2023-04-25 00:31:46	117.3	59257.8	49.71	49.7	13.9974	1365.9	3080.4	2072.1	88.329	77.6693	0.397295	3438
140.6	2023-04-25 00:31:48	129.1	58350.7	49.71	49.71	14.2012	1361.5	3120.2	2079.4	89.7092	77.6693	0.395681	3440.9
140.6	2023-04-25 00:31:50	129.1	58350.7	49.71	49.71	14.2012	1361.5	3120.2	2079.4	89.7092	77.6693	0.395681	3440.9
133.2	2023-04-25 00:31:52	128.7	55716.1	49.72	49.72	13.9728	1358.9	3136.8	2083.7	87.6432	77.6693	0.394731	3442.6
128.5	2023-04-25 00:31:54	139.9	56545.1	49.72	49.72	14.1363	1355.9	3112.1	2090.9	89.2405	77.6693	0.393379	3446.8
128.5	2023-04-25 00:31:56	139.9	56545.1	49.72	49.72	14.1363	1355.9	3112.1	2090.9	89.2405	77.6693	0.393379	3446.8
138.7	2023-04-25 00:31:58	137.7	55125.9	49.72	49.72	14.1409	1355.1	3124.8	2099	89.4748	77.6693	0.392316	3454.1
138.7	2023-04-25 00:32:00	137.7	55125.9	49.72	49.72	14.1409	1355.1	3124.8	2099	89.4748	77.6693	0.392316	3454.1
132.3	2023-04-25 00:32:02	141.7	57261.3	49.73	49.73	14.1406	1355.8	3154	2106.4	89.4965	77.6693	0.391601	3462.2
131.7	2023-04-25 00:32:05	134.8	56740.4	49.73	49.73	14.0929	1357.7	3231.6	2121.4	89.8568	77.6693	0.390245	3479.1
131.7	2023-04-25 00:32:07	134.8	56740.4	49.73	49.73	14.0929	1357.7	3231.6	2121.4	89.8568	77.6693	0.390245	3479.1
133	2023-04-25 00:32:09	135.6	56467	49.73	49.73	14.1305	1359.6	3280.6	2131.5	90.1736	77.6693	0.389447	3491.1
133	2023-04-25 00:32:11	135.6	56467	49.73	49.73	14.1305	1359.6	3280.6	2131.5	90.1736	77.6693	0.389447	3491.1
140.2	2023-04-25 00:32:13	130.9	56488.7	49.71	49.72	14.0813	1360.2	3332.1	2145.8	88.9193	77.6693	0.387963	3506
141.8	2023-04-25 00:32:15	134.7	58997.4	49.7	49.71	14.1536	1355.8	3317.9	2147.4	89.77	77.6693	0.387018	3503.2
141.8	2023-04-25 00:32:17	134.7	58997.4	49.7	49.71	14.1536	1355.8	3317.9	2147.4	89.77	77.6693	0.387018	3503.2
141.7	2023-04-25 00:32:19	130.3	57213.5	49.71	49.71	14.1146	1352.6	3305.4	2144.7	89.6007	77.6693	0.386755	3497.3
141.7	2023-04-25 00:32:21	130.3	57213.5	49.71	49.71	14.1146	1352.6	3305.4	2144.7	89.6007	77.6693	0.386755	3497.3
136.6	2023-04-25 00:32:23	131.3	56762.2	49.71	49.71	14.0654	1351.3	3296.6	2129.4	89.184	77.6693	0.388227	3480.7
135.6	2023-04-25 00:32:25	134.7	55542.5	49.72	49.71	14.0842	1357.7	3275.5	2121.1	89.4358	77.6693	0.390278	3478.8
135.6	2023-04-25 00:32:27	134.7	55542.5	49.72	49.71	14.0842	1357.7	3275.5	2121.1	89.4358	77.6693	0.390278	3478.8
140.2	2023-04-25 00:32:29	141.4	56497.4	49.72	49.72	14.0856	1362.4	3249.1	2107.9	88.5417	77.6693	0.392589	3470.3
131.8	2023-04-25 00:32:31	147.7	57391.5	49.73	49.73	14.1565	1365.2	3232.7	2095.6	89.3663	77.6693	0.394475	3460.8
131.8	2023-04-25 00:32:33	147.7	57391.5	49.73	49.73	14.1565	1365.2	3232.7	2095.6	89.3663	77.6693	0.394475	3460.8
135.9	2023-04-25 00:32:35	150.1	54657.1	49.72	49.72	14.1956	1362.6	3233.2	2083.9	90.6163	77.6693	0.395358	3446.5
135.9	2023-04-25 00:32:37	150.1	54657.1	49.72	49.72	14.1956	1362.6	3233.2	2083.9	90.6163	77.6693	0.395358	3446.5
137	2023-04-25 00:32:39	141.4	56705.7	49.72	49.72	14.1464	1357	3227.1	2073.9	90.1215	77.6693	0.395523	3430.9
141.8	2023-04-25 00:32:41	154.1	55373.3	49.72	49.72	14.2752	1351	3228.1	2072.6	90.7726	77.6693	0.394614	3423.6
141.8	2023-04-25 00:32:43	154.1	55373.3	49.72	49.72	14.2752	1351	3228.1	2072.6	90.7726	77.6693	0.394614	3423.6
134.9	2023-04-25 00:32:45	142.3	57283	49.72	49.72	14.1985	1343.5	3232.4	2076.3	90.9158	77.6693	0.392859	3419.8
134.9	2023-04-25 00:32:47	142.3	57283	49.72	49.72	14.1985	1343.5	3232.4	2076.3	90.9158	77.6693	0.392859	3419.8
132.4	2023-04-25 00:32:49	149.5	55477.4	49.73	49.72	14.2014	1340.8	3250.8	2085.9	90.7596	77.6693	0.39128	3426.7
138.7	2023-04-25 00:32:51	149.6	56145.8	49.73	49.73	14.2694	1341	3255.4	2095.3	90.5729	77.6693	0.390245	3436.3
138.7	2023-04-25 00:32:53	149.6	56145.8	49.73	49.73	14.2694	1341	3255.4	2095.3	90.5729	77.6693	0.390245	3436.3
127.8	2023-04-25 00:32:55	154	57374.1	49.74	49.73	14.1869	1350.2	3260.9	2114.7	90.3776	77.6693	0.389679	3464.9
127.8	2023-04-25 00:32:57	154	57374.1	49.74	49.73	14.1869	1350.2	3260.9	2114.7	90.3776	77.6693	0.389679	3464.9
138.2	2023-04-25 00:32:59	134.6	55134.5	49.73	49.73	14.1363	1368.8	3269.7	2130.5	90.4167	77.6693	0.391164	3499.3
135.1	2023-04-25 00:33:01	141.4	56106.8	49.73	49.72	14.1146	1384.3	3257.6	2137.9	89.1059	77.6693	0.393021	3522.2
135.1	2023-04-25 00:33:03	141.4	56106.8	49.73	49.72	14.1146	1384.3	3257.6	2137.9	89.1059	77.6693	0.393021	3522.2
142.1	2023-04-25 00:33:05	138.6	54522.6	49.72	49.72	14.2405	1392.4	3264.5	2137.8	90.6076	77.6693	0.394425	3530.2
142.1	2023-04-25 00:33:07	138.6	54522.6	49.72	49.72	14.2405	1392.4	3264.5	2137.8	90.6076	77.6693	0.394425	3530.2
133.1	2023-04-25 00:33:09	131.2	56215.3	49.72	49.72	14.0408	1404.1	3255.3	2130	88.355	77.6693	0.397301	3534.1
143.4	2023-04-25 00:33:11	130.5	58133.7	49.71	49.72	14.1479	1408.9	3266.9	2126.6	89.5313	77.6693	0.398501	3535.5
143.4	2023-04-25 00:33:13	130.5	58133.7	49.71	49.72	14.1479	1408.9	3266.9	2126.6	89.5313	77.6693	0.398501	3535.5
147.4	2023-04-25 00:33:15	135.9	57070.3	49.7	49.71	14.197	1415.9	3269	2125.7	90.8941	77.6693	0.399791	3541.6
138.4	2023-04-25 00:33:17	135	56996.5	49.7	49.7	14.226	1416.9	3271.4	2139.1	91.3932	77.6693	0.398453	3556
138.4	2023-04-25 00:33:19	135	56996.5	49.7	49.7	14.226	1416.9	3271.4	2139.1	91.3932	77.6693	0.398453	3556
138.1	2023-04-25 00:33:21	140	56002.6	49.71	49.71	14.2491	1408.2	3257	2155	90.625	77.6693	0.395207	3563.2
138.1	2023-04-25 00:33:23	140	56002.6	49.71	49.71	14.2491	1408.2	3257	2155	90.625	77.6693	0.395207	3563.2
130.8	2023-04-25 00:33:25	138.4	55716.1	49.72	49.71	14.1189	1393.4	3249.1	2168.6	90.0217	77.6693	0.391185	3562
134.7	2023-04-25 00:33:27	146.3	56310.8	49.72	49.72	14.1392	1378.4	3260.1	2180.5	89.796	77.6693	0.387311	3558.9
134.7	2023-04-25 00:33:29	146.3	56310.8	49.72	49.72	14.1392	1378.4	3260.1	2180.5	89.796	77.6693	0.387311	3558.9
138.5	2023-04-25 00:33:31	144.4	55503.5	49.72	49.72	14.1117	1365.1	3278.9	2198.6	89.1754	77.6693	0.383057	3563.7
138.5	2023-04-25 00:33:33	144.4	55503.5	49.72	49.72	14.1117	1365.1	3278.9	2198.6	89.1754	77.6693	0.383057	3563.7
134.1	2023-04-25 00:33:35	142.6	55594.6	49.72	49.71	14.0162	1358.1	3274.8	2209.7	89.7613	77.6693	0.380655	3567.8
134.3	2023-04-25 00:33:37	141.6	55898.4	49.73	49.72	14.0336	1352.1	3246.9	2220.5	88.6285	77.6693	0.378464	3572.6
134.3	2023-04-25 00:33:39	141.6	55898.4	49.73	49.72	14.0336	1352.1	3246.9	2220.5	88.6285	77.6693	0.378464	3572.6
123.2	2023-04-25 00:33:41	144.7	56171.9	49.73	49.72	14.0148	1346.1	3216.7	2227.3	89.1233	77.6693	0.3767	3573.4
123.2	2023-04-25 00:33:43	144.7	56171.9	49.73	49.72	14.0148	1346.1	3216.7	2227.3	89.1233	77.6693	0.3767	3573.4
134	2023-04-25 00:33:45	143.1	57547.7	49.73	49.73	14.1348	1345.4	3193.9	2235.9	89.6875	77.6693	0.375674	3581.3
133.2	2023-04-25 00:33:47	142.3	57638.9	49.73	49.73	14.0234	1351.3	3187.4	2229.2	89.3533	77.6693	0.377405	3580.5
133.2	2023-04-25 00:33:49	142.3	57638.9	49.73	49.73	14.0234	1351.3	3187.4	2229.2	89.3533	77.6693	0.377405	3580.5
130.4	2023-04-25 00:33:51	144.8	55755.2	49.72	49.73	13.9705	1359.3	3170.4	2214.1	88.2552	77.6584	0.380394	3573.4
135.1	2023-04-25 00:33:53	141.9	57460.9	49.73	49.73	13.967	1369.5	3155	2182.2	87.73	77.6693	0.38559	3551.7
135.1	2023-04-25 00:33:55	141.9	57460.9	49.73	49.73	13.967	1369.5	3155	2182.2	87.73	77.6693	0.38559	3551.7
138.8	2023-04-25 00:33:57	138.7	57174.5	49.73	49.73	14.0408	1373.9	3158.3	2174.8	88.7457	77.6693	0.387156	3548.7
138.8	2023-04-25 00:33:59	138.7	57174.5	49.73	49.73	14.0408	1373.9	3158.3	2174.8	88.7457	77.6693	0.387156	3548.7
143.3	2023-04-25 00:34:01	144.4	55065.1	49.71	49.72	14.1956	1374.5	3177.2	2173	89.6007	77.6693	0.387456	3547.5
138.5	2023-04-25 00:34:03	133.6	56111.1	49.71	49.71	14.0046	1372.3	3195.1	2172.6	88.8281	77.6693	0.38712	3544.9
138.5	2023-04-25 00:34:05	133.6	56111.1	49.71	49.71	14.0046	1372.3	3195.1	2172.6	88.8281	77.6693	0.38712	3544.9
141	2023-04-25 00:34:07	139.1	55442.7	49.71	49.71	14.1479	1370.3	3210.4	2171.5	90.1736	77.6693	0.386894	3541.8
141	2023-04-25 00:34:09	139.1	55442.7	49.71	49.71	14.1479	1370.3	3210.4	2171.5	90.1736	77.6693	0.386894	3541.8
144.9	2023-04-25 00:34:11	129.9	57361.1	49.7	49.7	14.0625	1368.6	3232.7	2170.4	89.6745	77.6693	0.386719	3539
149.4	2023-04-25 00:34:13	133.9	55299.5	49.7	49.7	14.1493	1365.2	3242.2	2164.5	90.5165	77.6693	0.386775	3529.7
149.4	2023-04-25 00:34:15	133.9	55299.5	49.7	49.7	14.1493	1365.2	3242.2	2164.5	90.5165	77.6693	0.386775	3529.7
131.7	2023-04-25 00:34:17	143.9	57018.2	49.72	49.7	14.1652	1360.9	3267.3	2139.3	91.0634	77.6693	0.388806	3500.2
131.7	2023-04-25 00:34:19	143.9	57018.2	49.72	49.7	14.1652	1360.9	3267.3	2139.3	91.0634	77.6693	0.388806	3500.2
133.2	2023-04-25 00:34:21	145.3	55099.8	49.72	49.72	14.2216	1360.1	3274.3	2126.9	91.3021	77.6693	0.390049	3487
135.8	2023-04-25 00:34:23	141.3	56909.7	49.72	49.72	14.1811	1363	3280.2	2130.3	90.1997	77.6693	0.390175	3493.3
135.8	2023-04-25 00:34:25	141.3	56909.7	49.72	49.72	14.1811	1363	3280.2	2130.3	90.1997	77.6693	0.390175	3493.3
137.3	2023-04-25 00:34:27	134.2	56849	49.72	49.72	14.2245	1367.2	3243.5	2166.8	90.2214	77.6693	0.38687	3534
137.3	2023-04-25 00:34:29	134.2	56849	49.72	49.72	14.2245	1367.2	3243.5	2166.8	90.2214	77.6693	0.38687	3534
136.6	2023-04-25 00:34:31	136.9	54652.8	49.72	49.72	14.035	1370.6	3216.3	2194.5	89.2274	77.6693	0.384449	3565.1
142.8	2023-04-25 00:34:33	137.1	56388.9	49.72	49.72	14.1247	1378.7	3206.2	2217	89.6354	77.6693	0.38343	3595.7
142.8	2023-04-25 00:34:35	137.1	56388.9	49.72	49.72	14.1247	1378.7	3206.2	2217	89.6354	77.6693	0.38343	3595.7
138.2	2023-04-25 00:34:37	135	57035.6	49.72	49.72	13.9916	1388.3	3225.5	2232.6	88.4115	77.6693	0.383413	3620.9
138.2	2023-04-25 00:34:39	135	57035.6	49.72	49.72	13.9916	1388.3	3225.5	2232.6	88.4115	77.6693	0.383413	3620.9
140	2023-04-25 00:34:41	135.6	55164.9	49.72	49.72	14.035	1398.6	3252.5	2233.7	88.9583	77.6693	0.385045	3632.3
131.7	2023-04-25 00:34:43	136.2	55321.2	49.72	49.72	14.0104	1398.2	3260.3	2222.3	88.0773	77.6693	0.38619	3620.5
131.7	2023-04-25 00:34:45	136.2	55321.2	49.72	49.72	14.0104	1398.2	3260.3	2222.3	88.0773	77.6693	0.38619	3620.5
139	2023-04-25 00:34:47	134	55195.3	49.72	49.72	13.9265	1402.1	3270.9	2207.5	88.4505	77.6693	0.388436	3609.6
132.4	2023-04-25 00:34:49	143	57209.2	49.72	49.72	14.0535	1398	3281.9	2189.2	89.1927	77.6747	0.389719	3587.2
132.4	2023-04-25 00:34:51	143	57209.2	49.72	49.72	14.0535	1398	3281.9	2189.2	89.1927	77.6747	0.389719	3587.2
134.6	2023-04-25 00:34:53	141.2	58871.5	49.72	49.72	13.98	1396.9	3291.6	2189.2	87.4089	77.6693	0.389532	3586.1
134.6	2023-04-25 00:34:55	141.2	58871.5	49.72	49.72	13.98	1396.9	3291.6	2189.2	87.4089	77.6693	0.389532	3586.1
131.3	2023-04-25 00:34:57	135.4	55247.4	49.72	49.72	13.8411	1394.1	3299.8	2187.9	86.3021	77.6693	0.389196	3582
131.6	2023-04-25 00:34:59	143	55416.7	49.73	49.73	14.0668	1391.8	3293.9	2188.3	88.2899	77.6693	0.38876	3580.1
131.6	2023-04-25 00:35:01	143	55416.7	49.73	49.73	14.0668	1391.8	3293.9	2188.3	88.2899	77.6693	0.38876	3580.1
136.3	2023-04-25 00:35:03	132.7	57821.2	49.73	49.73	13.946	1391.3	3275.7	2184.4	87.2049	77.6693	0.389099	3575.7
136.3	2023-04-25 00:35:05	132.7	57821.2	49.73	49.73	13.946	1391.3	3275.7	2184.4	87.2049	77.6693	0.389099	3575.7
134.7	2023-04-25 00:35:07	134.3	55316.8	49.73	49.72	13.9525	1391.4	3251.1	2182.7	88.0946	77.6693	0.389301	3574.1
135.8	2023-04-25 00:35:09	135.5	55468.8	49.72	49.72	13.9164	1392.9	3231	2181.2	86.7752	77.6693	0.38972	3574.1
135.8	2023-04-25 00:35:11	135.5	55468.8	49.72	49.72	13.9164	1392.9	3231	2181.2	86.7752	77.6693	0.38972	3574.1
136.7	2023-04-25 00:35:13	135.5	55399.3	49.72	49.72	13.9612	1393.8	3232.6	2203.7	87.9644	77.6693	0.387436	3597.5
136.7	2023-04-25 00:35:15	135.5	55399.3	49.72	49.72	13.9612	1393.8	3232.6	2203.7	87.9644	77.6693	0.387436	3597.5
134.5	2023-04-25 00:35:17	139.5	56041.7	49.72	49.72	13.9771	1394.3	3250.5	2228.3	88.0165	77.6693	0.384889	3622.6
136.6	2023-04-25 00:35:19	135.7	57322	49.72	49.72	14.035	1391.6	3257.1	2263.7	88.4505	77.6693	0.380707	3655.3
136.6	2023-04-25 00:35:21	135.7	57322	49.72	49.72	14.035	1391.6	3257.1	2263.7	88.4505	77.6693	0.380707	3655.3
141.6	2023-04-25 00:35:23	131.1	55985.2	49.72	49.72	13.9815	1388.1	3288.6	2289	88.2769	77.6693	0.377499	3677.1
135	2023-04-25 00:35:25	139.3	55625	49.72	49.71	13.9323	1386.8	3306.9	2293.3	87.6432	77.6693	0.376838	3680.1
135	2023-04-25 00:35:27	139.3	55625	49.72	49.71	13.9323	1386.8	3306.9	2293.3	87.6432	77.6693	0.376838	3680.1
137.2	2023-04-25 00:35:29	141.1	56180.6	49.72	49.72	14.1074	1387	3296.6	2282.2	89.3142	77.6693	0.378012	3669.2
137.2	2023-04-25 00:35:31	141.1	56180.6	49.72	49.72	14.1074	1387	3296.6	2282.2	89.3142	77.6693	0.378012	3669.2
126.1	2023-04-25 00:35:33	135.5	55117.2	49.73	49.72	13.9511	1387.1	3286.6	2259.1	88.9931	77.6693	0.380423	3646.2
129.7	2023-04-25 00:35:35	139.5	56471.4	49.73	49.73	13.899	1392.3	3250.5	2220.7	86.4193	77.6693	0.385358	3613
129.7	2023-04-25 00:35:37	139.5	56471.4	49.73	49.73	13.899	1392.3	3250.5	2220.7	86.4193	77.6693	0.385358	3613
136	2023-04-25 00:35:39	133.2	56835.9	49.73	49.73	13.9525	1394.1	3274.2	2196.2	86.7622	77.6693	0.388296	3590.3
136	2023-04-25 00:35:41	133.2	56835.9	49.73	49.73	13.9525	1394.1	3274.2	2196.2	86.7622	77.6693	0.388296	3590.3
137.3	2023-04-25 00:35:43	136.9	57031.2	49.73	49.73	13.9962	1399.4	3287.5	2191.2	86.684	77.6693	0.38974	3590.6
138.3	2023-04-25 00:35:45	142	57118.1	49.73	49.73	13.9453	1397.6	3302.6	2196.8	87.3177	77.6693	0.388827	3594.4
138.3	2023-04-25 00:35:47	142	57118.1	49.73	49.73	13.9453	1397.6	3302.6	2196.8	87.3177	77.6693	0.388827	3594.4
137.5	2023-04-25 00:35:49	147.5	57968.8	49.72	49.72	14.0885	1399.8	3310.2	2195.5	88.329	77.6693	0.389342	3595.3
137.5	2023-04-25 00:35:51	147.5	57968.8	49.72	49.72	14.0885	1399.8	3310.2	2195.5	88.329	77.6693	0.389342	3595.3
130.1	2023-04-25 00:35:53	138.8	57504.3	49.73	49.72	13.9164	1398.2	3311	2181.2	87.6953	77.6693	0.390624	3579.4
133.8	2023-04-25 00:35:55	146.8	57048.6	49.73	49.73	13.9945	1398.2	3317.3	2166.1	88.2552	77.6693	0.392279	3564.3
133.8	2023-04-25 00:35:57	146.8	57048.6	49.73	49.73	13.9945	1398.2	3317.3	2166.1	88.2552	77.6693	0.392279	3564.3
133.2	2023-04-25 00:35:59	145.3	57734.4	49.74	49.74	14.1117	1398.2	3310.6	2163.7	88.6285	77.6693	0.392543	3561.9
133.2	2023-04-25 00:36:01	145.3	57734.4	49.74	49.74	14.1117	1398.2	3310.6	2163.7	88.6285	77.6693	0.392543	3561.9
132.7	2023-04-25 00:36:03	148	57656.2	49.74	49.74	13.9916	1400	3292	2180.1	88.0903	77.6693	0.391051	3580.1
135.1	2023-04-25 00:36:05	144.9	56471.4	49.73	49.73	13.9381	1402.5	3267.7	2208.7	87.9471	77.6693	0.388375	3611.2
135.1	2023-04-25 00:36:07	144.9	56471.4	49.73	49.73	13.9381	1402.5	3267.7	2208.7	87.9471	77.6693	0.388375	3611.2
133.5	2023-04-25 00:36:09	141.1	58728.3	49.73	49.73	13.899	1402.6	3241.4	2257.7	86.5842	77.6693	0.383193	3660.3
133.5	2023-04-25 00:36:11	141.1	58728.3	49.73	49.73	13.899	1402.6	3241.4	2257.7	86.5842	77.6693	0.383193	3660.3
138.9	2023-04-25 00:36:13	143.4	56688.4	49.72	49.73	13.9515	1397.5	3242.1	2294.6	87.8038	77.6693	0.378511	3692.1
135.1	2023-04-25 00:36:15	144.7	56579.9	49.72	49.72	13.9323	1391.4	3253.2	2326.8	87.895	77.6693	0.374213	3718.2
135.1	2023-04-25 00:36:17	144.7	56579.9	49.72	49.72	13.9323	1391.4	3253.2	2326.8	87.895	77.6693	0.374213	3718.2
135.7	2023-04-25 00:36:19	143.3	57126.7	49.73	49.72	13.8498	1391.1	3227	2355.4	86.7057	77.6693	0.371307	3746.5
127.2	2023-04-25 00:36:21	153.4	59062.5	49.73	49.72	14.0176	1398.3	3194.7	2369.3	88.5113	77.6693	0.371138	3767.6
127.2	2023-04-25 00:36:23	153.4	59062.5	49.73	49.72	14.0176	1398.3	3194.7	2369.3	88.5113	77.6693	0.371138	3767.6
131.5	2023-04-25 00:36:25	140	58350.7	49.73	49.73	13.9714	1406	3183.3	2364.9	87.7995	77.6693	0.372855	3770.9
131.5	2023-04-25 00:36:27	140	58350.7	49.73	49.73	13.9714	1406	3183.3	2364.9	87.7995	77.6693	0.372855	3770.9
133.8	2023-04-25 00:36:29	141.8	57335.1	49.73	49.73	13.9873	1410.5	3204.5	2345.7	87.7517	77.6693	0.375512	3756.2
131.8	2023-04-25 00:36:31	142.3	57821.2	49.73	49.73	13.9685	1414.4	3243.9	2304.4	87.5304	77.6693	0.380338	3718.8
131.8	2023-04-25 00:36:33	142.3	57821.2	49.73	49.73	13.9685	1414.4	3243.9	2304.4	87.5304	77.6693	0.380338	3718.8
132.9	2023-04-25 00:36:35	139.4	58528.6	49.72	49.72	13.9404	1416.1	3241.4	2275.5	86.7795	77.6693	0.383601	3691.6
132.9	2023-04-25 00:36:37	139.4	58528.6	49.72	49.72	13.9404	1416.1	3241.4	2275.5	86.7795	77.6693	0.383601	3691.6
134.2	2023-04-25 00:36:39	140.9	60381.9	49.73	49.73	13.9439	1420	3230.9	2261.3	87.5304	77.6693	0.385733	3681.3
140.9	2023-04-25 00:36:41	136	56618.9	49.72	49.73	13.9034	1418	3221.2	2258.3	86.9879	77.6693	0.385714	3676.3
140.9	2023-04-25 00:36:43	136	56618.9	49.72	49.73	13.9034	1418	3221.2	2258.3	86.9879	77.6693	0.385714	3676.3
133.2	2023-04-25 00:36:45	154.8	57500	49.72	49.72	13.9988	1418.3	3207.3	2260.6	86.6927	77.6693	0.385523	3678.9
133.2	2023-04-25 00:36:47	154.8	57500	49.72	49.72	13.9988	1418.3	3207.3	2260.6	86.6927	77.6693	0.385523	3678.9
125.2	2023-04-25 00:36:49	144.9	58342	49.74	49.73	13.941	1419.3	3198.8	2249.4	87.4436	77.6693	0.386867	3668.7
127.3	2023-04-25 00:36:51	141	59418.4	49.74	49.74	13.8903	1414	3195.8	2241.5	86.7361	77.6693	0.386814	3655.5
127.3	2023-04-25 00:36:53	141	59418.4	49.74	49.74	13.8903	1414	3195.8	2241.5	86.7361	77.6693	0.386814	3655.5
126.9	2023-04-25 00:36:55	137.8	59283.9	49.74	49.74	13.941	1410.6	3193.3	2237.5	89.0104	77.6693	0.386667	3648.1
134.2	2023-04-25 00:36:57	138.8	59626.7	49.74	49.74	14.0268	1400.8	3192.6	2246.5	88.6675	77.6693	0.384065	3647.3
134.2	2023-04-25 00:36:59	138.8	59626.7	49.74	49.74	14.0268	1400.8	3192.6	2246.5	88.6675	77.6693	0.384065	3647.3
134.3	2023-04-25 00:37:01	140.3	59114.6	49.73	49.73	14.1189	1400.4	3187.6	2247.8	88.9497	77.6693	0.383861	3648.2
134.3	2023-04-25 00:37:03	140.3	59114.6	49.73	49.73	14.1189	1400.4	3187.6	2247.8	88.9497	77.6693	0.383861	3648.2
133.9	2023-04-25 00:37:05	145.6	59987	49.73	49.73	14.0987	1396.1	3199.6	2247.9	89.0104	77.6693	0.383123	3644
137.5	2023-04-25 00:37:07	143.9	58741.3	49.73	49.73	14.0639	1404.6	3227.6	2231.5	88.3116	77.6693	0.386293	3636.1
137.5	2023-04-25 00:37:09	143.9	58741.3	49.73	49.73	14.0639	1404.6	3227.6	2231.5	88.3116	77.6693	0.386293	3636.1
134.2	2023-04-25 00:37:11	143	59513.9	49.73	49.73	14.0195	1411.2	3235.4	2224.4	87.5998	77.6693	0.388162	3635.6
134.2	2023-04-25 00:37:13	143	59513.9	49.73	49.73	14.0195	1411.2	3235.4	2224.4	87.5998	77.6693	0.388162	3635.6
132.6	2023-04-25 00:37:15	146.2	58810.8	49.72	49.72	14.0249	1419.3	3235.2	2231.9	88.0425	77.6693	0.388722	3651.2
133.9	2023-04-25 00:37:17	142.3	58593.8	49.72	49.72	14.0249	1424.6	3227.5	2255.8	88.9974	77.6693	0.387077	3680.4
133.9	2023-04-25 00:37:19	142.3	58593.8	49.72	49.72	14.0249	1424.6	3227.5	2255.8	88.9974	77.6693	0.387077	3680.4
135.9	2023-04-25 00:37:21	144.4	57534.7	49.73	49.73	14.1117	1425.4	3243.1	2280.9	89.171	77.6693	0.384588	3706.3
135.9	2023-04-25 00:37:23	144.4	57534.7	49.73	49.73	14.1117	1425.4	3243.1	2280.9	89.171	77.6693	0.384588	3706.3
132.8	2023-04-25 00:37:25	144.3	59275.2	49.73	49.73	14.0424	1419.3	3244.5	2307.1	88.9974	77.6693	0.380877	3726.4
131.8	2023-04-25 00:37:27	149.2	60373.3	49.73	49.73	14.0625	1407	3244.1	2345.1	89.1884	77.6693	0.37499	3752.1
131.8	2023-04-25 00:37:29	149.2	60373.3	49.73	49.73	14.0625	1407	3244.1	2345.1	89.1884	77.6693	0.37499	3752.1
134.3	2023-04-25 00:37:31	142.9	59657.1	49.73	49.73	14.0943	1398.6	3227.7	2355.7	89.4227	77.6693	0.372533	3754.3
134.3	2023-04-25 00:37:33	142.9	59657.1	49.73	49.73	14.0943	1398.6	3227.7	2355.7	89.4227	77.6693	0.372533	3754.3
132.8	2023-04-25 00:37:35	143.2	57556.4	49.72	49.73	14.1117	1398.3	3234.3	2349.1	89.1667	77.6693	0.373139	3747.4
134.3	2023-04-25 00:37:37	142.5	58185.8	49.73	49.73	14.0155	1393.8	3232.1	2342.2	88.4852	77.6693	0.373073	3736
134.3	2023-04-25 00:37:39	142.5	58185.8	49.73	49.73	14.0155	1393.8	3232.1	2342.2	88.4852	77.6693	0.373073	3736
131.9	2023-04-25 00:37:41	143.1	59483.5	49.73	49.73	14.022	1391.5	3236.8	2343.5	88.5807	77.6693	0.372557	3735
135.4	2023-04-25 00:37:43	132.6	58702.3	49.73	49.73	14.0784	1387.8	3226	2342.7	89.0799	77.6693	0.372014	3730.5
135.4	2023-04-25 00:37:45	132.6	58702.3	49.73	49.73	14.0784	1387.8	3226	2342.7	89.0799	77.6693	0.372014	3730.5
135.5	2023-04-25 00:37:47	142.1	59427.1	49.73	49.73	14.0654	1386.7	3212.4	2328.1	87.6953	77.6693	0.373291	3714.8
135.5	2023-04-25 00:37:49	142.1	59427.1	49.73	49.73	14.0654	1386.7	3212.4	2328.1	87.6953	77.6693	0.373291	3714.8
130	2023-04-25 00:37:51	133.7	60447	49.73	49.73	13.9997	1381	3200.2	2294.9	88.355	77.6693	0.37569	3675.9
131.6	2023-04-25 00:37:53	135	57322	49.73	49.73	14.0451	1372.6	3203.3	2259.7	88.6111	77.6693	0.377887	3632.3
131.6	2023-04-25 00:37:55	135	57322	49.73	49.73	14.0451	1372.6	3203.3	2259.7	88.6111	77.6693	0.377887	3632.3
134.1	2023-04-25 00:37:57	138.6	57387.2	49.73	49.73	14.0871	1366.4	3225.4	2234.3	89.3099	77.6693	0.379482	3600.7
134.1	2023-04-25 00:37:59	138.6	57387.2	49.73	49.73	14.0871	1366.4	3225.4	2234.3	89.3099	77.6693	0.379482	3600.7
141.7	2023-04-25 00:38:01	129.3	57908	49.72	49.73	14.0061	1363.8	3257.5	2220.8	89.1927	77.6693	0.380461	3584.6
139.2	2023-04-25 00:38:03	133.8	57243.9	49.72	49.72	14.0868	1368.3	3260.1	2218.6	88.8411	77.6693	0.381471	3586.9
139.2	2023-04-25 00:38:05	133.8	57243.9	49.72	49.72	14.0868	1368.3	3260.1	2218.6	88.8411	77.6693	0.381471	3586.9
143.8	2023-04-25 00:38:07	144.4	59804.7	49.72	49.72	14.0451	1371.5	3266.3	2212.4	88.7283	77.6693	0.382684	3583.9
143.8	2023-04-25 00:38:09	144.4	59804.7	49.72	49.72	14.0451	1371.5	3266.3	2212.4	88.7283	77.6693	0.382684	3583.9
140.5	2023-04-25 00:38:11	146.4	59544.3	49.71	49.71	14.1406	1375.3	3269.7	2192.2	89.8872	77.6584	0.385508	3567.5
140.6	2023-04-25 00:38:13	134.1	58810.8	49.7	49.71	14.0712	1379	3290.8	2147.2	90.1129	77.6693	0.391073	3526.2
140.6	2023-04-25 00:38:15	134.1	58810.8	49.7	49.71	14.0712	1379	3290.8	2147.2	90.1129	77.6693	0.391073	3526.2
136.8	2023-04-25 00:38:17	132.5	58671.9	49.71	49.7	14.0567	1379.6	3285.3	2118	88.7804	77.6693	0.394442	3497.6
136.8	2023-04-25 00:38:19	132.5	58671.9	49.71	49.7	14.0567	1379.6	3285.3	2118	88.7804	77.6693	0.394442	3497.6
143.2	2023-04-25 00:38:21	135.3	57895	49.71	49.71	14.0755	1375.9	3286.2	2105.7	88.9583	77.6693	0.395192	3481.6
141.7	2023-04-25 00:38:23	145.1	59626.7	49.71	49.71	14.1131	1370.6	3275.3	2115.7	89.8004	77.6693	0.393139	3486.3
141.7	2023-04-25 00:38:25	145.1	59626.7	49.71	49.71	14.1131	1370.6	3275.3	2115.7	89.8004	77.6693	0.393139	3486.3
141.7	2023-04-25 00:38:27	145.1	59626.7	49.71	49.71	14.1131	1370.6	3275.3	2115.7	89.8004	77.6693	0.393139	3486.3
134.4	2023-04-25 00:38:31	142.6	58602.4	49.73	49.73	14.0654	1366.9	3283.4	2154.4	89.3533	77.6693	0.388181	3521.3
134.4	2023-04-25 00:38:33	142.6	58602.4	49.73	49.73	14.0654	1366.9	3283.4	2154.4	89.3533	77.6693	0.388181	3521.3
134.1	2023-04-25 00:38:35	138.6	58072.9	49.72	49.72	14.0871	1367.2	3284.8	2160.2	89.1406	77.6693	0.387594	3527.4
136.4	2023-04-25 00:38:37	142.6	60329.9	49.73	49.72	14.0307	1371.8	3281.5	2159.6	88.1424	77.6693	0.388458	3531.4
136.4	2023-04-25 00:38:39	142.6	60329.9	49.73	49.72	14.0307	1371.8	3281.5	2159.6	88.1424	77.6693	0.388458	3531.4
133.4	2023-04-25 00:38:41	141.8	57764.8	49.72	49.72	14.09	1372	3288.4	2127.4	88.9366	77.6693	0.392067	3499.4
133.8	2023-04-25 00:38:43	140.6	59366.3	49.73	49.72	14.1126	1371.9	3286.8	2087.5	89.9826	77.6693	0.396572	3459.4
133.8	2023-04-25 00:38:45	140.6	59366.3	49.73	49.72	14.1126	1371.9	3286.8	2087.5	89.9826	77.6693	0.396572	3459.4
140.4	2023-04-25 00:38:47	133.8	60395	49.72	49.73	14.1508	1376.2	3279.4	2066.9	89.6875	77.6693	0.399698	3443.1
140.4	2023-04-25 00:38:49	133.8	60395	49.72	49.73	14.1508	1376.2	3279.4	2066.9	89.6875	77.6693	0.399698	3443.1
136	2023-04-25 00:38:51	135	58094.6	49.71	49.72	14.0871	1389.1	3259.8	2090.3	90.1736	77.6693	0.399235	3479.4
137.9	2023-04-25 00:38:53	128.9	57934	49.72	49.71	14.026	1401.5	3248.9	2126.7	89.6875	77.6693	0.397228	3528.2
137.9	2023-04-25 00:38:55	128.9	57934	49.72	49.71	14.026	1401.5	3248.9	2126.7	89.6875	77.6693	0.397228	3528.2
137.6	2023-04-25 00:38:57	129.9	60629.3	49.71	49.71	14.1609	1409.6	3241.3	2158.1	90.4384	77.6693	0.3951	3567.7
137.6	2023-04-25 00:38:59	129.9	60629.3	49.71	49.71	14.1609	1409.6	3241.3	2158.1	90.4384	77.6693	0.3951	3567.7
133.5	2023-04-25 00:39:01	142.6	59296.9	49.72	49.72	14.2028	1421.1	3240.5	2184	90.6814	77.6693	0.394192	3605.1
127.2	2023-04-25 00:39:03	137.9	59383.7	49.73	49.72	14.1247	1425.7	3262.7	2200.5	89.9523	77.6693	0.393166	3626.2
127.2	2023-04-25 00:39:05	137.9	59383.7	49.73	49.72	14.1247	1425.7	3262.7	2200.5	89.9523	77.6693	0.393166	3626.2
133	2023-04-25 00:39:07	146.2	58511.3	49.74	49.73	14.1995	1423.6	3268.6	2215.8	90.0043	77.6693	0.391163	3639.4
133	2023-04-25 00:39:09	146.2	58511.3	49.74	49.73	14.1995	1423.6	3268.6	2215.8	90.0043	77.6693	0.391163	3639.4
137.8	2023-04-25 00:39:11	137	58758.7	49.73	49.73	14.1363	1416.1	3261.6	2237.3	90.1389	77.6693	0.387612	3653.4
131.8	2023-04-25 00:39:13	150	60564.2	49.72	49.73	14.2607	1404.3	3246.1	2263.8	91.0243	77.6693	0.382841	3668.1
131.8	2023-04-25 00:39:15	150	60564.2	49.72	49.73	14.2607	1404.3	3246.1	2263.8	91.0243	77.6693	0.382841	3668.1
128.6	2023-04-25 00:39:17	140.6	59049.5	49.74	49.73	14.1771	1402.7	3242.5	2266.2	91.0764	77.6693	0.382322	3668.9
124.7	2023-04-25 00:39:19	134.6	58954	49.75	49.74	13.98	1402.8	3241.6	2259.9	88.8542	77.6693	0.382996	3662.7
124.7	2023-04-25 00:39:21	134.6	58954	49.75	49.74	13.98	1402.8	3241.6	2259.9	88.8542	77.6693	0.382996	3662.7
135.5	2023-04-25 00:39:23	141.2	60238.7	49.73	49.74	14.1913	1405.7	3268.1	2242.8	90.0955	77.6693	0.385282	3648.5
135.5	2023-04-25 00:39:25	141.2	60238.7	49.73	49.74	14.1913	1405.7	3268.1	2242.8	90.0955	77.6693	0.385282	3648.5
132.4	2023-04-25 00:39:27	145.2	58363.7	49.74	49.74	14.184	1404.5	3275.2	2236.1	90.3776	77.6693	0.385788	3640.6
143.1	2023-04-25 00:39:29	139.1	59435.8	49.73	49.74	14.0949	1407.3	3261.9	2230.5	89.7092	77.6693	0.386855	3637.8
143.1	2023-04-25 00:39:31	139.1	59435.8	49.73	49.74	14.0949	1407.3	3261.9	2230.5	89.7092	77.6693	0.386855	3637.8
130.8	2023-04-25 00:39:33	143.7	59153.6	49.71	49.72	14.0755	1408.9	3236	2219.5	90.0608	77.6693	0.388298	3628.4
130.8	2023-04-25 00:39:35	143.7	59153.6	49.71	49.72	14.0755	1408.9	3236	2219.5	90.0608	77.6693	0.388298	3628.4
138.4	2023-04-25 00:39:37	140.1	60373.3	49.71	49.71	14.1348	1414.7	3239	2200.2	89.2491	77.6693	0.391352	3614.9
124.5	2023-04-25 00:39:39	152.3	58450.5	49.73	49.72	14.1927	1413.1	3257.5	2182.2	90.395	77.6693	0.393041	3595.3
124.5	2023-04-25 00:39:41	152.3	58450.5	49.73	49.72	14.1927	1413.1	3257.5	2182.2	90.395	77.6693	0.393041	3595.3
124.4	2023-04-25 00:39:43	151.1	58754.3	49.75	49.74	14.1652	1407.9	3257.5	2170.5	90.8594	77.6693	0.393444	3578.4
124.4	2023-04-25 00:39:45	151.1	58754.3	49.75	49.74	14.1652	1407.9	3257.5	2170.5	90.8594	77.6693	0.393444	3578.4
138.3	2023-04-25 00:39:47	140.5	58780.4	49.75	49.75	14.2144	1395.1	3250	2175.3	90.4644	77.6693	0.390741	3570.4
127.2	2023-04-25 00:39:49	158.3	60737.8	49.74	49.75	14.3417	1387.2	3238	2184.6	91.9097	77.6693	0.388376	3571.8
127.2	2023-04-25 00:39:51	158.3	60737.8	49.74	49.75	14.3417	1387.2	3238	2184.6	91.9097	77.6693	0.388376	3571.8
129.6	2023-04-25 00:39:53	149.9	58901.9	49.74	49.74	14.2433	1380.1	3222.1	2203.5	92.1441	77.6693	0.385116	3583.6
129.6	2023-04-25 00:39:55	149.9	58901.9	49.74	49.74	14.2433	1380.1	3222.1	2203.5	92.1441	77.6693	0.385116	3583.6
134.6	2023-04-25 00:39:57	138.1	59969.6	49.73	49.73	14.2636	1378.3	3216.8	2221.6	92.0486	77.6584	0.382872	3599.9
133.2	2023-04-25 00:39:59	147.9	60425.3	49.73	49.73	14.4068	1376.9	3225.8	2257.1	93.2292	77.6747	0.378894	3634
133.2	2023-04-25 00:40:01	147.9	60425.3	49.73	49.73	14.4068	1376.9	3225.8	2257.1	93.2292	77.6747	0.378894	3634
127.1	2023-04-25 00:40:03	158.1	59796	49.74	49.74	14.3027	1374.9	3244.9	2267.2	91.9271	77.6693	0.377502	3642.1
129.1	2023-04-25 00:40:05	148.4	58897.6	49.75	49.74	14.2795	1371.1	3244.9	2256.9	92.1918	77.6693	0.377922	3628
129.1	2023-04-25 00:40:07	148.4	58897.6	49.75	49.74	14.2795	1371.1	3244.9	2256.9	92.1918	77.6693	0.377922	3628
138.6	2023-04-25 00:40:09	142.6	59322.9	49.73	49.74	14.2867	1366.3	3253.7	2214.1	91.8316	77.6693	0.381605	3580.4
138.6	2023-04-25 00:40:11	142.6	59322.9	49.73	49.74	14.2867	1366.3	3253.7	2214.1	91.8316	77.6693	0.381605	3580.4
124.9	2023-04-25 00:40:13	150.2	57300.3	49.73	49.73	14.239	1368.7	3260.7	2177.3	91.8056	77.6693	0.385984	3546
130.9	2023-04-25 00:40:15	142.3	57591.1	49.73	49.73	14.2274	1373.5	3275.3	2158.1	92.0486	77.6693	0.388917	3531.6
130.9	2023-04-25 00:40:17	142.3	57591.1	49.73	49.73	14.2274	1373.5	3275.3	2158.1	92.0486	77.6693	0.388917	3531.6
134.2	2023-04-25 00:40:19	151.5	58220.5	49.73	49.73	14.3301	1380.7	3276.5	2153.5	92.5738	77.6693	0.390668	3534.2
134.2	2023-04-25 00:40:21	151.5	58220.5	49.73	49.73	14.3301	1380.7	3276.5	2153.5	92.5738	77.6693	0.390668	3534.2
130.9	2023-04-25 00:40:23	151.3	59526.9	49.72	49.73	14.3403	1385.8	3294.9	2166.6	92.9123	77.6693	0.390102	3552.4
124.4	2023-04-25 00:40:25	157.4	57751.7	49.73	49.73	14.3027	1384.4	3320.5	2171.2	92.7561	77.6693	0.389358	3555.6
124.4	2023-04-25 00:40:27	157.4	57751.7	49.73	49.73	14.3027	1384.4	3320.5	2171.2	92.7561	77.6693	0.389358	3555.6
132.6	2023-04-25 00:40:29	153.8	58611.1	49.74	49.74	14.2853	1381.9	3334.2	2181.2	91.9097	77.6693	0.387836	3563.1
132.6	2023-04-25 00:40:31	153.8	58611.1	49.74	49.74	14.2853	1381.9	3334.2	2181.2	91.9097	77.6693	0.387836	3563.1
126.8	2023-04-25 00:40:33	154.8	58329	49.74	49.74	14.3417	1373.2	3293.1	2179.7	92.1007	77.6693	0.386501	3552.9
129.9	2023-04-25 00:40:35	143.7	57552.1	49.74	49.74	14.2564	1368	3242.8	2176.9	92.3394	77.6693	0.385907	3544.9
129.9	2023-04-25 00:40:37	143.7	57552.1	49.74	49.74	14.2564	1368	3242.8	2176.9	92.3394	77.6693	0.385907	3544.9
136.3	2023-04-25 00:40:39	141.7	59843.8	49.73	49.74	14.294	1361.1	3231.3	2160.9	92.4132	77.6693	0.386457	3522
136.3	2023-04-25 00:40:41	141.7	59843.8	49.73	49.74	14.294	1361.1	3231.3	2160.9	92.4132	77.6693	0.386457	3522
136.8	2023-04-25 00:40:43	137.6	58003.5	49.72	49.73	14.2795	1360.8	3270.3	2140.3	92.4609	77.6693	0.388678	3501.1
133.4	2023-04-25 00:40:45	145.2	59192.7	49.72	49.72	14.2549	1364	3341	2121.2	91.8316	77.6693	0.391369	3485.2
133.4	2023-04-25 00:40:47	145.2	59192.7	49.72	49.72	14.2549	1364	3341	2121.2	91.8316	77.6693	0.391369	3485.2
131.8	2023-04-25 00:40:49	144.9	57691	49.73	49.72	14.2159	1367.1	3371.2	2111.2	91.3802	77.6693	0.393037	3478.3
135.7	2023-04-25 00:40:51	133.6	58094.6	49.73	49.73	14.2274	1370.5	3374.1	2112.3	91.671	77.6693	0.393505	3482.8
135.7	2023-04-25 00:40:53	133.6	58094.6	49.73	49.73	14.2274	1370.5	3374.1	2112.3	91.671	77.6693	0.393505	3482.8
127.7	2023-04-25 00:40:55	142.6	58776	49.74	49.73	14.2448	1370.8	3376.4	2133.8	91.5625	77.6693	0.391143	3504.6
127.7	2023-04-25 00:40:57	142.6	58776	49.74	49.73	14.2448	1370.8	3376.4	2133.8	91.5625	77.6693	0.391143	3504.6
120.6	2023-04-25 00:40:59	149.6	60520.8	49.74	49.74	14.226	1371.5	3369.4	2155.2	91.7405	77.6693	0.38889	3526.7
127	2023-04-25 00:41:01	145.7	59210.1	49.75	49.75	14.2679	1371.4	3359	2165.7	91.8707	77.6693	0.387719	3537.1
127	2023-04-25 00:41:03	145.7	59210.1	49.75	49.75	14.2679	1371.4	3359	2165.7	91.8707	77.6693	0.387719	3537.1
130.6	2023-04-25 00:41:05	148.6	60481.8	49.75	49.75	14.3403	1370.7	3342.5	2160.6	92.2005	77.6693	0.388157	3531.3
130.6	2023-04-25 00:41:07	148.6	60481.8	49.75	49.75	14.3403	1370.7	3342.5	2160.6	92.2005	77.6693	0.388157	3531.3
131.3	2023-04-25 00:41:09	151.3	60429.7	49.74	49.74	14.3547	1368	3342.7	2143.7	91.9922	77.6693	0.389555	3511.7
133.3	2023-04-25 00:41:11	146.1	58133.7	49.74	49.74	14.3504	1358.6	3343.8	2122.1	92.9471	77.6693	0.390324	3480.7
133.3	2023-04-25 00:41:13	146.1	58133.7	49.74	49.74	14.3504	1358.6	3343.8	2122.1	92.9471	77.6693	0.390324	3480.7
128.2	2023-04-25 00:41:15	153.2	58832.5	49.74	49.74	14.2289	1350.9	3351	2100.3	92.0139	77.6693	0.391429	3451.2
128.2	2023-04-25 00:41:17	153.2	58832.5	49.74	49.74	14.2289	1350.9	3351	2100.3	92.0139	77.6693	0.391429	3451.2
123.7	2023-04-25 00:41:19	153.9	57552.1	49.75	49.74	14.2376	1343.4	3319.3	2075	92.2135	77.6693	0.392991	3418.4
133.5	2023-04-25 00:41:21	140.2	59444.4	49.74	49.75	14.2332	1346.5	3304	2078.6	91.5148	77.6693	0.393127	3425.1
133.5	2023-04-25 00:41:23	140.2	59444.4	49.74	49.75	14.2332	1346.5	3304	2078.6	91.5148	77.6693	0.393127	3425.1
126.3	2023-04-25 00:41:25	151.7	58381.1	49.74	49.74	14.2925	1353.1	3287.4	2099.5	92.1224	77.6693	0.391908	3452.6
123.8	2023-04-25 00:41:27	147.5	58007.8	49.75	49.75	14.1898	1359.4	3301.3	2125.9	91.1545	77.6693	0.390038	3485.3
123.8	2023-04-25 00:41:30	147.5	58007.8	49.75	49.75	14.1898	1359.4	3301.3	2125.9	91.1545	77.6693	0.390038	3485.3
122.8	2023-04-25 00:41:32	146.2	58628.5	49.75	49.75	14.2491	1363.7	3309	2165.9	91.3151	77.6693	0.386361	3529.6
122.8	2023-04-25 00:41:34	146.2	58628.5	49.75	49.75	14.2491	1363.7	3309	2165.9	91.3151	77.6693	0.386361	3529.6
127.6	2023-04-25 00:41:36	155.2	60108.5	49.75	49.75	14.3171	1361.7	3309.8	2175.9	92.4436	77.6693	0.384922	3537.6
122.7	2023-04-25 00:41:38	147	59583.3	49.75	49.75	14.2159	1361.3	3324.2	2182	91.5148	77.6693	0.38419	3543.3
122.7	2023-04-25 00:41:40	147	59583.3	49.75	49.75	14.2159	1361.3	3324.2	2182	91.5148	77.6693	0.38419	3543.3
133.7	2023-04-25 00:41:42	150.5	58437.5	49.74	49.75	14.3273	1362.6	3342.6	2174.1	92.6606	77.6693	0.385274	3536.7
133.7	2023-04-25 00:41:44	150.5	58437.5	49.74	49.75	14.3273	1362.6	3342.6	2174.1	92.6606	77.6693	0.385274	3536.7
126.1	2023-04-25 00:41:46	149.7	59500.9	49.74	49.74	14.2564	1363.1	3350	2173.1	92.3221	77.6693	0.38547	3536.2
127.2	2023-04-25 00:41:48	153.8	59427.1	49.75	49.75	14.3056	1361.1	3348.3	2162.4	92.4609	77.6693	0.386292	3523.5
127.2	2023-04-25 00:41:50	153.8	59427.1	49.75	49.75	14.3056	1361.1	3348.3	2162.4	92.4609	77.6693	0.386292	3523.5
133.3	2023-04-25 00:41:52	147	58363.7	49.73	49.74	14.3056	1355.1	3342	2152	92.9688	77.6693	0.386388	3507.1
133.3	2023-04-25 00:41:54	147	58363.7	49.73	49.74	14.3056	1355.1	3342	2152	92.9688	77.6693	0.386388	3507.1
121.9	2023-04-25 00:41:56	158.5	60507.8	49.74	49.74	14.2578	1347.8	3351.9	2135.4	92.5087	77.6693	0.386943	3483.2
124.9	2023-04-25 00:41:58	145.7	60390.6	49.75	49.74	14.2086	1343.3	3324.4	2138.3	91.4974	77.6693	0.385828	3481.6
124.9	2023-04-25 00:42:00	145.7	60390.6	49.75	49.74	14.2086	1343.3	3324.4	2138.3	91.4974	77.6693	0.385828	3481.6
110.9	2023-04-25 00:42:02	156.7	59752.6	49.76	49.75	14.1479	1340.7	3311.1	2155.9	91.7708	77.6693	0.38343	3496.6
127.5	2023-04-25 00:42:04	143.3	59735.2	49.75	49.76	14.2318	1347.6	3268.8	2171.8	91.7795	77.6693	0.382906	3519.4
127.5	2023-04-25 00:42:06	143.3	59735.2	49.75	49.76	14.2318	1347.6	3268.8	2171.8	91.7795	77.6693	0.382906	3519.4
119.7	2023-04-25 00:42:08	154.7	60555.6	49.75	49.75	14.3056	1351.9	3268.4	2187.2	92.1962	77.6693	0.38199	3539.1
119.7	2023-04-25 00:42:10	154.7	60555.6	49.75	49.75	14.3056	1351.9	3268.4	2187.2	92.1962	77.6693	0.38199	3539.1
134.9	2023-04-25 00:42:12	148.5	59969.6	49.74	49.75	14.2708	1359.2	3255.3	2195	92.7214	77.6693	0.382421	3554.2
128.6	2023-04-25 00:42:14	154.9	59761.3	49.74	49.74	14.3099	1362.5	3266.8	2207.1	92.5347	77.6693	0.381695	3569.6
128.6	2023-04-25 00:42:16	154.9	59761.3	49.74	49.74	14.3099	1362.5	3266.8	2207.1	92.5347	77.6693	0.381695	3569.6
127.2	2023-04-25 00:42:18	153.7	58346.4	49.73	49.73	14.3085	1365.8	3268.9	2220	93.0208	77.6693	0.380891	3585.8
127.2	2023-04-25 00:42:20	153.7	58346.4	49.73	49.73	14.3085	1365.8	3268.9	2220	93.0208	77.6693	0.380891	3585.8
133.4	2023-04-25 00:42:22	155.5	60555.6	49.73	49.73	14.3209	1366.3	3268.2	2227.3	93.1858	77.6693	0.380204	3593.6
128.2	2023-04-25 00:42:24	154.8	58194.4	49.73	49.73	14.281	1369.9	3261.5	2227.9	92.921	77.6693	0.38076	3597.8
128.2	2023-04-25 00:42:26	154.8	58194.4	49.73	49.73	14.281	1369.9	3261.5	2227.9	92.921	77.6693	0.38076	3597.8
122.1	2023-04-25 00:42:30	152	58042.5	49.75	49.74	14.2622	1375.1	3274.3	2221.7	91.9618	77.6693	0.382312	3596.8
135.8	2023-04-25 00:42:32	153.9	59752.6	49.74	49.74	14.3484	1381.5	3294	2204.6	93.5417	77.6693	0.385237	3586.1
117.8	2023-04-25 00:42:34	151.8	59600.7	49.73	49.73	14.2853	1381.2	3314.9	2193.2	92.4913	77.6693	0.386415	3574.4
117.8	2023-04-25 00:42:36	151.8	59600.7	49.73	49.73	14.2853	1381.2	3314.9	2193.2	92.4913	77.6693	0.386415	3574.4
124.9	2023-04-25 00:42:38	152.2	59717.9	49.74	49.74	14.3056	1377.6	3316.6	2195.2	92.3264	77.6693	0.38558	3572.8
124.9	2023-04-25 00:42:40	152.2	59717.9	49.74	49.74	14.3056	1377.6	3316.6	2195.2	92.3264	77.6693	0.38558	3572.8
139.2	2023-04-25 00:42:42	148.9	58936.6	49.73	49.74	14.3027	1379.5	3302.4	2198.7	92.934	77.6693	0.385529	3578.2
127.9	2023-04-25 00:42:44	156.2	59978.3	49.72	49.73	14.296	1377.5	3284.5	2205.3	92.526	77.6693	0.384476	3582.8
127.9	2023-04-25 00:42:46	156.2	59978.3	49.72	49.73	14.296	1377.5	3284.5	2205.3	92.526	77.6693	0.384476	3582.8
129	2023-04-25 00:42:48	159.2	58398.4	49.75	49.74	14.3186	1377.4	3275.9	2210.8	92.5608	77.6693	0.383869	3588.2
126.9	2023-04-25 00:42:50	159.6	59717.9	49.74	49.75	14.2983	1374.7	3287	2220.2	93.4071	77.6693	0.382403	3594.9
126.9	2023-04-25 00:42:52	159.6	59717.9	49.74	49.75	14.2983	1374.7	3287	2220.2	93.4071	77.6693	0.382403	3594.9
131.6	2023-04-25 00:42:54	153.2	60308.2	49.74	49.74	14.3027	1379	3307.1	2232.6	92.487	77.6693	0.381825	3611.6
131.6	2023-04-25 00:42:56	153.2	60308.2	49.74	49.74	14.3027	1379	3307.1	2232.6	92.487	77.6693	0.381825	3611.6
126.1	2023-04-25 00:42:58	166.6	59032.1	49.75	49.74	14.2708	1380.2	3303.9	2250.1	93.0469	77.6693	0.380189	3630.3
136.1	2023-04-25 00:43:00	148.7	57981.8	49.74	49.75	14.3287	1381	3292	2288.6	93.329	77.6693	0.376335	3669.6
136.1	2023-04-25 00:43:02	148.7	57981.8	49.74	49.75	14.3287	1381	3292	2288.6	93.329	77.6693	0.376335	3669.6
121.6	2023-04-25 00:43:04	156	59644.1	49.73	49.73	14.2462	1380.3	3284.2	2354	92.7517	77.6693	0.369628	3734.3
121.6	2023-04-25 00:43:06	156	59644.1	49.73	49.73	14.2462	1380.3	3284.2	2354	92.7517	77.6693	0.369628	3734.3
128.8	2023-04-25 00:43:08	149.5	58242.2	49.74	49.74	14.1869	1383.8	3295.1	2400	92.2917	77.6693	0.365717	3783.8
139.6	2023-04-25 00:43:10	148.5	58758.7	49.73	49.74	14.3113	1383.6	3314.6	2438.1	93.2769	77.6693	0.362038	3821.7
139.6	2023-04-25 00:43:12	148.5	58758.7	49.73	49.74	14.3113	1383.6	3314.6	2438.1	93.2769	77.6693	0.362038	3821.7
128.3	2023-04-25 00:43:14	145.6	58311.6	49.72	49.72	14.2245	1383.3	3318.4	2465.2	91.671	77.6693	0.359439	3848.5
128.3	2023-04-25 00:43:16	145.6	58311.6	49.72	49.72	14.2245	1383.3	3318.4	2465.2	91.671	77.6693	0.359439	3848.5
131	2023-04-25 00:43:18	142.2	59422.7	49.73	49.72	14.226	1379.7	3324.6	2501.3	91.8533	77.6693	0.355501	3881
129.2	2023-04-25 00:43:20	139.9	57912.3	49.74	49.73	14.1863	1384.2	3326.7	2502.6	91.3325	77.6693	0.356128	3886.8
129.2	2023-04-25 00:43:22	139.9	57912.3	49.74	49.73	14.1863	1384.2	3326.7	2502.6	91.3325	77.6693	0.356128	3886.8
133.7	2023-04-25 00:43:24	145.7	60299.5	49.74	49.74	14.2549	1391.2	3328.3	2487.5	92.2483	77.6693	0.358677	3878.7
127.3	2023-04-25 00:43:26	143.9	57586.8	49.74	49.74	14.171	1398	3325.9	2457.7	92.5564	77.6693	0.36258	3855.7
127.3	2023-04-25 00:43:28	143.9	57586.8	49.74	49.74	14.171	1398	3325.9	2457.7	92.5564	77.6693	0.36258	3855.7
130.1	2023-04-25 00:43:30	150.2	59045.1	49.74	49.74	14.2737	1404.2	3301.1	2425.3	92.4436	77.6693	0.36668	3829.5
130.1	2023-04-25 00:43:32	150.2	59045.1	49.74	49.74	14.2737	1404.2	3301.1	2425.3	92.4436	77.6693	0.36668	3829.5
133.6	2023-04-25 00:43:34	151	57573.8	49.73	49.74	14.281	1401.3	3272.7	2385.8	92.6346	77.6693	0.370019	3787.1
131.4	2023-04-25 00:43:36	153.6	59605	49.73	49.73	14.3085	1402.7	3258.9	2331.1	92.4089	77.6693	0.375676	3733.8
131.4	2023-04-25 00:43:38	153.6	59605	49.73	49.73	14.3085	1402.7	3258.9	2331.1	92.4089	77.6693	0.375676	3733.8
135	2023-04-25 00:43:40	153	57925.3	49.73	49.72	14.3056	1399.3	3284.1	2297.6	92.6172	77.6693	0.378506	3696.9
135	2023-04-25 00:43:42	153	57925.3	49.73	49.72	14.3056	1399.3	3284.1	2297.6	92.6172	77.6693	0.378506	3696.9
125.8	2023-04-25 00:43:44	152.9	58151	49.75	49.74	14.184	1403.1	3310	2292.7	92.2179	77.6693	0.379647	3695.8
135.1	2023-04-25 00:43:46	150.3	57699.7	49.73	49.74	14.3229	1404.9	3306	2304.2	92.895	77.6693	0.378771	3709.1
135.1	2023-04-25 00:43:48	150.3	57699.7	49.73	49.74	14.3229	1404.9	3306	2304.2	92.895	77.6693	0.378771	3709.1
134.4	2023-04-25 00:43:50	148.3	58216.1	49.72	49.73	14.2891	1407.4	3278	2329.1	93.1337	77.6693	0.376663	3736.5
134.4	2023-04-25 00:43:52	148.3	58216.1	49.72	49.73	14.2891	1407.4	3278	2329.1	93.1337	77.6693	0.376663	3736.5
129.6	2023-04-25 00:43:54	140	57825.5	49.73	49.72	14.2216	1411.9	3263.6	2346.3	92.3655	77.6747	0.375685	3758.2
139.2	2023-04-25 00:43:56	150.6	57144.1	49.73	49.73	14.2925	1413.8	3264	2351.7	93.2465	77.6693	0.375461	3765.5
139.2	2023-04-25 00:43:58	150.6	57144.1	49.73	49.73	14.2925	1413.8	3264	2351.7	93.2465	77.6693	0.375461	3765.5
131.5	2023-04-25 00:44:00	154.3	57790.8	49.74	49.73	14.2639	1417.9	3272.7	2362.4	92.9167	77.6747	0.375076	3780.3
131.5	2023-04-25 00:44:02	154.3	57790.8	49.74	49.73	14.2639	1417.9	3272.7	2362.4	92.9167	77.6747	0.375076	3780.3
126.1	2023-04-25 00:44:04	155	57916.7	49.75	49.74	14.2216	1412.3	3286.2	2367.9	92.2135	77.6693	0.373605	3780.2
130.4	2023-04-25 00:44:06	159.7	59383.7	49.74	49.74	14.2491	1402.1	3291.9	2375.8	92.3785	77.6747	0.371132	3777.9
130.4	2023-04-25 00:44:08	159.7	59383.7	49.74	49.74	14.2491	1402.1	3291.9	2375.8	92.3785	77.6747	0.371132	3777.9
118.8	2023-04-25 00:44:10	159.3	57539.1	49.75	49.74	14.2347	1376.6	3283.1	2364.9	92.4089	77.6747	0.367927	3741.5
128	2023-04-25 00:44:12	159	57929.7	49.74	49.75	14.2888	1324.5	3257.6	2335.8	92.9948	77.6693	0.361856	3660.3
128	2023-04-25 00:44:14	159	57929.7	49.74	49.75	14.2888	1324.5	3257.6	2335.8	92.9948	77.6693	0.361856	3660.3
119.7	2023-04-25 00:44:16	159	57981.8	49.75	49.75	14.1985	1282	3245.5	2316.4	92.7561	77.6801	0.356269	3598.4
119.7	2023-04-25 00:44:18	159	57981.8	49.75	49.75	14.1985	1282	3245.5	2316.4	92.7561	77.6801	0.356269	3598.4
123.4	2023-04-25 00:44:20	156.4	57973.1	49.75	49.76	14.2101	1252.7	3245.1	2301.9	92.6823	77.6747	0.352417	3554.6
120.1	2023-04-25 00:44:22	150.1	58472.2	49.75	49.75	14.1918	1240	3253.2	2281	92.6432	77.6693	0.352173	3521
120.1	2023-04-25 00:44:24	150.1	58472.2	49.75	49.75	14.1918	1240	3253.2	2281	92.6432	77.6693	0.352173	3521
117.4	2023-04-25 00:44:26	155.9	59526.9	49.76	49.76	14.226	1239.8	3261.4	2249	92.1571	77.6693	0.355366	3488.8
117.4	2023-04-25 00:44:28	155.9	59526.9	49.76	49.76	14.226	1239.8	3261.4	2249	92.1571	77.6693	0.355366	3488.8
132.2	2023-04-25 00:44:30	150.1	57378.5	49.75	49.75	14.1493	1245	3271.2	2194.9	91.3325	77.6693	0.361929	3439.9
140.6	2023-04-25 00:44:32	158.3	60125.9	49.73	49.74	14.281	1247.2	3272	2130.8	92.8212	77.6747	0.369213	3378
140.6	2023-04-25 00:44:34	158.3	60125.9	49.73	49.74	14.281	1247.2	3272	2130.8	92.8212	77.6747	0.369213	3378
114	2023-04-25 00:44:36	155.8	57673.6	49.76	49.74	14.0599	1248.4	3275.6	2027.8	90.5729	77.6693	0.381051	3276.2
114	2023-04-25 00:44:38	155.8	57673.6	49.76	49.74	14.0599	1248.4	3275.6	2027.8	90.5729	77.6693	0.381051	3276.2
133.7	2023-04-25 00:44:40	145.1	58598.1	49.76	49.76	14.1131	1262.8	3287.3	1984.6	90.4384	77.6693	0.388865	3247.4
128.9	2023-04-25 00:44:42	139	57035.6	49.74	49.75	14.1001	1286.1	3307.7	1975.7	91.2717	77.6747	0.394291	3261.8
128.9	2023-04-25 00:44:44	139	57035.6	49.74	49.75	14.1001	1286.1	3307.7	1975.7	91.2717	77.6747	0.394291	3261.8
130.5	2023-04-25 00:44:46	144.9	56918.4	49.73	49.73	14.0929	1304.9	3319.2	2016.8	91.0286	77.6693	0.392841	3321.7
126.7	2023-04-25 00:44:48	148	58958.3	49.73	49.73	14.1594	1305.3	3327.9	2046.8	91.5972	77.6693	0.389398	3352.1
126.7	2023-04-25 00:44:50	148	58958.3	49.73	49.73	14.1594	1305.3	3327.9	2046.8	91.5972	77.6693	0.389398	3352.1
128.7	2023-04-25 00:44:52	144.1	57664.9	49.74	49.74	14.1247	1296.4	3337.7	2048.4	91.1024	77.6693	0.387587	3344.8
128.7	2023-04-25 00:44:54	144.1	57664.9	49.74	49.74	14.1247	1296.4	3337.7	2048.4	91.1024	77.6693	0.387587	3344.8
126.8	2023-04-25 00:44:56	146.6	57782.1	49.74	49.74	14.0987	1290.5	3333.9	2032.8	90.5816	77.6693	0.388319	3323.3
128	2023-04-25 00:44:58	138.5	57782.1	49.74	49.74	14.0625	1287.5	3321.8	2041.7	89.4358	77.6693	0.38673	3329.2
128	2023-04-25 00:45:00	138.5	57782.1	49.74	49.74	14.0625	1287.5	3321.8	2041.7	89.4358	77.6693	0.38673	3329.2
135.4	2023-04-25 00:45:02	129.4	57439.2	49.73	49.73	13.967	1287	3313.6	2075.9	89.0625	77.6693	0.382705	3362.9
135.4	2023-04-25 00:45:04	129.4	57439.2	49.73	49.73	13.967	1287	3313.6	2075.9	89.0625	77.6693	0.382705	3362.9
136.2	2023-04-25 00:45:06	124.5	59131.9	49.73	49.73	14.0162	1289.1	3295.7	2101.1	89.5269	77.6747	0.380243	3390.2
125.2	2023-04-25 00:45:08	141	58789.1	49.74	49.73	14.048	1298.8	3282.1	2094.2	89.8568	77.6693	0.382788	3393
125.2	2023-04-25 00:45:10	141	58789.1	49.74	49.73	14.048	1298.8	3282.1	2094.2	89.8568	77.6693	0.382788	3393
127.7	2023-04-25 00:45:12	145.1	58559	49.75	49.74	14.1131	1302.8	3268.2	2066.1	90.6641	77.6693	0.386714	3368.9
127.7	2023-04-25 00:45:14	145.1	58559	49.75	49.74	14.1131	1302.8	3268.2	2066.1	90.6641	77.6693	0.386714	3368.9
133	2023-04-25 00:45:16	136.4	57842.9	49.74	49.75	14.0324	1301.1	3273.8	2040.9	89.6615	77.6693	0.389318	3342
132.3	2023-04-25 00:45:18	137.8	58363.7	49.73	49.74	14.009	1298.5	3276.1	2031.3	88.9193	77.6801	0.389963	3329.8
132.3	2023-04-25 00:45:20	137.8	58363.7	49.73	49.74	14.009	1298.5	3276.1	2031.3	88.9193	77.6801	0.389963	3329.8
138.1	2023-04-25 00:45:22	137.2	60034.7	49.72	49.73	14.0726	1297.9	3303.3	2043.9	90.0781	77.6693	0.388384	3341.8
138.1	2023-04-25 00:45:24	137.2	60034.7	49.72	49.73	14.0726	1297.9	3303.3	2043.9	90.0781	77.6693	0.388384	3341.8
139.4	2023-04-25 00:45:26	143	59943.6	49.73	49.73	14.1623	1305.5	3312.7	2055.8	90.8116	77.6693	0.388391	3361.3
121.4	2023-04-25 00:45:28	149.9	57734.4	49.73	49.73	14.1305	1316.3	3334	2071	91.6189	77.6693	0.388599	3387.3
121.4	2023-04-25 00:45:30	149.9	57734.4	49.73	49.73	14.1305	1316.3	3334	2071	91.6189	77.6693	0.388599	3387.3
123.1	2023-04-25 00:45:32	149.6	58085.9	49.75	49.74	14.0828	1332	3305.3	2089.9	90.1606	77.6693	0.389257	3421.9
123.1	2023-04-25 00:45:34	149.6	58085.9	49.75	49.74	14.0828	1332	3305.3	2089.9	90.1606	77.6693	0.389257	3421.9
138.2	2023-04-25 00:45:36	144.2	57569.4	49.74	49.75	14.1435	1346.7	3277.5	2108.8	91.5191	77.6693	0.389727	3455.5
127	2023-04-25 00:45:38	145.8	59370.7	49.74	49.74	14.0654	1359.9	3238.6	2122	89.9957	77.6693	0.390563	3481.9
127	2023-04-25 00:45:40	145.8	59370.7	49.74	49.74	14.0654	1359.9	3238.6	2122	89.9957	77.6693	0.390563	3481.9
122.2	2023-04-25 00:45:42	138.1	58576.4	49.75	49.74	13.9931	1374.5	3253	2133.5	89.2795	77.6747	0.391819	3508
128.7	2023-04-25 00:45:44	144.6	57521.7	49.74	49.75	14.1421	1381.5	3262.8	2136.8	90.9592	77.6747	0.392661	3518.3
128.7	2023-04-25 00:45:46	144.6	57521.7	49.74	49.75	14.1421	1381.5	3262.8	2136.8	90.9592	77.6747	0.392661	3518.3
124.3	2023-04-25 00:45:48	139.4	57691	49.75	49.75	14.0589	1380	3247.1	2133.7	89.8047	77.6801	0.392748	3513.7
124.3	2023-04-25 00:45:50	139.4	57691	49.75	49.75	14.0589	1380	3247.1	2133.7	89.8047	77.6801	0.392748	3513.7
128.6	2023-04-25 00:45:52	139.2	58203.1	49.74	49.74	14.0842	1379	3207.7	2134.7	89.9523	77.6693	0.392464	3513.7
121	2023-04-25 00:45:54	137.4	60755.2	49.74	49.74	14.0625	1363.7	3189.1	2157.2	89.6962	77.6693	0.387316	3520.9
121	2023-04-25 00:45:56	137.4	60755.2	49.74	49.74	14.0625	1363.7	3189.1	2157.2	89.6962	77.6693	0.387316	3520.9
121.8	2023-04-25 00:45:58	145.2	58598.1	49.74	49.74	14.1363	1360.6	3188.7	2198.6	90.3776	77.6693	0.382277	3559.2
121.8	2023-04-25 00:46:00	145.2	58598.1	49.74	49.74	14.1363	1360.6	3188.7	2198.6	90.3776	77.6693	0.382277	3559.2
121.4	2023-04-25 00:46:02	139.6	57842.9	49.75	49.75	14.0625	1350.7	3198	2235.9	90.4905	77.6747	0.376596	3586.6
132.8	2023-04-25 00:46:04	140.8	59027.8	49.74	49.75	14.1074	1349	3196.2	2280.6	90.5165	77.6693	0.371666	3629.6
132.8	2023-04-25 00:46:06	140.8	59027.8	49.74	49.75	14.1074	1349	3196.2	2280.6	90.5165	77.6693	0.371666	3629.6
133.7	2023-04-25 00:46:08	134.1	58719.6	49.73	49.74	14.0813	1342.2	3205.2	2305.7	90.2214	77.6693	0.367938	3647.9
133.7	2023-04-25 00:46:10	134.1	58719.6	49.73	49.74	14.0813	1342.2	3205.2	2305.7	90.2214	77.6693	0.367938	3647.9
134.1	2023-04-25 00:46:12	149	57517.4	49.73	49.73	14.1725	1335.4	3215.5	2328.1	90.3733	77.6693	0.364515	3663.5
130.1	2023-04-25 00:46:14	138.5	58311.6	49.73	49.73	14.1052	1325.1	3238.4	2333.6	90.6727	77.6693	0.362178	3658.7
130.1	2023-04-25 00:46:16	138.5	58311.6	49.73	49.73	14.1052	1325.1	3238.4	2333.6	90.6727	77.6693	0.362178	3658.7
136.6	2023-04-25 00:46:18	136.3	57243.9	49.73	49.74	14.1247	1314.7	3245.7	2317.7	90.1606	77.6693	0.361937	3632.4
136.6	2023-04-25 00:46:20	136.3	57243.9	49.73	49.74	14.1247	1314.7	3245.7	2317.7	90.1606	77.6693	0.361937	3632.4
130.4	2023-04-25 00:46:22	137.3	57565.1	49.73	49.73	14.0582	1304.1	3244.8	2283.4	90.0304	77.6693	0.363512	3587.5
132.6	2023-04-25 00:46:24	139.5	58428.8	49.73	49.73	14.0929	1298.3	3233.9	2239.3	89.6615	77.6693	0.367	3537.6
132.6	2023-04-25 00:46:26	139.5	58428.8	49.73	49.73	14.0929	1298.3	3233.9	2239.3	89.6615	77.6693	0.367	3537.6
127.2	2023-04-25 00:46:28	142.3	59526.9	49.74	49.73	14.1001	1310.8	3230.8	2203.8	90.0304	77.6801	0.372959	3514.6
127.2	2023-04-25 00:46:30	142.3	59526.9	49.74	49.73	14.1001	1310.8	3230.8	2203.8	90.0304	77.6801	0.372959	3514.6
125.2	2023-04-25 00:46:32	133.4	57569.4	49.75	49.74	14.0292	1333.5	3253.5	2171.7	89.8524	77.6801	0.380435	3505.2
131.8	2023-04-25 00:46:34	141	58741.3	49.74	49.75	14.1131	1361.9	3260.7	2131.5	91.1502	77.6747	0.389849	3493.4
131.8	2023-04-25 00:46:36	141	58741.3	49.74	49.75	14.1131	1361.9	3260.7	2131.5	91.1502	77.6747	0.389849	3493.4
129.4	2023-04-25 00:46:38	147.7	56614.6	49.74	49.74	14.124	1391.7	3255.4	2084.5	91.0417	77.6801	0.400351	3476.2
129.9	2023-04-25 00:46:40	141.4	59075.5	49.73	49.73	14.1421	1410.4	3221.1	2063.8	91.2196	77.6747	0.405964	3474.2
129.9	2023-04-25 00:46:42	141.4	59075.5	49.73	49.73	14.1421	1410.4	3221.1	2063.8	91.2196	77.6747	0.405964	3474.2
134.8	2023-04-25 00:46:44	138.2	57947	49.73	49.74	14.0755	1421.5	3202.9	2058.4	90.5208	77.6747	0.408489	3479.9
134.8	2023-04-25 00:46:46	138.2	57947	49.73	49.74	14.0755	1421.5	3202.9	2058.4	90.5208	77.6747	0.408489	3479.9
129.3	2023-04-25 00:46:48	151.3	56835.9	49.74	49.73	14.2159	1420.4	3171.3	2078.9	90.8767	77.6747	0.40591	3499.3
132.5	2023-04-25 00:46:50	145.9	58880.2	49.75	49.75	14.173	1411.9	3163.1	2101.3	91.4453	77.6747	0.401884	3513.2
132.5	2023-04-25 00:46:52	145.9	58880.2	49.75	49.75	14.173	1411.9	3163.1	2101.3	91.4453	77.6747	0.401884	3513.2
131.6	2023-04-25 00:46:54	155	56558.2	49.73	49.74	14.226	1401.2	3172.2	2136.7	92.6606	77.6747	0.396054	3537.9
131.6	2023-04-25 00:46:56	155	56558.2	49.73	49.74	14.226	1401.2	3172.2	2136.7	92.6606	77.6747	0.396054	3537.9
132.3	2023-04-25 00:46:58	150.2	56527.8	49.74	49.74	14.2607	1394	3202.1	2172.5	92.3568	77.6747	0.390859	3566.5
123.7	2023-04-25 00:47:00	153.8	59644.1	49.74	49.74	14.1667	1392.4	3234.8	2209.7	91.4106	77.6801	0.386552	3602.1
123.7	2023-04-25 00:47:02	153.8	59644.1	49.74	49.74	14.1667	1392.4	3234.8	2209.7	91.4106	77.6801	0.386552	3602.1
128.8	2023-04-25 00:47:04	144.4	56575.5	49.74	49.74	14.0992	1394.7	3230	2217.8	90.625	77.6747	0.386076	3612.5
128.8	2023-04-25 00:47:06	144.4	56575.5	49.74	49.74	14.0992	1394.7	3230	2217.8	90.625	77.6747	0.386076	3612.5
124.8	2023-04-25 00:47:08	143.3	56024.3	49.74	49.74	14.1074	1395.3	3235.1	2211.2	91.0286	77.6801	0.386885	3606.5
126.8	2023-04-25 00:47:10	137.1	57951.4	49.74	49.75	14.0408	1395.4	3247.2	2193.9	90.6727	77.6801	0.388767	3589.3
126.8	2023-04-25 00:47:12	137.1	57951.4	49.74	49.75	14.0408	1395.4	3247.2	2193.9	90.6727	77.6801	0.388767	3589.3
138.9	2023-04-25 00:47:14	136.5	56323.8	49.73	49.74	14.1826	1394.4	3258.6	2184	91.007	77.6693	0.389671	3578.4
138.9	2023-04-25 00:47:16	136.5	56323.8	49.73	49.74	14.1826	1394.4	3258.6	2184	91.007	77.6693	0.389671	3578.4
123	2023-04-25 00:47:18	144.9	58980	49.73	49.73	14.0842	1396.8	3229.7	2173	90.4818	77.6693	0.391282	3569.8
123.4	2023-04-25 00:47:20	148	57369.8	49.75	49.74	14.0046	1400.7	3195.5	2157.9	89.6962	77.6747	0.39361	3558.6
123.4	2023-04-25 00:47:22	148	57369.8	49.75	49.74	14.0046	1400.7	3195.5	2157.9	89.6962	77.6747	0.39361	3558.6
138.6	2023-04-25 00:47:24	140.6	58185.8	49.73	49.74	14.1363	1401.6	3166.9	2163.3	91.0286	77.6747	0.393167	3564.9
138.6	2023-04-25 00:47:26	140.6	58185.8	49.73	49.74	14.1363	1401.6	3166.9	2163.3	91.0286	77.6747	0.393167	3564.9
123.5	2023-04-25 00:47:28	132.7	56666.7	49.73	49.73	13.9699	1399.4	3172.8	2185.9	90.013	77.6747	0.390316	3585.3
115.4	2023-04-25 00:47:30	142.4	58576.4	49.75	49.74	13.9988	1396.4	3189.9	2210.8	89.7135	77.6693	0.387115	3607.2
115.4	2023-04-25 00:47:32	142.4	58576.4	49.75	49.74	13.9988	1396.4	3189.9	2210.8	89.7135	77.6693	0.387115	3607.2
136.6	2023-04-25 00:47:34	133.9	56862	49.73	49.74	14.0865	1396.5	3201.2	2248.5	90.4557	77.6693	0.383128	3645
133.5	2023-04-25 00:47:36	132	56658	49.72	49.73	14.0422	1393.5	3210.1	2282.3	90.2127	77.6693	0.379101	3675.8
133.5	2023-04-25 00:47:38	132	56658	49.72	49.73	14.0422	1393.5	3210.1	2282.3	90.2127	77.6693	0.379101	3675.8
133.2	2023-04-25 00:47:40	135.9	57330.7	49.72	49.72	14.09	1392.2	3183.9	2328.7	90.4514	77.6747	0.374157	3720.9
133.2	2023-04-25 00:47:42	135.9	57330.7	49.72	49.72	14.09	1392.2	3183.9	2328.7	90.4514	77.6747	0.374157	3720.9
137.3	2023-04-25 00:47:44	139.6	56024.3	49.73	49.73	14.1536	1392	3172.3	2367.6	90.4471	77.6747	0.370252	3759.6
133.6	2023-04-25 00:47:46	143.9	56549.5	49.72	49.72	14.1493	1394.6	3142.1	2362.5	91.033	77.6747	0.371191	3757.1
133.6	2023-04-25 00:47:48	143.9	56549.5	49.72	49.72	14.1493	1394.6	3142.1	2362.5	91.033	77.6747	0.371191	3757.1
129.4	2023-04-25 00:47:50	139.5	57313.4	49.73	49.72	14.1175	1401.2	3154.8	2337.2	90.8811	77.6693	0.374813	3738.4
129.4	2023-04-25 00:47:52	139.5	57313.4	49.73	49.72	14.1175	1401.2	3154.8	2337.2	90.8811	77.6693	0.374813	3738.4
145	2023-04-25 00:47:54	144	56562.5	49.73	49.73	14.213	1408	3161.8	2283.7	91.6884	77.6801	0.381396	3691.7
133	2023-04-25 00:47:56	144.4	56796.9	49.72	49.72	14.1016	1418.8	3180.6	2235.8	90.7335	77.6747	0.388223	3654.6
133	2023-04-25 00:47:58	144.4	56796.9	49.72	49.72	14.1016	1418.8	3180.6	2235.8	90.7335	77.6747	0.388223	3654.6
127.9	2023-04-25 00:48:00	147.7	55247.4	49.73	49.73	14.0726	1424.5	3149.3	2195.9	90.5903	77.6693	0.393465	3620.4
127.9	2023-04-25 00:48:02	147.7	55247.4	49.73	49.73	14.0726	1424.5	3149.3	2195.9	90.5903	77.6693	0.393465	3620.4
145.1	2023-04-25 00:48:04	133.3	57521.7	49.72	49.73	14.0865	1421.8	3131.1	2180.5	90.8681	77.6693	0.394692	3602.3
137.8	2023-04-25 00:48:06	141.9	55429.7	49.72	49.72	14.129	1416.6	3128.7	2191.1	90.9028	77.6693	0.39266	3607.7
137.8	2023-04-25 00:48:08	141.9	55429.7	49.72	49.72	14.129	1416.6	3128.7	2191.1	90.9028	77.6693	0.39266	3607.7
125	2023-04-25 00:48:10	150	55460.1	49.74	49.73	14.0582	1415.4	3157	2212.1	90.1129	77.6693	0.390186	3627.5
125	2023-04-25 00:48:12	150	55460.1	49.74	49.73	14.0582	1415.4	3157	2212.1	90.1129	77.6693	0.390186	3627.5
138.5	2023-04-25 00:48:14	145.9	55651	49.73	49.73	14.0394	1421.8	3183.9	2231.7	90	77.6693	0.389161	3653.5
123.1	2023-04-25 00:48:16	155	57556.4	49.73	49.73	14.1042	1428.6	3188.3	2237.8	90.7552	77.6747	0.389647	3666.4
123.1	2023-04-25 00:48:18	155	57556.4	49.73	49.73	14.1042	1428.6	3188.3	2237.8	90.7552	77.6747	0.389647	3666.4
130.6	2023-04-25 00:48:20	140	56866.3	49.74	49.74	14.0596	1433.4	3166.6	2223	89.6962	77.6693	0.392025	3656.4
133.3	2023-04-25 00:48:22	136.4	57816.8	49.74	49.74	14.0148	1427.5	3163.3	2216.9	89.2448	77.6693	0.391697	3644.4
133.3	2023-04-25 00:48:24	136.4	57816.8	49.74	49.74	14.0148	1427.5	3163.3	2216.9	89.2448	77.6693	0.391697	3644.4
141	2023-04-25 00:48:26	134.1	56189.2	49.72	49.73	14.0162	1415.6	3150.7	2215.4	89.0451	77.6693	0.389865	3631
141	2023-04-25 00:48:28	134.1	56189.2	49.72	49.73	14.0162	1415.6	3150.7	2215.4	89.0451	77.6693	0.389865	3631
133.6	2023-04-25 00:48:30	143.3	57013.9	49.73	49.72	14.0444	1393.2	3169	2226.6	89.9089	77.6693	0.384883	3619.8
128.5	2023-04-25 00:48:32	139.7	55434	49.74	49.73	13.9395	1379.2	3174.4	2228.6	88.5417	77.6747	0.382283	3607.8
128.5	2023-04-25 00:48:34	139.7	55434	49.74	49.73	13.9395	1379.2	3174.4	2228.6	88.5417	77.6747	0.382283	3607.8
131.8	2023-04-25 00:48:36	139.2	55894.1	49.74	49.74	13.9019	1372.4	3193.7	2225.9	88.3116	77.6693	0.381402	3598.3
131.8	2023-04-25 00:48:38	139.2	55894.1	49.74	49.74	13.9019	1372.4	3193.7	2225.9	88.3116	77.6693	0.381402	3598.3
127.4	2023-04-25 00:48:40	143.1	54579	49.73	49.74	13.8845	1376.9	3214.1	2207.7	88.0208	77.6693	0.384115	3584.6
132.9	2023-04-25 00:48:42	146.6	55208.3	49.73	49.73	13.9294	1390.9	3196.5	2190.1	88.2856	77.6693	0.388411	3581
132.9	2023-04-25 00:48:44	146.6	55208.3	49.73	49.73	13.9294	1390.9	3196.5	2190.1	88.2856	77.6693	0.388411	3581
138.8	2023-04-25 00:48:46	141.5	55251.7	49.72	49.73	13.9569	1407	3185	2168.5	88.8542	77.6693	0.393511	3575.5
138.8	2023-04-25 00:48:48	141.5	55251.7	49.72	49.73	13.9569	1407	3185	2168.5	88.8542	77.6693	0.393511	3575.5
132.4	2023-04-25 00:48:50	138.1	53211.8	49.72	49.72	13.899	1418.1	3162.2	2158.6	88.1076	77.6693	0.396483	3576.7
132.4	2023-04-25 00:48:52	140.6	54830.7	49.74	49.73	13.899	1424	3147.7	2156.1	88.546	77.6693	0.397754	3580.1
132.4	2023-04-25 00:48:54	140.6	54830.7	49.74	49.73	13.899	1424	3147.7	2156.1	88.546	77.6693	0.397754	3580.1
133	2023-04-25 00:48:56	140.2	55789.9	49.73	49.73	13.9008	1422.7	3132.9	2149.4	88.0035	77.6747	0.398281	3572.1
133	2023-04-25 00:48:58	140.2	55789.9	49.73	49.73	13.9008	1422.7	3132.9	2149.4	88.0035	77.6747	0.398281	3572.1
127.6	2023-04-25 00:49:00	147	54474.8	49.74	49.73	13.9019	1425.6	3137.6	2150.8	88.2118	77.6693	0.398613	3576.4
135.8	2023-04-25 00:49:02	140.3	54474.8	49.74	49.74	13.8122	1424.9	3139	2149.7	86.6493	77.6747	0.398618	3574.6
135.8	2023-04-25 00:49:04	140.3	54474.8	49.74	49.74	13.8122	1424.9	3139	2149.7	86.6493	77.6747	0.398618	3574.6
134.2	2023-04-25 00:49:06	132.6	54006.1	49.73	49.73	13.7486	1426.1	3130.6	2153.5	86.7057	77.6693	0.398396	3579.6
131.6	2023-04-25 00:49:08	139.8	55373.3	49.73	49.73	13.8744	1427.4	3078.1	2145.6	87.8212	77.6693	0.399496	3573
131.6	2023-04-25 00:49:10	139.8	55373.3	49.73	49.73	13.8744	1427.4	3078.1	2145.6	87.8212	77.6693	0.399496	3573
130.6	2023-04-25 00:49:12	142.1	55230	49.73	49.73	13.941	1428.2	3027.5	2142.9	88.6849	77.6693	0.399933	3571.1
130.6	2023-04-25 00:49:14	142.1	55230	49.73	49.73	13.941	1428.2	3027.5	2142.9	88.6849	77.6693	0.399933	3571.1
130.2	2023-04-25 00:49:16	141.7	55308.2	49.74	49.74	13.9135	1425.3	3006.9	2136.4	88.0382	77.6693	0.400174	3561.7
136.4	2023-04-25 00:49:18	138.3	56423.6	49.73	49.73	13.8151	1422.9	2991	2134.2	86.467	77.6693	0.400017	3557.1
136.4	2023-04-25 00:49:20	138.3	56423.6	49.73	49.73	13.8151	1422.9	2991	2134.2	86.467	77.6693	0.400017	3557.1
129.7	2023-04-25 00:49:22	140.1	55776.9	49.73	49.73	13.8354	1421.6	2994	2130.7	87.6432	77.6693	0.400191	3552.3
129.7	2023-04-25 00:49:24	140.1	55776.9	49.73	49.73	13.8354	1421.6	2994	2130.7	87.6432	77.6693	0.400191	3552.3
129.8	2023-04-25 00:49:26	135.8	55503.5	49.74	49.73	13.737	1418	2970.6	2143.9	86.2847	77.6693	0.398102	3561.9
138.1	2023-04-25 00:49:28	131.5	55629.3	49.72	49.73	13.7182	1415.9	2986.9	2171.2	85.3385	77.6693	0.39472	3587.1
138.1	2023-04-25 00:49:30	131.5	55629.3	49.72	49.73	13.7182	1415.9	2986.9	2171.2	85.3385	77.6693	0.39472	3587.1
129.1	2023-04-25 00:49:32	138.8	53012.2	49.73	49.73	13.775	1418.6	2983.4	2188.7	85.9158	77.6801	0.393258	3607.3
129.1	2023-04-25 00:49:34	138.8	53012.2	49.73	49.73	13.775	1418.6	2983.4	2188.7	85.9158	77.6801	0.393258	3607.3
135.6	2023-04-25 00:49:36	132.8	55108.5	49.73	49.73	13.6458	1425.1	3010.3	2191.3	84.2188	77.6693	0.394066	3616.4
129.1	2023-04-25 00:49:38	124	53641.5	49.73	49.73	13.6082	1426.4	3040.7	2181.2	84.0799	77.6693	0.395388	3607.6
129.1	2023-04-25 00:49:40	124	53641.5	49.73	49.73	13.6082	1426.4	3040.7	2181.2	84.0799	77.6693	0.395388	3607.6
134.9	2023-04-25 00:49:42	124.4	55191	49.73	49.73	13.5388	1424.1	3070.8	2176.2	83.0642	77.6693	0.39555	3600.3
134.9	2023-04-25 00:49:44	124.4	55191	49.73	49.73	13.5388	1424.1	3070.8	2176.2	83.0642	77.6693	0.39555	3600.3
133.7	2023-04-25 00:49:46	124	53958.3	49.73	49.73	13.5605	1418.2	3115.5	2178.8	82.5781	77.6747	0.394273	3597
128.5	2023-04-25 00:49:48	126.6	52799.5	49.73	49.73	13.6173	1419	3151.1	2176.9	84.0929	77.6693	0.394616	3595.9
128.5	2023-04-25 00:49:50	126.6	52799.5	49.73	49.73	13.6173	1419	3151.1	2176.9	84.0929	77.6693	0.394616	3595.9
128.8	2023-04-25 00:49:52	127.9	54153.6	49.74	49.74	13.5258	1415.1	3200.7	2175.2	82.8863	77.6693	0.394145	3590.3
128.8	2023-04-25 00:49:54	127.9	54153.6	49.74	49.74	13.5258	1415.1	3200.7	2175.2	82.8863	77.6693	0.394145	3590.3
134.7	2023-04-25 00:49:56	124.2	54570.3	49.73	49.74	13.5084	1412.8	3236.5	2178.9	82.6693	77.6693	0.393351	3591.7
129.4	2023-04-25 00:49:58	131	54435.8	49.73	49.73	13.6256	1410.9	3245.6	2184.2	84.0278	77.6693	0.392451	3595.1
129.4	2023-04-25 00:50:00	131	54435.8	49.73	49.73	13.6256	1410.9	3245.6	2184.2	84.0278	77.6693	0.392451	3595.1
126	2023-04-25 00:50:02	136.3	54887.2	49.74	49.74	13.5981	1414.4	3222.6	2190.5	83.763	77.6693	0.392355	3604.9
126	2023-04-25 00:50:04	136.3	54887.2	49.74	49.74	13.5981	1414.4	3222.6	2190.5	83.763	77.6693	0.392355	3604.9
125.2	2023-04-25 00:50:06	131.2	54926.2	49.74	49.74	13.6953	1416.6	3193.3	2197	85.6207	77.6693	0.392019	3613.6
132.4	2023-04-25 00:50:08	132.6	54010.4	49.74	49.74	13.7992	1416.3	3158	2211.9	85.3299	77.6693	0.390359	3628.2
132.4	2023-04-25 00:50:10	132.6	54010.4	49.74	49.74	13.7992	1416.3	3158	2211.9	85.3299	77.6693	0.390359	3628.2
132.7	2023-04-25 00:50:12	138.6	56002.6	49.73	49.74	13.7992	1414.3	3157.5	2212.8	85.7726	77.6693	0.389926	3627.1
129.3	2023-04-25 00:50:14	130.5	54349	49.73	49.73	13.6314	1408.8	3165.5	2200.9	84.9349	77.6693	0.390282	3609.7
129.3	2023-04-25 00:50:16	130.5	54349	49.73	49.73	13.6314	1408.8	3165.5	2200.9	84.9349	77.6693	0.390282	3609.7
132.3	2023-04-25 00:50:18	135	54774.3	49.73	49.73	13.7784	1405.3	3179.6	2182.7	85.816	77.6693	0.391667	3588
132.3	2023-04-25 00:50:20	135	54774.3	49.73	49.73	13.7784	1405.3	3179.6	2182.7	85.816	77.6693	0.391667	3588
139.3	2023-04-25 00:50:22	136.3	57000.9	49.73	49.73	13.8108	1399.8	3169.1	2177	85.6901	77.6693	0.391355	3576.8
138.4	2023-04-25 00:50:24	135.6	55412.3	49.72	49.72	13.8108	1393	3175.2	2170.2	86.5799	77.6693	0.390941	3563.2
138.4	2023-04-25 00:50:26	135.6	55412.3	49.72	49.72	13.8108	1393	3175.2	2170.2	86.5799	77.6693	0.390941	3563.2
139.7	2023-04-25 00:50:28	137.6	54722.2	49.72	49.72	13.8845	1382.9	3180.3	2166.2	86.6102	77.6747	0.389648	3549.1
139.7	2023-04-25 00:50:31	137.6	54722.2	49.72	49.72	13.8845	1382.9	3180.3	2166.2	86.6102	77.6747	0.389648	3549.1
131.2	2023-04-25 00:50:33	140.4	54856.8	49.72	49.72	13.9786	1370.9	3190.8	2163.2	87.9774	77.6693	0.387906	3534.1
124.2	2023-04-25 00:50:35	138.3	54635.4	49.74	49.73	13.8267	1368	3176.9	2157.8	87.0313	77.6693	0.387997	3525.8
124.2	2023-04-25 00:50:37	138.3	54635.4	49.74	49.73	13.8267	1368	3176.9	2157.8	87.0313	77.6693	0.387997	3525.8
127.8	2023-04-25 00:50:39	144	53446.2	49.74	49.74	13.9497	1368.4	3164.5	2139.9	87.8689	77.6693	0.390046	3508.3
127.8	2023-04-25 00:50:41	144	53446.2	49.74	49.74	13.9497	1368.4	3164.5	2139.9	87.8689	77.6693	0.390046	3508.3
135.4	2023-04-25 00:50:43	133.1	54440.1	49.73	49.74	13.9034	1378.6	3171.2	2113.2	87.3481	77.6693	0.394811	3491.8
140.9	2023-04-25 00:50:45	136.7	54548.6	49.73	49.73	14.0148	1389.4	3187.9	2102.4	88.4722	77.6747	0.397904	3491.8
140.9	2023-04-25 00:50:47	136.7	54548.6	49.73	49.73	14.0148	1389.4	3187.9	2102.4	88.4722	77.6747	0.397904	3491.8
131.9	2023-04-25 00:50:49	135.3	54730.9	49.73	49.73	13.8976	1400.1	3211.6	2101.9	87.3221	77.6693	0.3998	3502
129.9	2023-04-25 00:50:51	135.9	54579	49.73	49.73	13.9588	1409.6	3233.8	2099.2	87.908	77.6747	0.401733	3508.8
129.9	2023-04-25 00:50:53	135.9	54579	49.73	49.73	13.9588	1409.6	3233.8	2099.2	87.908	77.6747	0.401733	3508.8
130.7	2023-04-25 00:50:55	131.3	55759.5	49.73	49.73	13.8672	1415	3236.3	2065.9	87.1701	77.6693	0.406504	3480.9
130.7	2023-04-25 00:50:57	131.3	55759.5	49.73	49.73	13.8672	1415	3236.3	2065.9	87.1701	77.6693	0.406504	3480.9
140.7	2023-04-25 00:50:59	129.1	55494.8	49.73	49.73	13.941	1417.3	3227.4	2040.7	87.7517	77.6801	0.409861	3458
132.6	2023-04-25 00:51:01	128.6	53784.7	49.73	49.73	13.9019	1416.6	3185.2	2022.8	87.9471	77.6693	0.411874	3439.4
132.6	2023-04-25 00:51:03	128.6	53784.7	49.73	49.73	13.9019	1416.6	3185.2	2022.8	87.9471	77.6693	0.411874	3439.4
125.8	2023-04-25 00:51:05	138.4	54796	49.74	49.73	13.7789	1414.2	3171.2	2043.8	86.1155	77.6747	0.408965	3458
125.8	2023-04-25 00:51:07	138.4	54796	49.74	49.73	13.7789	1414.2	3171.2	2043.8	86.1155	77.6747	0.408965	3458
134.7	2023-04-25 00:51:09	131.7	55872.4	49.73	49.73	13.8484	1409.5	3153.9	2084.6	86.7578	77.6693	0.403394	3494.1
127.5	2023-04-25 00:51:11	133.9	53776	49.74	49.73	13.8426	1403.7	3177.7	2130.7	86.2543	77.6747	0.397154	3534.4
127.5	2023-04-25 00:51:13	133.9	53776	49.74	49.73	13.8426	1403.7	3177.7	2130.7	86.2543	77.6747	0.397154	3534.4
133.3	2023-04-25 00:51:15	129.1	56736.1	49.73	49.73	13.9265	1403.1	3199.4	2154.7	87.6346	77.6747	0.394373	3557.8
133.3	2023-04-25 00:51:17	129.1	56736.1	49.73	49.73	13.9265	1403.1	3199.4	2154.7	87.6346	77.6747	0.394373	3557.8
130.9	2023-04-25 00:51:19	131.2	55568.6	49.73	49.73	13.9742	1407.2	3236	2151	87.9818	77.6693	0.395481	3558.2
123.8	2023-04-25 00:51:21	131.9	55069.4	49.74	49.74	13.9106	1414.1	3240.8	2118.8	87.3828	77.6693	0.400266	3532.9
123.8	2023-04-25 00:51:23	131.9	55069.4	49.74	49.74	13.9106	1414.1	3240.8	2118.8	87.3828	77.6693	0.400266	3532.9
130.4	2023-04-25 00:51:25	129.9	55286.5	49.74	49.74	13.8903	1418.1	3233.4	2089.5	87.3741	77.6693	0.404294	3507.6
127.1	2023-04-25 00:51:27	136.9	55195.3	49.74	49.74	13.9887	1412.9	3212.2	2071.7	88.0903	77.6693	0.40547	3484.6
127.1	2023-04-25 00:51:29	136.9	55195.3	49.74	49.74	13.9887	1412.9	3212.2	2071.7	88.0903	77.6693	0.40547	3484.6
123.5	2023-04-25 00:51:31	135.2	55694.4	49.74	49.74	13.8571	1411.6	3213.1	2048.3	87.6389	77.6693	0.407989	3459.9
123.5	2023-04-25 00:51:33	135.2	55694.4	49.74	49.74	13.8571	1411.6	3213.1	2048.3	87.6389	77.6693	0.407989	3459.9
140.5	2023-04-25 00:51:35	126.7	56796.9	49.73	49.74	13.8947	1403.1	3223.8	2029	87.4609	77.6693	0.408817	3432.1
139.8	2023-04-25 00:51:37	126.1	53112	49.72	49.73	13.9171	1398.4	3243.6	1997.4	87.4826	77.6747	0.411803	3395.8
139.8	2023-04-25 00:51:39	126.1	53112	49.72	49.73	13.9171	1398.4	3243.6	1997.4	87.4826	77.6747	0.411803	3395.8
140.1	2023-04-25 00:51:41	123.6	56011.3	49.72	49.72	13.8903	1388.2	3233.1	1974.9	87.3698	77.6693	0.412774	3363.1
140.1	2023-04-25 00:51:43	123.6	56011.3	49.72	49.72	13.8903	1388.2	3233.1	1974.9	87.3698	77.6693	0.412774	3363.1
131.8	2023-04-25 00:51:45	132.9	54960.9	49.72	49.72	13.7833	1392.3	3228.8	1977.6	85.9896	77.6693	0.413158	3369.9
138	2023-04-25 00:51:47	131.3	54865.4	49.72	49.72	13.8947	1397.6	3192.4	1984.8	87.717	77.6693	0.413198	3382.4
138	2023-04-25 00:51:49	131.3	54865.4	49.72	49.72	13.8947	1397.6	3192.4	1984.8	87.717	77.6693	0.413198	3382.4
127.3	2023-04-25 00:51:51	130	54062.5	49.73	49.73	13.8368	1403.4	3220.6	1990.7	86.4149	77.6693	0.413482	3394.1
127.3	2023-04-25 00:51:53	130	54062.5	49.73	49.73	13.8368	1403.4	3220.6	1990.7	86.4149	77.6693	0.413482	3394.1
133.9	2023-04-25 00:51:55	135.3	56189.2	49.73	49.74	13.8831	1405.1	3216.8	1989.9	86.8533	77.6693	0.413873	3395
129.3	2023-04-25 00:51:57	132.8	54835.1	49.74	49.74	13.8903	1402.3	3217.2	1983.9	86.8707	77.6693	0.414122	3386.2
129.3	2023-04-25 00:51:59	132.8	54835.1	49.74	49.74	13.8903	1402.3	3217.2	1983.9	86.8707	77.6693	0.414122	3386.2
128.3	2023-04-25 00:52:01	135.4	54457.5	49.74	49.74	13.8788	1399.2	3228.5	1981.4	86.6493	77.6693	0.413891	3380.6
128.3	2023-04-25 00:52:03	135.4	54457.5	49.74	49.74	13.8788	1399.2	3228.5	1981.4	86.6493	77.6693	0.413891	3380.6
136	2023-04-25 00:52:05	135.7	55872.4	49.74	49.74	13.9764	1398.6	3276.6	1972.7	88.0035	77.6693	0.414855	3371.3
133.2	2023-04-25 00:52:07	133.1	57252.6	49.73	49.73	13.8571	1398.2	3293.2	1979.3	86.8316	77.6693	0.413975	3377.5
133.2	2023-04-25 00:52:09	133.1	57252.6	49.73	49.73	13.8571	1398.2	3293.2	1979.3	86.8316	77.6693	0.413975	3377.5
132	2023-04-25 00:52:11	133.3	57000.9	49.73	49.73	13.8527	1394.4	3221.2	1993.8	87.0877	77.6693	0.411546	3388.2
139.8	2023-04-25 00:52:13	137.6	54583.3	49.73	49.73	13.9599	1387.9	3182.3	2012.4	87.73	77.6693	0.40817	3400.3
139.8	2023-04-25 00:52:15	137.6	54583.3	49.73	49.73	13.9599	1387.9	3182.3	2012.4	87.73	77.6693	0.40817	3400.3
139.6	2023-04-25 00:52:17	135.3	56532.1	49.72	49.73	13.941	1381.4	3174.9	2030.2	87.296	77.6693	0.404913	3411.6
139.6	2023-04-25 00:52:19	135.3	56532.1	49.72	49.73	13.941	1381.4	3174.9	2030.2	87.296	77.6693	0.404913	3411.6
138.1	2023-04-25 00:52:21	138.5	54722.2	49.73	49.72	14.0567	1376.6	3205.7	2028.9	88.8672	77.6693	0.404228	3405.5
128.8	2023-04-25 00:52:23	134.3	55030.4	49.73	49.73	14.0104	1368.8	3188.7	2023.7	88.737	77.6693	0.403478	3392.5
128.8	2023-04-25 00:52:25	134.3	55030.4	49.73	49.73	14.0104	1368.8	3188.7	2023.7	88.737	77.6693	0.403478	3392.5
128.6	2023-04-25 00:52:27	133	56736.1	49.73	49.73	13.8788	1365.3	3154.5	2016.5	87.1918	77.6693	0.40372	3381.8
128.6	2023-04-25 00:52:29	133	56736.1	49.73	49.73	13.8788	1365.3	3154.5	2016.5	87.1918	77.6693	0.40372	3381.8
131.6	2023-04-25 00:52:31	137.4	56484.4	49.74	49.74	13.8683	1358.9	3133.6	2015.6	86.4757	77.6693	0.402697	3374.5
130.2	2023-04-25 00:52:33	133.1	55299.5	49.73	49.73	13.9245	1355.4	3098.1	2006.3	87.8212	77.6747	0.403189	3361.7
130.2	2023-04-25 00:52:35	133.1	55299.5	49.73	49.73	13.9245	1355.4	3098.1	2006.3	87.8212	77.6747	0.403189	3361.7
135.5	2023-04-25 00:52:37	140	56037.3	49.73	49.73	14.0046	1344.4	3076.3	1987	88.3203	77.6747	0.403554	3331.4
135.5	2023-04-25 00:52:39	140	56037.3	49.73	49.73	14.0046	1344.4	3076.3	1987	88.3203	77.6747	0.403554	3331.4
127.3	2023-04-25 00:52:41	137.8	54965.3	49.73	49.73	13.9728	1343.9	3064.9	1963.4	88.5634	77.6693	0.406344	3307.3
136.6	2023-04-25 00:52:43	130.4	56315.1	49.74	49.73	13.8657	1342	3086.4	1948	86.9748	77.6747	0.407903	3290
136.6	2023-04-25 00:52:45	130.4	56315.1	49.74	49.73	13.8657	1342	3086.4	1948	86.9748	77.6747	0.407903	3290
141.9	2023-04-25 00:52:47	129.6	56254.3	49.72	49.73	13.8219	1346.6	3098.5	1940.9	85.9722	77.6693	0.409612	3287.5
141.9	2023-04-25 00:52:49	129.6	56254.3	49.72	49.73	13.8219	1346.6	3098.5	1940.9	85.9722	77.6693	0.409612	3287.5
142	2023-04-25 00:52:51	131.2	57300.3	49.72	49.72	13.8628	1348.2	3113	1944.9	85.7465	77.6693	0.409401	3293.1
132.9	2023-04-25 00:52:53	124.5	55412.3	49.73	49.72	13.7167	1349.5	3100.9	1955.4	85.7552	77.6693	0.408333	3304.9
132.9	2023-04-25 00:52:55	124.5	55412.3	49.73	49.72	13.7167	1349.5	3100.9	1955.4	85.7552	77.6693	0.408333	3304.9
137.3	2023-04-25 00:52:57	124.1	54748.3	49.72	49.72	13.8137	1354.7	3096.4	1956.9	86.2717	77.6693	0.409077	3311.6
137.3	2023-04-25 00:52:59	124.1	54748.3	49.72	49.72	13.8137	1354.7	3096.4	1956.9	86.2717	77.6693	0.409077	3311.6
139	2023-04-25 00:53:01	129.7	55577.3	49.72	49.72	13.8715	1366.9	3092.8	1942.9	86.888	77.6693	0.412986	3309.8
133.7	2023-04-25 00:53:03	130.5	55894.1	49.72	49.72	13.919	1383.6	3098.8	1916.4	87.4219	77.6693	0.419273	3300
133.7	2023-04-25 00:53:05	130.5	55894.1	49.72	49.72	13.919	1383.6	3098.8	1916.4	87.4219	77.6693	0.419273	3300
130.1	2023-04-25 00:53:07	132.4	56935.8	49.73	49.73	13.8151	1398	3086.9	1895.9	86.059	77.6693	0.424421	3293.9
131.2	2023-04-25 00:53:09	123.2	54262.2	49.73	49.73	13.7182	1407.5	3075.9	1890.2	86.1502	77.6693	0.426813	3297.7
131.2	2023-04-25 00:53:11	123.2	54262.2	49.73	49.73	13.7182	1407.5	3075.9	1890.2	86.1502	77.6693	0.426813	3297.7
133.9	2023-04-25 00:53:13	125.6	54001.7	49.73	49.73	13.7587	1407.5	3085.4	1909.3	85.5642	77.6693	0.424355	3316.8
133.9	2023-04-25 00:53:15	125.6	54001.7	49.73	49.73	13.7587	1407.5	3085.4	1909.3	85.5642	77.6693	0.424355	3316.8
140.6	2023-04-25 00:53:17	134.5	53198.8	49.72	49.73	13.7905	1408.3	3114.7	1934.9	86.237	77.6693	0.421243	3343.2
140.3	2023-04-25 00:53:19	124.7	56532.1	49.72	49.72	13.7789	1410.7	3139.1	1961.1	85.9071	77.6693	0.418382	3371.8
140.3	2023-04-25 00:53:21	124.7	56532.1	49.72	49.72	13.7789	1410.7	3139.1	1961.1	85.9071	77.6693	0.418382	3371.8
133.9	2023-04-25 00:53:23	127.6	56219.6	49.72	49.72	13.7818	1422.5	3122.2	1971.3	86.059	77.6693	0.419147	3393.8
133.9	2023-04-25 00:53:25	127.6	56219.6	49.72	49.72	13.7818	1422.5	3122.2	1971.3	86.059	77.6693	0.419147	3393.8
143.6	2023-04-25 00:53:27	127.5	53311.6	49.71	49.71	13.7937	1434.8	3118.2	1963.6	85.23	77.6693	0.422199	3398.4
139.6	2023-04-25 00:53:29	123.6	54236.1	49.7	49.71	13.7182	1449.1	3099.3	1951.8	84.6311	77.6693	0.426093	3400.9
139.6	2023-04-25 00:53:31	123.6	54236.1	49.7	49.71	13.7182	1449.1	3099.3	1951.8	84.6311	77.6693	0.426093	3400.9
137.6	2023-04-25 00:53:33	125.7	53832.5	49.71	49.71	13.7355	1461.8	3119.8	1958.6	84.974	77.6693	0.427377	3420.4
137.6	2023-04-25 00:53:35	125.7	53832.5	49.71	49.71	13.7355	1461.8	3119.8	1958.6	84.974	77.6693	0.427377	3420.4
136.3	2023-04-25 00:53:37	123.2	55086.8	49.72	49.71	13.6285	1475.6	3127.2	1995.6	83.0252	77.6693	0.425098	3471.2
134.2	2023-04-25 00:53:39	123.1	54344.6	49.72	49.72	13.4245	1483	3169	2031.6	80.9766	77.6693	0.421954	3514.6
134.2	2023-04-25 00:53:41	123.1	54344.6	49.72	49.72	13.4245	1483	3169	2031.6	80.9766	77.6693	0.421954	3514.6
142	2023-04-25 00:53:43	119	56232.6	49.72	49.72	13.5894	1489.2	3190.5	2060.6	82.6042	77.6693	0.419517	3549.8
136.7	2023-04-25 00:53:45	130.6	55625	49.72	49.72	13.6863	1482.1	3196.1	2116.8	84.3229	77.6693	0.41182	3598.9
136.7	2023-04-25 00:53:47	130.6	55625	49.72	49.72	13.6863	1482.1	3196.1	2116.8	84.3229	77.6693	0.41182	3598.9
142.2	2023-04-25 00:53:49	122.2	55321.2	49.72	49.72	13.6516	1470.5	3172.1	2153.7	84.2014	77.6693	0.405745	3624.2
142.2	2023-04-25 00:53:51	122.2	55321.2	49.72	49.72	13.6516	1470.5	3172.1	2153.7	84.2014	77.6693	0.405745	3624.2
138.5	2023-04-25 00:53:53	117.8	55950.5	49.71	49.71	13.6155	1458.7	3132.3	2216	83.3203	77.6693	0.396958	3674.7
143.6	2023-04-25 00:53:55	117.8	54822	49.72	49.72	13.6791	1447.4	3092.7	2268.8	84.2752	77.6693	0.389484	3716.2
143.6	2023-04-25 00:53:57	117.8	54822	49.72	49.72	13.6791	1447.4	3092.7	2268.8	84.2752	77.6693	0.389484	3716.2
140	2023-04-25 00:53:59	117.7	55846.4	49.72	49.72	13.5981	1442.9	3037.5	2288.5	83.3203	77.6693	0.386691	3731.4
140	2023-04-25 00:54:01	117.7	55846.4	49.72	49.72	13.5981	1442.9	3037.5	2288.5	83.3203	77.6693	0.386691	3731.4
140.6	2023-04-25 00:54:03	123.2	55121.5	49.72	49.72	13.64	1440.3	3025.4	2281.8	82.9905	77.6693	0.386959	3722.1
141	2023-04-25 00:54:05	121.8	54756.9	49.71	49.72	13.5713	1439.9	3002	2244.1	83.0686	77.6693	0.390852	3684
141	2023-04-25 00:54:07	121.8	54756.9	49.71	49.72	13.5713	1439.9	3002	2244.1	83.0686	77.6693	0.390852	3684
140.7	2023-04-25 00:54:09	128.4	56171.9	49.71	49.71	13.6328	1436.4	3055.1	2190.3	83.52	77.6693	0.396063	3626.7
140.7	2023-04-25 00:54:11	128.4	56171.9	49.71	49.71	13.6328	1436.4	3055.1	2190.3	83.52	77.6693	0.396063	3626.7
141.7	2023-04-25 00:54:13	123.2	55269.1	49.71	49.71	13.6473	1432.4	3087	2160.3	83.2856	77.6693	0.398697	3592.7
137.5	2023-04-25 00:54:15	125.4	55759.5	49.71	49.71	13.559	1425.6	3085.3	2153.2	82.9731	77.6693	0.398346	3578.8
137.5	2023-04-25 00:54:17	125.4	55759.5	49.71	49.71	13.559	1425.6	3085.3	2153.2	82.9731	77.6693	0.398346	3578.8
149	2023-04-25 00:54:19	129.3	56011.3	49.71	49.71	13.7601	1416.2	3017.5	2170.1	84.8872	77.6693	0.394892	3586.3
140.2	2023-04-25 00:54:21	128	56970.5	49.7	49.7	13.6646	1412.3	2959.7	2185.8	83.4071	77.6693	0.392513	3598.1
140.2	2023-04-25 00:54:23	128	56970.5	49.7	49.7	13.6646	1412.3	2959.7	2185.8	83.4071	77.6693	0.392513	3598.1
133.9	2023-04-25 00:54:25	126	54887.2	49.72	49.71	13.5952	1412.4	2972.2	2189.3	83.0339	77.6693	0.392148	3601.7
133.9	2023-04-25 00:54:27	126	54887.2	49.72	49.71	13.5952	1412.4	2972.2	2189.3	83.0339	77.6693	0.392148	3601.7
137.4	2023-04-25 00:54:29	121.8	55086.8	49.72	49.72	13.6212	1417.6	2998.1	2182.9	83.4592	77.6693	0.393723	3600.5
136	2023-04-25 00:54:31	117.5	56006.9	49.72	49.72	13.4549	1431.7	3036	2177.8	82.0052	77.6693	0.396648	3609.5
136	2023-04-25 00:54:33	117.5	56006.9	49.72	49.72	13.4549	1431.7	3036	2177.8	82.0052	77.6693	0.396648	3609.5
135.4	2023-04-25 00:54:35	121	56566.8	49.72	49.72	13.5127	1439.3	3016.1	2180.2	81.3976	77.6693	0.397652	3619.5
135.4	2023-04-25 00:54:37	121	56566.8	49.72	49.72	13.5127	1439.3	3016.1	2180.2	81.3976	77.6693	0.397652	3619.5
138.4	2023-04-25 00:54:39	116.7	55746.5	49.72	49.72	13.4708	1446	3002.8	2204	81.0026	77.6693	0.396164	3650
139	2023-04-25 00:54:41	122.9	56961.8	49.72	49.72	13.6118	1453.8	3038.9	2258.3	82.2439	77.6693	0.391638	3712.1
139	2023-04-25 00:54:43	122.9	56961.8	49.72	49.72	13.6118	1453.8	3038.9	2258.3	82.2439	77.6693	0.391638	3712.1
141.8	2023-04-25 00:54:45	116.6	56540.8	49.71	49.72	13.5486	1449.4	3073.3	2289.7	82.8646	77.6693	0.387633	3739.1
141.8	2023-04-25 00:54:47	116.6	56540.8	49.71	49.72	13.5486	1449.4	3073.3	2289.7	82.8646	77.6693	0.387633	3739.1
145.3	2023-04-25 00:54:49	121.2	55746.5	49.71	49.71	13.6849	1445.8	3079.8	2295.5	83.52	77.6693	0.386443	3741.3
144.6	2023-04-25 00:54:51	118.5	54010.4	49.7	49.7	13.4722	1430.6	3042.7	2276.2	81.4714	77.6693	0.385939	3706.8
144.6	2023-04-25 00:54:53	118.5	54010.4	49.7	49.7	13.4722	1430.6	3042.7	2276.2	81.4714	77.6693	0.385939	3706.8
140.6	2023-04-25 00:54:55	125.6	55008.7	49.7	49.7	13.5561	1428.1	2974.2	2254.7	82.2266	77.6693	0.387776	3682.8
140.6	2023-04-25 00:54:57	125.6	55008.7	49.7	49.7	13.5561	1428.1	2974.2	2254.7	82.2266	77.6693	0.387776	3682.8
137	2023-04-25 00:54:59	117.3	55989.6	49.71	49.71	13.5431	1425.2	2914.3	2232.5	83.0642	77.6747	0.389644	3657.7
146.4	2023-04-25 00:55:01	119.5	56809.9	49.71	49.71	13.5634	1424.9	2842.9	2212.5	81.8576	77.6693	0.391736	3637.4
146.4	2023-04-25 00:55:03	119.5	56809.9	49.71	49.71	13.5634	1424.9	2842.9	2212.5	81.8576	77.6693	0.391736	3637.4
152.3	2023-04-25 00:55:05	112.6	55911.5	49.69	49.71	13.5315	1424.9	2872.4	2196.1	82.474	77.6693	0.39351	3621
152.3	2023-04-25 00:55:07	112.6	55911.5	49.69	49.71	13.5315	1424.9	2872.4	2196.1	82.474	77.6693	0.39351	3621
153.8	2023-04-25 00:55:09	115.5	53936.6	49.69	49.69	13.5793	1423.7	2906.5	2177.6	82.8385	77.6693	0.395329	3601.3
145.1	2023-04-25 00:55:11	116.6	56219.6	49.7	49.7	13.5171	1419.8	2949	2166.1	81.3195	77.6693	0.39594	3585.9
145.1	2023-04-25 00:55:13	116.6	56219.6	49.7	49.7	13.5171	1419.8	2949	2166.1	81.3195	77.6693	0.39594	3585.9
149.5	2023-04-25 00:55:15	119.6	56493.1	49.69	49.7	13.627	1415	2915.6	2165.7	83.1207	77.6693	0.395174	3580.7
149.5	2023-04-25 00:55:17	119.6	56493.1	49.69	49.7	13.627	1415	2915.6	2165.7	83.1207	77.6693	0.395174	3580.7
145	2023-04-25 00:55:19	116.7	55034.7	49.7	49.69	13.4057	1410	2882.8	2175.6	80.5339	77.6693	0.39324	3585.6
141.2	2023-04-25 00:55:21	115.6	54188.4	49.7	49.7	13.4158	1407	2854.6	2186.7	80.408	77.6693	0.391518	3593.7
141.2	2023-04-25 00:55:23	115.6	54188.4	49.7	49.7	13.4158	1407	2854.6	2186.7	80.408	77.6693	0.391518	3593.7
149.9	2023-04-25 00:55:25	117.9	55750.9	49.7	49.7	13.533	1400.3	2850	2180.8	81.7318	77.6693	0.391025	3581.1
148.1	2023-04-25 00:55:27	117.7	54487.8	49.69	49.69	13.4795	1396	2823.1	2162	80.855	77.6693	0.392355	3558
148.1	2023-04-25 00:55:29	117.7	54487.8	49.69	49.69	13.4795	1396	2823.1	2162	80.855	77.6693	0.392355	3558
144.1	2023-04-25 00:55:31	117.6	55299.5	49.69	49.69	13.4404	1394.5	2799	2136.4	80.7639	77.6693	0.394942	3530.9
144.1	2023-04-25 00:55:33	117.6	55299.5	49.69	49.69	13.4404	1394.5	2799	2136.4	80.7639	77.6693	0.394942	3530.9
138.2	2023-04-25 00:55:35	121.7	55143.2	49.71	49.7	13.5244	1396.3	2831.3	2116.1	81.3368	77.6693	0.397534	3512.4
141.4	2023-04-25 00:55:37	121.8	54145	49.72	49.71	13.5532	1402.7	2923.6	2097.7	82.1528	77.6693	0.400726	3500.4
141.4	2023-04-25 00:55:39	121.8	54145	49.72	49.71	13.5532	1402.7	2923.6	2097.7	82.1528	77.6693	0.400726	3500.4
144.6	2023-04-25 00:55:41	121.5	55000	49.7	49.71	13.4939	1408	2972.4	2086.7	81.3064	77.6693	0.402896	3494.7
144.6	2023-04-25 00:55:43	121.5	55000	49.7	49.71	13.4939	1408	2972.4	2086.7	81.3064	77.6693	0.402896	3494.7
140.6	2023-04-25 00:55:45	120.4	54296.9	49.71	49.71	13.3637	1413.4	2975	2072.4	79.2014	77.6693	0.405474	3485.8
147.2	2023-04-25 00:55:47	116.6	53324.7	49.7	49.71	13.4172	1422.6	2975	2059.6	79.5964	77.6693	0.408535	3482.2
147.2	2023-04-25 00:55:49	116.6	53324.7	49.7	49.71	13.4172	1422.6	2975	2059.6	79.5964	77.6693	0.408535	3482.2
145.1	2023-04-25 00:55:51	119.1	55677.1	49.7	49.7	13.4881	1421.3	2969.5	2057.7	80.6945	77.6693	0.408537	3479
145.1	2023-04-25 00:55:53	119.1	55677.1	49.7	49.7	13.4881	1421.3	2969.5	2057.7	80.6945	77.6693	0.408537	3479
143.7	2023-04-25 00:55:55	119.9	55525.2	49.7	49.7	13.5651	1415.6	2976.5	2056.4	81.7839	77.6693	0.407719	3472
144.5	2023-04-25 00:55:57	119.7	55933.2	49.7	49.7	13.5663	1405.3	3001.6	2056.7	81.6493	77.6693	0.405921	3462
144.5	2023-04-25 00:55:59	119.7	55933.2	49.7	49.7	13.5663	1405.3	3001.6	2056.7	81.6493	77.6693	0.405921	3462
149.2	2023-04-25 00:56:01	118.1	54926.2	49.7	49.7	13.465	1400.5	3018.9	2054.6	80.5252	77.6693	0.405343	3455.1
149.2	2023-04-25 00:56:03	118.1	54926.2	49.7	49.7	13.465	1400.5	3018.9	2054.6	80.5252	77.6693	0.405343	3455.1
142.7	2023-04-25 00:56:05	114.1	54192.7	49.71	49.7	13.4462	1396.3	3031.9	2049.9	80.3342	77.6693	0.405171	3446.2
148	2023-04-25 00:56:07	122.8	53954	49.71	49.71	13.5981	1390.3	3026.2	2041.7	82.079	77.6693	0.405099	3432
148	2023-04-25 00:56:09	122.8	53954	49.71	49.71	13.5981	1390.3	3026.2	2041.7	82.079	77.6693	0.405099	3432
144.6	2023-04-25 00:56:11	120.5	54691.8	49.7	49.7	13.5272	1383.5	2965.3	2030	81.1892	77.6693	0.405302	3413.5
141.4	2023-04-25 00:56:13	120.6	55520.8	49.71	49.7	13.5373	1376.9	2909.7	2027.7	82.1137	77.6693	0.404423	3404.6
141.4	2023-04-25 00:56:15	120.6	55520.8	49.71	49.7	13.5373	1376.9	2909.7	2027.7	82.1137	77.6693	0.404423	3404.6
145.7	2023-04-25 00:56:17	121.3	55338.5	49.71	49.71	13.5359	1367.9	2854.3	2035.6	81.1979	77.6693	0.40191	3403.5
145.7	2023-04-25 00:56:19	121.3	55338.5	49.71	49.71	13.5359	1367.9	2854.3	2035.6	81.1979	77.6693	0.40191	3403.5
148.6	2023-04-25 00:56:21	121.8	54318.6	49.7	49.7	13.6198	1352.2	2872.3	2052	82.2439	77.6747	0.397215	3404.2
143.8	2023-04-25 00:56:23	118.2	52877.6	49.69	49.7	13.7124	1344.1	2900	2051.8	84.2144	77.6693	0.395801	3395.9
143.8	2023-04-25 00:56:25	118.2	52877.6	49.69	49.7	13.7124	1344.1	2900	2051.8	84.2144	77.6693	0.395801	3395.9
149.7	2023-04-25 00:56:27	119.5	54244.8	49.69	49.69	13.7428	1336.4	2941.2	2038.1	82.5695	77.6693	0.396029	3374.5
149.7	2023-04-25 00:56:29	119.5	54244.8	49.69	49.69	13.7428	1336.4	2941.2	2038.1	82.5695	77.6693	0.396029	3374.5
143.5	2023-04-25 00:56:31	120.5	54270.8	49.7	49.69	13.7432	1336.7	2930.9	2014.6	83.9106	77.6693	0.39886	3351.3
142.2	2023-04-25 00:56:33	115.1	54236.1	49.71	49.7	13.7182	1340.1	2927.6	1999.3	83.4809	77.6693	0.4013	3339.4
142.2	2023-04-25 00:56:35	115.1	54236.1	49.71	49.7	13.7182	1340.1	2927.6	1999.3	83.4809	77.6693	0.4013	3339.4
141.7	2023-04-25 00:56:37	122.8	52356.8	49.7	49.71	13.7514	1345.3	2944.1	1984.7	83.9019	77.6693	0.403994	3330
141.7	2023-04-25 00:56:39	122.8	52356.8	49.7	49.71	13.7514	1345.3	2944.1	1984.7	83.9019	77.6693	0.403994	3330
142.2	2023-04-25 00:56:41	119.3	53845.5	49.71	49.71	13.7051	1348.7	2949	1972	84.0365	77.6693	0.406149	3320.7
137.1	2023-04-25 00:56:43	119.6	52803.8	49.72	49.71	13.695	1356.7	2977.9	1959.2	83.7717	77.6693	0.40915	3315.9
137.1	2023-04-25 00:56:45	119.6	52803.8	49.72	49.71	13.695	1356.7	2977.9	1959.2	83.7717	77.6693	0.40915	3315.9
136.6	2023-04-25 00:56:47	119.3	53185.8	49.72	49.72	13.5952	1362.1	2994	1960.1	82.1962	77.6693	0.409999	3322.2
136.6	2023-04-25 00:56:49	119.3	53185.8	49.72	49.72	13.5952	1362.1	2994	1960.1	82.1962	77.6693	0.409999	3322.2
137.2	2023-04-25 00:56:51	122.3	54118.9	49.72	49.72	13.737	1362.4	3048	1956.4	83.8715	77.6747	0.41051	3318.8
147.8	2023-04-25 00:56:53	118.7	53233.5	49.71	49.72	13.7037	1350.9	3086.9	1951	83.4418	77.6693	0.409128	3301.9
147.8	2023-04-25 00:56:55	118.7	53233.5	49.71	49.72	13.7037	1350.9	3086.9	1951	83.4418	77.6693	0.409128	3301.9
138.1	2023-04-25 00:56:57	114.3	54756.9	49.71	49.71	13.6486	1335.6	3102.9	1954.3	82.5651	77.6693	0.40597	3289.9
141.2	2023-04-25 00:56:59	118.3	55017.4	49.72	49.72	13.6892	1322.7	3115	1961.9	83.4071	77.6693	0.402697	3284.6
141.2	2023-04-25 00:57:01	118.3	55017.4	49.72	49.72	13.6892	1322.7	3115	1961.9	83.4071	77.6693	0.402697	3284.6
139.2	2023-04-25 00:57:03	118	54496.5	49.72	49.72	13.6198	1320.4	3109.8	1969.1	82.2266	77.6693	0.401398	3289.5
139.2	2023-04-25 00:57:05	118	54496.5	49.72	49.72	13.6198	1320.4	3109.8	1969.1	82.2266	77.6693	0.401398	3289.5
139	2023-04-25 00:57:07	121.1	54262.2	49.72	49.72	13.6516	1327.4	3107.7	1965.1	82.9471	77.6693	0.403159	3292.5
142.6	2023-04-25 00:57:09	119.8	54192.7	49.71	49.71	13.7076	1342.9	3107.5	1954.1	83.4679	77.6693	0.40731	3297
142.6	2023-04-25 00:57:11	119.8	54192.7	49.71	49.71	13.7076	1342.9	3107.5	1954.1	83.4679	77.6693	0.40731	3297
136.2	2023-04-25 00:57:13	120.6	53246.5	49.71	49.71	13.7355	1356.9	3085.8	1941.4	84.3576	77.6693	0.411394	3298.3
136.2	2023-04-25 00:57:15	120.6	53246.5	49.71	49.71	13.7355	1356.9	3085.8	1941.4	84.3576	77.6693	0.411394	3298.3
139.7	2023-04-25 00:57:17	119.3	53446.2	49.71	49.71	13.7876	1377.1	3060.4	1929.4	85.178	77.6693	0.416483	3306.5
143.4	2023-04-25 00:57:19	120.1	53185.8	49.71	49.71	13.7891	1382.4	3033.1	1933	84.2795	77.6693	0.416963	3315.4
143.4	2023-04-25 00:57:21	120.1	53185.8	49.71	49.71	13.7891	1382.4	3033.1	1933	84.2795	77.6693	0.416963	3315.4
143.6	2023-04-25 00:57:23	116.2	54509.5	49.71	49.71	13.7486	1388.6	3039.4	1945.9	84.9002	77.6693	0.416434	3334.5
143.6	2023-04-25 00:57:25	116.2	54509.5	49.71	49.71	13.7486	1388.6	3039.4	1945.9	84.9002	77.6693	0.416434	3334.5
142	2023-04-25 00:57:27	121.9	54639.8	49.71	49.7	13.7601	1388.1	3048.8	1962.9	84.2231	77.6693	0.414235	3351
141	2023-04-25 00:57:29	118.4	54001.7	49.71	49.71	13.7471	1393.1	3071	1986.1	83.9149	77.6693	0.412257	3379.2
141	2023-04-25 00:57:31	118.4	54001.7	49.71	49.71	13.7471	1393.1	3071	1986.1	83.9149	77.6693	0.412257	3379.2
140.6	2023-04-25 00:57:33	123.5	53724	49.7	49.7	13.8021	1391.9	3118.2	1986.1	84.8264	77.6693	0.412049	3378
140.6	2023-04-25 00:57:35	123.5	53724	49.7	49.7	13.8021	1391.9	3118.2	1986.1	84.8264	77.6693	0.412049	3378
141.4	2023-04-25 00:57:37	123.4	52400.2	49.71	49.7	13.8015	1389	3169.6	1972.2	85.395	77.6693	0.413245	3361.2
144.8	2023-04-25 00:57:39	120	53823.8	49.7	49.71	13.737	1378.2	3204	1950.7	84.2057	77.6693	0.414011	3328.9
144.8	2023-04-25 00:57:41	120	53823.8	49.7	49.71	13.737	1378.2	3204	1950.7	84.2057	77.6693	0.414011	3328.9
147.9	2023-04-25 00:57:43	122.7	55047.7	49.7	49.7	13.7934	1366	3197.7	1954.2	84.4575	77.6693	0.411421	3320.2
149.3	2023-04-25 00:57:45	114.3	52586.8	49.69	49.7	13.6111	1344	3153.9	1966.5	83.099	77.6747	0.405981	3310.5
149.3	2023-04-25 00:57:47	114.3	52586.8	49.69	49.7	13.6111	1344	3153.9	1966.5	83.099	77.6747	0.405981	3310.5
147.6	2023-04-25 00:57:49	119	53337.7	49.69	49.69	13.6733	1326.9	3140.6	1965.5	83.8585	77.6693	0.403019	3292.4
147.6	2023-04-25 00:57:51	119	53337.7	49.69	49.69	13.6733	1326.9	3140.6	1965.5	83.8585	77.6693	0.403019	3292.4
143.3	2023-04-25 00:57:53	124.2	54240.4	49.7	49.69	13.6892	1319.1	3106.8	1949.9	84.0278	77.6693	0.403518	3269
146.6	2023-04-25 00:57:55	123.5	54149.3	49.7	49.7	13.7458	1331.8	3092.4	1932.8	83.6502	77.6693	0.407952	3264.6
141.7	2023-04-25 00:57:59	115.4	52552.1	49.7	49.7	13.8628	1351.6	3041.9	1920.8	85.829	77.6693	0.41303	3272.4
141.7	2023-04-25 00:58:01	115.4	52552.1	49.7	49.7	13.8628	1351.6	3041.9	1920.8	85.829	77.6693	0.41303	3272.4
149	2023-04-25 00:58:03	118.1	53211.8	49.7	49.7	13.9019	1376.4	2942.1	1909.2	85.5208	77.6693	0.418919	3285.6
142.1	2023-04-25 00:58:05	114.4	53103.3	49.71	49.7	13.899	1394.2	2873.8	1898.5	86.0547	77.6693	0.423421	3292.7
142.1	2023-04-25 00:58:07	114.4	53103.3	49.71	49.7	13.899	1394.2	2873.8	1898.5	86.0547	77.6693	0.423421	3292.7
146.1	2023-04-25 00:58:09	112.9	53003.5	49.7	49.71	13.8498	1404.4	2817.1	1891.2	85.1736	77.6693	0.426144	3295.6
146.1	2023-04-25 00:58:11	112.9	53003.5	49.7	49.71	13.8498	1404.4	2817.1	1891.2	85.1736	77.6693	0.426144	3295.6
144.1	2023-04-25 00:58:13	112.1	53641.5	49.7	49.7	13.8715	1413.6	2825.5	1888.6	84.8524	77.6693	0.428078	3302.2
142.1	2023-04-25 00:58:15	108.8	51849	49.71	49.7	13.7283	1412.8	2854	1911.8	84.0451	77.6747	0.424953	3324.6
142.1	2023-04-25 00:58:17	108.8	51849	49.71	49.7	13.7283	1412.8	2854	1911.8	84.0451	77.6747	0.424953	3324.6
138.8	2023-04-25 00:58:19	105.8	53671.9	49.7	49.7	13.7211	1408	2878.6	1954.8	83.6762	77.6693	0.418699	3362.8
138.8	2023-04-25 00:58:21	105.8	53671.9	49.7	49.7	13.7211	1408	2878.6	1954.8	83.6762	77.6693	0.418699	3362.8
135.5	2023-04-25 00:58:23	110.3	54145	49.72	49.71	13.7355	1401.8	2873.9	2007.4	83.4245	77.6747	0.411182	3409.2
142.7	2023-04-25 00:58:25	112.9	52274.3	49.72	49.72	13.7572	1390	2871.4	2071	84.0451	77.6693	0.401618	3461
142.7	2023-04-25 00:58:27	112.9	52274.3	49.72	49.72	13.7572	1390	2871.4	2071	84.0451	77.6693	0.401618	3461
145.7	2023-04-25 00:58:29	113.4	51935.8	49.71	49.71	13.7167	1384.9	2898.4	2099.8	84.0408	77.6693	0.397423	3484.7
145.7	2023-04-25 00:58:31	113.4	51935.8	49.71	49.71	13.7167	1384.9	2898.4	2099.8	84.0408	77.6693	0.397423	3484.7
137.3	2023-04-25 00:58:33	112.7	53797.7	49.71	49.71	13.5214	1384.6	2917	2108	81.7188	77.6747	0.396438	3492.6
133.8	2023-04-25 00:58:35	117.4	53177.1	49.72	49.71	13.6516	1385.2	2883	2085.9	82.4523	77.6747	0.399067	3471.1
133.8	2023-04-25 00:58:37	117.4	53177.1	49.72	49.71	13.6516	1385.2	2883	2085.9	82.4523	77.6747	0.399067	3471.1
136.5	2023-04-25 00:58:39	117.3	53237.8	49.72	49.72	13.669	1385.7	2833.4	2062.7	82.5564	77.6693	0.401839	3448.4
140.1	2023-04-25 00:58:41	115.9	53146.7	49.72	49.72	13.7775	1383.3	2779.4	2058.7	83.8195	77.6693	0.401888	3442
140.1	2023-04-25 00:58:43	115.9	53146.7	49.72	49.72	13.7775	1383.3	2779.4	2058.7	83.8195	77.6693	0.401888	3442
141.8	2023-04-25 00:58:45	118.5	53359.4	49.71	49.72	13.8209	1381.6	2767.2	2080.7	84.184	77.6693	0.399041	3462.3
141.8	2023-04-25 00:58:47	118.5	53359.4	49.71	49.72	13.8209	1381.6	2767.2	2080.7	84.184	77.6693	0.399041	3462.3
142.3	2023-04-25 00:58:49	112.6	51618.9	49.71	49.71	13.7659	1378.4	2796.2	2109.4	84.0191	77.6693	0.395206	3487.8
140.9	2023-04-25 00:58:51	105.9	51085.1	49.71	49.71	13.695	1375.1	2835.6	2126.9	83.8455	77.6693	0.392661	3502
140.9	2023-04-25 00:58:53	105.9	51085.1	49.71	49.71	13.695	1375.1	2835.6	2126.9	83.8455	77.6693	0.392661	3502
142.1	2023-04-25 00:58:55	110.3	50842	49.71	49.71	13.7283	1368.6	2846.9	2127.4	83.4766	77.6693	0.391476	3496
142.1	2023-04-25 00:58:57	110.3	50842	49.71	49.71	13.7283	1368.6	2846.9	2127.4	83.4766	77.6693	0.391476	3496
138.9	2023-04-25 00:58:59	120.5	52682.3	49.71	49.71	13.8281	1358.2	2824.5	2119.4	84.1536	77.6693	0.390557	3477.6
147.8	2023-04-25 00:59:01	111.5	51610.2	49.7	49.71	13.8614	1347.8	2804.7	2107.3	85.2474	77.6693	0.39009	3455.1
147.8	2023-04-25 00:59:03	111.5	51610.2	49.7	49.71	13.8614	1347.8	2804.7	2107.3	85.2474	77.6693	0.39009	3455.1
146.2	2023-04-25 00:59:05	113.1	50980.9	49.7	49.7	13.8947	1336.7	2807.3	2089.1	84.8481	77.6693	0.390186	3425.8
146.2	2023-04-25 00:59:07	113.1	50980.9	49.7	49.7	13.8947	1336.7	2807.3	2089.1	84.8481	77.6693	0.390186	3425.8
141.1	2023-04-25 00:59:09	114.2	50520.8	49.7	49.7	13.7988	1331.7	2839.2	2070.1	84.9957	77.6693	0.391469	3401.8
139.8	2023-04-25 00:59:11	110.7	49869.8	49.71	49.71	13.7659	1332.1	2914	2036.3	84.0278	77.6693	0.39547	3368.4
139.8	2023-04-25 00:59:13	110.7	49869.8	49.71	49.71	13.7659	1332.1	2914	2036.3	84.0278	77.6693	0.39547	3368.4
138.2	2023-04-25 00:59:15	109.8	50195.3	49.71	49.71	13.7269	1341.9	2971.8	2005.3	83.3941	77.6693	0.400902	3347.2
140.9	2023-04-25 00:59:17	118.5	49774.3	49.72	49.72	13.886	1347	3017.8	1974.5	84.6311	77.6693	0.40554	3321.5
140.9	2023-04-25 00:59:19	118.5	49774.3	49.72	49.72	13.886	1347	3017.8	1974.5	84.6311	77.6693	0.40554	3321.5
137.7	2023-04-25 00:59:21	117.1	51718.8	49.72	49.72	13.8757	1349.9	3015.5	1954.9	85.191	77.6693	0.408466	3304.8
137.7	2023-04-25 00:59:23	117.1	51718.8	49.72	49.72	13.8757	1349.9	3015.5	1954.9	85.191	77.6693	0.408466	3304.8
140.2	2023-04-25 00:59:25	118	50898.4	49.72	49.72	13.8571	1347.1	3015.4	1964.3	84.7352	77.6693	0.406807	3311.4
134.8	2023-04-25 00:59:27	105.2	51718.8	49.72	49.72	13.7051	1343.2	3027.8	1978.7	83.559	77.6693	0.404347	3321.9
134.8	2023-04-25 00:59:29	105.2	51718.8	49.72	49.72	13.7051	1343.2	3027.8	1978.7	83.559	77.6693	0.404347	3321.9
133.1	2023-04-25 00:59:31	114.3	50872.4	49.73	49.73	13.7225	1341.2	3067.4	1995.1	83.1814	77.6693	0.402002	3336.3
133.1	2023-04-25 00:59:33	114.3	50872.4	49.73	49.73	13.7225	1341.2	3067.4	1995.1	83.1814	77.6693	0.402002	3336.3
132.8	2023-04-25 00:59:35	113.6	50746.5	49.73	49.73	13.7109	1341.7	3100.9	2009.9	83.533	77.6693	0.400316	3351.6
135.5	2023-04-25 00:59:37	111.4	50768.2	49.73	49.73	13.737	1347.8	3116.4	2008.1	83.8021	77.6693	0.401621	3355.9
135.5	2023-04-25 00:59:39	111.4	50768.2	49.73	49.73	13.737	1347.8	3116.4	2008.1	83.8021	77.6693	0.401621	3355.9
133.9	2023-04-25 00:59:41	114.1	50612	49.73	49.73	13.7575	1352.1	3113	2005.7	83.763	77.6693	0.402674	3357.8
133.9	2023-04-25 00:59:43	114.1	50612	49.73	49.73	13.7575	1352.1	3113	2005.7	83.763	77.6693	0.402674	3357.8
140.6	2023-04-25 00:59:45	116.4	50664.1	49.72	49.72	13.8079	1357.2	3084.2	1997.3	84.9609	77.6693	0.404591	3354.5
143.6	2023-04-25 00:59:47	115.9	49743.9	49.71	49.72	13.8267	1360.5	3037.5	1995.1	84.2882	77.6693	0.405442	3355.6
143.6	2023-04-25 00:59:49	115.9	49743.9	49.71	49.72	13.8267	1360.5	3037.5	1995.1	84.2882	77.6693	0.405442	3355.6
137.8	2023-04-25 00:59:51	113.3	51883.7	49.71	49.71	13.7494	1362.9	3004.7	1981.2	83.8368	77.6747	0.407554	3344.1
137.8	2023-04-25 00:59:53	113.3	51883.7	49.71	49.71	13.7494	1362.9	3004.7	1981.2	83.8368	77.6747	0.407554	3344.1
139.4	2023-04-25 00:59:55	119	50750.9	49.71	49.71	13.8335	1368.5	2988.3	1972.2	84.3273	77.6693	0.409645	3340.7
139.8	2023-04-25 00:59:57	118.9	51896.7	49.72	49.72	13.8426	1368.8	3020.2	1963.5	84.5313	77.6693	0.410767	3332.3
139.8	2023-04-25 00:59:59	118.9	51896.7	49.72	49.72	13.8426	1368.8	3020.2	1963.5	84.5313	77.6693	0.410767	3332.3
143.8	2023-04-25 01:00:01	123	51393.2	49.71	49.71	13.9265	1370.2	3072.5	1958.2	85.3429	77.6693	0.411669	3328.4
143.8	2023-04-25 01:00:03	123	51393.2	49.71	49.71	13.9265	1370.2	3072.5	1958.2	85.3429	77.6693	0.411669	3328.4
143.8	2023-04-25 01:00:05	115.1	50915.8	49.7	49.71	13.8426	1370.7	3090.4	1947.4	84.7786	77.6693	0.413098	3318.1
145.5	2023-04-25 01:00:07	114.8	51276	49.7	49.7	13.9048	1369.2	3042.8	1938.6	85.4427	77.6693	0.413931	3307.8
145.5	2023-04-25 01:00:09	114.8	51276	49.7	49.7	13.9048	1369.2	3042.8	1938.6	85.4427	77.6693	0.413931	3307.8
140.4	2023-04-25 01:00:11	111.7	49956.6	49.7	49.7	13.7529	1368.4	2955	1943.8	84.132	77.6693	0.413139	3312.2
142.6	2023-04-25 01:00:13	115.3	49448.8	49.71	49.7	13.7355	1369.1	2907	1954.6	83.2422	77.6693	0.41192	3323.7
142.6	2023-04-25 01:00:15	115.3	49448.8	49.71	49.7	13.7355	1369.1	2907	1954.6	83.2422	77.6693	0.41192	3323.7
140.4	2023-04-25 01:00:18	115.8	51020	49.71	49.71	13.7775	1376.8	2881.2	1975.5	83.1033	77.6693	0.410703	3352.3
140.4	2023-04-25 01:00:20	115.8	51020	49.71	49.71	13.7775	1376.8	2881.2	1975.5	83.1033	77.6693	0.410703	3352.3
138.2	2023-04-25 01:00:22	111.7	49496.5	49.71	49.71	13.6632	1385.9	2886.9	1975.9	83.0816	77.6693	0.412249	3361.8
140.1	2023-04-25 01:00:24	111	51271.7	49.72	49.71	13.674	1393.9	2904.5	1963.7	82.2049	77.6693	0.415148	3357.6
140.1	2023-04-25 01:00:26	111	51271.7	49.72	49.71	13.674	1393.9	2904.5	1963.7	82.2049	77.6693	0.415148	3357.6
140.5	2023-04-25 01:00:28	115.2	50460.1	49.72	49.72	13.627	1406.4	2957.5	1935.9	82.0616	77.6693	0.420788	3342.3
140.5	2023-04-25 01:00:30	115.2	50460.1	49.72	49.72	13.627	1406.4	2957.5	1935.9	82.0616	77.6693	0.420788	3342.3
143.4	2023-04-25 01:00:32	113.6	49405.4	49.71	49.71	13.6774	1414.8	3030.8	1921.2	83.6068	77.6693	0.424101	3336
140.4	2023-04-25 01:00:34	119	49791.7	49.7	49.7	13.64	1423.7	3063.7	1914.7	82.5087	77.6693	0.426462	3338.4
140.4	2023-04-25 01:00:36	119	49791.7	49.7	49.7	13.64	1423.7	3063.7	1914.7	82.5087	77.6693	0.426462	3338.4
138.1	2023-04-25 01:00:38	110.1	50078.1	49.71	49.71	13.5634	1436.4	3089.4	1907.2	81.2543	77.6693	0.429597	3343.6
138.1	2023-04-25 01:00:40	110.1	50078.1	49.71	49.71	13.5634	1436.4	3089.4	1907.2	81.2543	77.6693	0.429597	3343.6
133.7	2023-04-25 01:00:42	110.8	49418.4	49.72	49.71	13.4795	1436.4	3064.4	1900.4	80.1259	77.6693	0.430472	3336.8
132.9	2023-04-25 01:00:44	110.2	50151.9	49.73	49.72	13.4592	1429.5	3012.3	1900.7	79.8785	77.6693	0.429254	3330.2
132.9	2023-04-25 01:00:46	110.2	50151.9	49.73	49.72	13.4592	1429.5	3012.3	1900.7	79.8785	77.6693	0.429254	3330.2
129	2023-04-25 01:00:48	114.5	50638	49.74	49.73	13.4682	1420.6	2968.6	1923.1	80.2951	77.6693	0.424859	3343.7
129	2023-04-25 01:00:50	114.5	50638	49.74	49.73	13.4682	1420.6	2968.6	1923.1	80.2951	77.6693	0.424859	3343.7
136.8	2023-04-25 01:00:52	111.7	50447	49.73	49.74	13.4968	1413.2	2935.5	1970.5	80.5425	77.6693	0.417649	3383.7
132.9	2023-04-25 01:00:54	112.4	49613.7	49.73	49.73	13.4375	1407.6	2970.7	2008.9	79.7309	77.6747	0.412001	3416.5
132.9	2023-04-25 01:00:56	112.4	49613.7	49.73	49.73	13.4375	1407.6	2970.7	2008.9	79.7309	77.6747	0.412001	3416.5
138.7	2023-04-25 01:00:58	117.4	50655.4	49.72	49.73	13.5952	1406.8	2984.8	2032.5	80.7075	77.6693	0.409037	3439.3
138.7	2023-04-25 01:01:00	117.4	50655.4	49.72	49.73	13.5952	1406.8	2984.8	2032.5	80.7075	77.6693	0.409037	3439.3
135.2	2023-04-25 01:01:02	114.3	50659.7	49.72	49.72	13.4824	1410.4	2982.8	2033.7	79.9653	77.6693	0.409512	3444.1
136.9	2023-04-25 01:01:04	111.8	50065.1	49.73	49.72	13.4751	1416	3025.5	2028.6	80.2648	77.6693	0.411078	3444.6
136.9	2023-04-25 01:01:06	111.8	50065.1	49.73	49.72	13.4751	1416	3025.5	2028.6	80.2648	77.6693	0.411078	3444.6
129.8	2023-04-25 01:01:08	112	50425.3	49.73	49.73	13.4057	1422.8	3073.2	2012.4	80.0087	77.6693	0.414183	3435.2
129.8	2023-04-25 01:01:10	112	50425.3	49.73	49.73	13.4057	1422.8	3073.2	2012.4	80.0087	77.6693	0.414183	3435.2
128.7	2023-04-25 01:01:12	114.1	50230	49.74	49.74	13.338	1425.9	3154.4	1987.4	78.138	77.6693	0.417748	3413.3
129.4	2023-04-25 01:01:14	115.6	51197.9	49.74	49.74	13.3377	1429.3	3150.7	1969.1	77.6519	77.6693	0.42058	3398.4
129.4	2023-04-25 01:01:16	115.6	51197.9	49.74	49.74	13.3377	1429.3	3150.7	1969.1	77.6519	77.6693	0.42058	3398.4
124.8	2023-04-25 01:01:18	113.7	50898.4	49.75	49.74	13.3102	1422.6	3150.8	1958.2	77.8602	77.6693	0.420788	3380.8
124.8	2023-04-25 01:01:20	113.7	50898.4	49.75	49.74	13.3102	1422.6	3150.8	1958.2	77.8602	77.6693	0.420788	3380.8
125.3	2023-04-25 01:01:22	116.7	51319.4	49.75	49.75	13.2812	1407.1	3104.3	1948.4	76.9618	77.6693	0.419341	3355.5
126.4	2023-04-25 01:01:24	112.2	51432.3	49.74	49.75	13.2798	1393.1	3078.3	1933.3	77.0009	77.6693	0.418801	3326.4
126.4	2023-04-25 01:01:26	112.2	51432.3	49.74	49.75	13.2798	1393.1	3078.3	1933.3	77.0009	77.6693	0.418801	3326.4
126.3	2023-04-25 01:01:28	111.9	51671	49.75	49.75	13.2321	1371.4	3044	1912.2	77.27	77.6693	0.417651	3283.6
126.3	2023-04-25 01:01:30	111.9	51671	49.75	49.75	13.2321	1371.4	3044	1912.2	77.27	77.6693	0.417651	3283.6
130	2023-04-25 01:01:32	117.4	51974.8	49.74	49.75	13.3741	1361.2	3062	1890.3	78.2075	77.6693	0.418638	3251.5
125.8	2023-04-25 01:01:34	119.2	52256.9	49.74	49.74	13.4274	1351.3	3075.1	1873.3	79.2535	77.6693	0.41906	3224.6
125.8	2023-04-25 01:01:36	119.2	52256.9	49.74	49.74	13.4274	1351.3	3075.1	1873.3	79.2535	77.6693	0.41906	3224.6
128.4	2023-04-25 01:01:38	119.1	52105	49.74	49.74	13.4462	1353.7	3075.2	1866.6	79.1363	77.6693	0.420365	3220.3
128.4	2023-04-25 01:01:40	119.1	52105	49.74	49.74	13.4462	1353.7	3075.2	1866.6	79.1363	77.6693	0.420365	3220.3
126.3	2023-04-25 01:01:42	113.8	52734.4	49.74	49.74	13.3449	1359.7	3056.7	1866.3	78.1033	77.6747	0.421482	3226
130.1	2023-04-25 01:01:44	123.7	52447.9	49.74	49.74	13.5142	1365.4	3043.7	1855.6	80.204	77.6693	0.423906	3221
130.7	2023-04-25 01:01:48	128.9	51631.9	49.74	49.74	13.5619	1373.2	3050.5	1829.3	79.4965	77.6693	0.42879	3202.5
130.7	2023-04-25 01:01:50	128.9	51631.9	49.74	49.74	13.5619	1373.2	3050.5	1829.3	79.4965	77.6693	0.42879	3202.5
127	2023-04-25 01:01:52	123	52851.6	49.74	49.74	13.4462	1375.4	3082.2	1807.9	79.592	77.6693	0.432067	3183.3
124.7	2023-04-25 01:01:54	123.6	53845.5	49.75	49.74	13.3348	1372.8	3076.9	1805.4	79.3056	77.6693	0.431943	3178.2
124.7	2023-04-25 01:01:56	123.6	53845.5	49.75	49.74	13.3348	1372.8	3076.9	1805.4	79.3056	77.6693	0.431943	3178.2
126.9	2023-04-25 01:01:58	122.4	53233.5	49.74	49.74	13.4361	1368.4	3052.6	1816.2	78.7326	77.6693	0.429693	3184.6
126.9	2023-04-25 01:02:00	122.4	53233.5	49.74	49.74	13.4361	1368.4	3052.6	1816.2	78.7326	77.6693	0.429693	3184.6
130	2023-04-25 01:02:02	124.1	53650.2	49.75	49.75	13.478	1366.1	3006.8	1840.9	79.3186	77.6693	0.425974	3207
132	2023-04-25 01:02:04	123.7	53919.3	49.74	49.74	13.4939	1363.5	2993.3	1858.5	79.9132	77.6693	0.423184	3222
132	2023-04-25 01:02:06	123.7	53919.3	49.74	49.74	13.4939	1363.5	2993.3	1858.5	79.9132	77.6693	0.423184	3222
130.6	2023-04-25 01:02:08	126.1	53715.3	49.73	49.73	13.4939	1364.6	2984	1867.3	79.7786	77.6693	0.422228	3231.9
127.3	2023-04-25 01:02:10	123.7	52986.1	49.74	49.73	13.3652	1366.9	2957.7	1865	78.2205	77.6693	0.42294	3231.9
127.3	2023-04-25 01:02:12	123.7	52986.1	49.74	49.73	13.3652	1366.9	2957.7	1865	78.2205	77.6693	0.42294	3231.9
132.1	2023-04-25 01:02:14	121.3	53576.4	49.74	49.74	13.4531	1372.4	2947.5	1858.5	78.3507	77.6693	0.424773	3230.9
132.1	2023-04-25 01:02:16	121.3	53576.4	49.74	49.74	13.4531	1372.4	2947.5	1858.5	78.3507	77.6693	0.424773	3230.9
129.7	2023-04-25 01:02:18	123.7	54006.1	49.74	49.74	13.4404	1377.8	2947.4	1849	78.8846	77.6693	0.426986	3226.8
123.4	2023-04-25 01:02:20	122.4	53758.7	49.75	49.74	13.3319	1380.9	2956.5	1842.5	77.6259	77.6693	0.428399	3223.4
123.4	2023-04-25 01:02:22	122.4	53758.7	49.75	49.74	13.3319	1380.9	2956.5	1842.5	77.6259	77.6693	0.428399	3223.4
127.2	2023-04-25 01:02:24	124	53615.4	49.75	49.74	13.41	1386.9	2955.1	1825.7	78.5243	77.6693	0.431706	3212.6
127.2	2023-04-25 01:02:26	124	53615.4	49.75	49.74	13.41	1386.9	2955.1	1825.7	78.5243	77.6693	0.431706	3212.6
123.5	2023-04-25 01:02:28	132.9	53250.9	49.74	49.74	13.5026	1387.9	2963.2	1819.8	80.0825	77.6693	0.432678	3207.7
121	2023-04-25 01:02:30	127.4	53589.4	49.75	49.75	13.4115	1384.9	2984	1813	78.9453	77.6693	0.433065	3197.9
121	2023-04-25 01:02:32	127.4	53589.4	49.75	49.75	13.4115	1384.9	2984	1813	78.9453	77.6693	0.433065	3197.9
117.7	2023-04-25 01:02:34	125.3	54101.6	49.75	49.75	13.3955	1377.8	3018.5	1813.3	78.6415	77.6693	0.431763	3191.1
117.7	2023-04-25 01:02:36	125.3	54101.6	49.75	49.75	13.3955	1377.8	3018.5	1813.3	78.6415	77.6693	0.431763	3191.1
127.7	2023-04-25 01:02:38	121.8	53541.7	49.75	49.75	13.5894	1376.2	3028.8	1807.4	79.2274	77.6693	0.432278	3183.6
128.2	2023-04-25 01:02:40	127.9	52860.2	49.74	49.74	13.5677	1381.2	3028.4	1810.1	81.2674	77.6693	0.432802	3191.3
128.2	2023-04-25 01:02:42	127.9	52860.2	49.74	49.74	13.5677	1381.2	3028.4	1810.1	81.2674	77.6693	0.432802	3191.3
123.2	2023-04-25 01:02:44	122.1	54453.1	49.75	49.75	13.5272	1385.2	3027.5	1821.3	80.6901	77.6693	0.431997	3206.5
123.2	2023-04-25 01:02:46	122.1	54453.1	49.75	49.75	13.5272	1385.2	3027.5	1821.3	80.6901	77.6693	0.431997	3206.5
130.5	2023-04-25 01:02:48	122.3	54114.6	49.75	49.76	13.5634	1390.3	3006.3	1832.2	80.9288	77.6693	0.431435	3222.5
127.6	2023-04-25 01:02:50	125.5	54652.8	49.74	49.75	13.5446	1389.2	3000.9	1841.8	80.8637	77.6693	0.42996	3231
127.6	2023-04-25 01:02:52	125.5	54652.8	49.74	49.75	13.5446	1389.2	3000.9	1841.8	80.8637	77.6693	0.42996	3231
123.8	2023-04-25 01:02:54	123.8	54401	49.75	49.74	13.4579	1388.3	2967.8	1838.8	79.9349	77.6693	0.4302	3227.1
128.2	2023-04-25 01:02:56	128.7	54262.2	49.75	49.75	13.5113	1390.5	3007.2	1830.5	80.4601	77.6693	0.431698	3221
128.2	2023-04-25 01:02:58	128.7	54262.2	49.75	49.75	13.5113	1390.5	3007.2	1830.5	80.4601	77.6693	0.431698	3221
127	2023-04-25 01:03:00	124.6	54118.9	49.75	49.75	13.533	1397.8	3021.6	1814.1	80.6727	77.6693	0.435194	3211.9
127	2023-04-25 01:03:02	124.6	54118.9	49.75	49.75	13.533	1397.8	3021.6	1814.1	80.6727	77.6693	0.435194	3211.9
121.2	2023-04-25 01:03:04	126.4	55260.4	49.75	49.74	13.4549	1411.7	3057.3	1793.4	79.4488	77.6693	0.440454	3205.1
126.5	2023-04-25 01:03:06	128.6	54470.5	49.75	49.75	13.5239	1430.9	3071.8	1777.6	80.0043	77.6693	0.445972	3208.5
126.5	2023-04-25 01:03:08	128.6	54470.5	49.75	49.75	13.5239	1430.9	3071.8	1777.6	80.0043	77.6693	0.445972	3208.5
129.4	2023-04-25 01:03:10	129.3	55412.3	49.75	49.75	13.533	1444.5	3060.6	1760	79.9175	77.6693	0.450772	3204.5
129.4	2023-04-25 01:03:12	129.3	55412.3	49.75	49.75	13.533	1444.5	3060.6	1760	79.9175	77.6693	0.450772	3204.5
128.8	2023-04-25 01:03:14	131.5	53884.5	49.74	49.74	13.6155	1457.7	3071.3	1757.6	81.0851	77.6747	0.453364	3215.3
127	2023-04-25 01:03:16	126.6	54383.7	49.75	49.74	13.4578	1463.4	3041	1760.3	79.9002	77.6693	0.45395	3223.7
127	2023-04-25 01:03:18	126.6	54383.7	49.75	49.74	13.4578	1463.4	3041	1760.3	79.9002	77.6693	0.45395	3223.7
125.8	2023-04-25 01:03:20	128.3	55156.2	49.75	49.75	13.5142	1468.4	3025.2	1790.3	80.0651	77.6693	0.450609	3258.7
125.8	2023-04-25 01:03:22	128.3	55156.2	49.75	49.75	13.5142	1468.4	3025.2	1790.3	80.0651	77.6693	0.450609	3258.7
125.4	2023-04-25 01:03:24	126.5	54618.1	49.75	49.75	13.4404	1467.1	3022.4	1822.8	79.5182	77.6693	0.445941	3289.9
127.1	2023-04-25 01:03:26	126.1	55477.4	49.75	49.75	13.5142	1467.8	3026.6	1849.7	79.553	77.6693	0.442442	3317.5
127.1	2023-04-25 01:03:28	126.1	55477.4	49.75	49.75	13.5142	1467.8	3026.6	1849.7	79.553	77.6693	0.442442	3317.5
129.9	2023-04-25 01:03:30	132.5	55525.2	49.75	49.75	13.6075	1467.6	3035	1859.7	80.5165	77.6693	0.441078	3327.3
129.9	2023-04-25 01:03:32	132.5	55525.2	49.75	49.75	13.6075	1467.6	3035	1859.7	80.5165	77.6693	0.441078	3327.3
125.9	2023-04-25 01:03:34	137.1	56024.3	49.74	49.74	13.7211	1461.1	3076	1868.3	82.3438	77.6693	0.438848	3329.4
121.8	2023-04-25 01:03:36	122.5	53932.3	49.75	49.75	13.5489	1448.6	3112.4	1870.7	81.1111	77.6693	0.436417	3319.3
121.8	2023-04-25 01:03:38	122.5	53932.3	49.75	49.75	13.5489	1448.6	3112.4	1870.7	81.1111	77.6693	0.436417	3319.3
123	2023-04-25 01:03:40	123.9	55247.4	49.75	49.75	13.5315	1437.2	3148.2	1879.2	80.4948	77.6693	0.433361	3316.4
124.6	2023-04-25 01:03:42	123.9	55013	49.75	49.75	13.5431	1413.4	3153.3	1897.8	80.3472	77.6693	0.426854	3311.2
124.6	2023-04-25 01:03:44	123.9	55013	49.75	49.75	13.5431	1413.4	3153.3	1897.8	80.3472	77.6693	0.426854	3311.2
129.5	2023-04-25 01:03:46	127	56006.9	49.75	49.75	13.6111	1403.2	3158.5	1920.2	81.1545	77.6693	0.422218	3323.4
129.5	2023-04-25 01:03:48	127	56006.9	49.75	49.75	13.6111	1403.2	3158.5	1920.2	81.1545	77.6693	0.422218	3323.4
122.6	2023-04-25 01:03:50	127	55633.7	49.75	49.75	13.5012	1393.7	3165.6	1943	80.1432	77.6693	0.417688	3336.7
129	2023-04-25 01:03:52	120.5	56775.2	49.75	49.75	13.5475	1395.1	3177.6	1950	80.1172	77.6693	0.417058	3345.1
129	2023-04-25 01:03:54	120.5	56775.2	49.75	49.75	13.5475	1395.1	3177.6	1950	80.1172	77.6693	0.417058	3345.1
122.2	2023-04-25 01:03:56	114	55303.8	49.76	49.75	13.3883	1393.4	3172.5	1932.9	78.5851	77.6693	0.418904	3326.3
122.2	2023-04-25 01:03:58	114	55303.8	49.76	49.75	13.3883	1393.4	3172.5	1932.9	78.5851	77.6693	0.418904	3326.3
127.4	2023-04-25 01:04:00	121.3	55950.5	49.76	49.76	13.5084	1394.1	3143.1	1900.9	79.7873	77.6693	0.423096	3295
124	2023-04-25 01:04:02	119.7	55885.4	49.75	49.75	13.5113	1394.3	3065.8	1856.1	80.5425	77.6693	0.428963	3250.4
124	2023-04-25 01:04:04	119.7	55885.4	49.75	49.75	13.5113	1394.3	3065.8	1856.1	80.5425	77.6693	0.428963	3250.4
128.9	2023-04-25 01:04:06	122.7	57604.2	49.75	49.75	13.645	1395.5	3034.6	1833.2	80.4427	77.6693	0.432217	3228.7
128.9	2023-04-25 01:04:08	122.7	57604.2	49.75	49.75	13.645	1395.5	3034.6	1833.2	80.4427	77.6693	0.432217	3228.7
124.9	2023-04-25 01:04:10	127	57000.9	49.75	49.75	13.6328	1394.5	3020	1819	82.5304	77.6693	0.433951	3213.5
129.9	2023-04-25 01:04:12	119.7	56106.8	49.74	49.74	13.656	1392.3	3028.8	1821	81.658	77.6693	0.433293	3213.3
129.9	2023-04-25 01:04:14	119.7	56106.8	49.74	49.74	13.656	1392.3	3028.8	1821	81.658	77.6693	0.433293	3213.3
133.4	2023-04-25 01:04:16	126	58116.3	49.74	49.74	13.7818	1391.2	2996.7	1825.6	82.5868	77.6693	0.432479	3216.8
133.4	2023-04-25 01:04:18	126	58116.3	49.74	49.74	13.7818	1391.2	2996.7	1825.6	82.5868	77.6693	0.432479	3216.8
133.2	2023-04-25 01:04:20	124.2	56809.9	49.73	49.73	13.7008	1384.7	2984.1	1833.7	82.2743	77.6693	0.430245	3218.4
131.3	2023-04-25 01:04:22	126.6	56987.8	49.73	49.73	13.7645	1377.5	2969.5	1833.9	83.1424	77.6693	0.428941	3211.4
131.3	2023-04-25 01:04:24	126.6	56987.8	49.73	49.73	13.7645	1377.5	2969.5	1833.9	83.1424	77.6693	0.428941	3211.4
129	2023-04-25 01:04:26	128.2	56814.2	49.74	49.74	13.6617	1365.7	2999	1831.8	82.9557	77.6693	0.427115	3197.5
126.3	2023-04-25 01:04:28	133.9	56454	49.74	49.74	13.7418	1361.2	2991.8	1831.8	83.4635	77.6693	0.426308	3193
126.3	2023-04-25 01:04:30	133.9	56454	49.74	49.74	13.7418	1361.2	2991.8	1831.8	83.4635	77.6693	0.426308	3193
125.8	2023-04-25 01:04:32	128	56106.8	49.75	49.74	13.6878	1359.7	3002.9	1832.3	82.7604	77.6693	0.425971	3192
125.8	2023-04-25 01:04:34	128	56106.8	49.75	49.74	13.6878	1359.7	3002.9	1832.3	82.7604	77.6693	0.425971	3192
123.6	2023-04-25 01:04:36	125.7	56423.6	49.75	49.75	13.6097	1360.3	3004.9	1835.9	81.7839	77.6693	0.425599	3196.2
127.4	2023-04-25 01:04:38	124.4	55950.5	49.74	49.75	13.6372	1358.6	3007.5	1832.7	82.257	77.6693	0.42572	3191.3
127.4	2023-04-25 01:04:40	124.4	55950.5	49.74	49.75	13.6372	1358.6	3007.5	1832.7	82.257	77.6693	0.42572	3191.3
128.9	2023-04-25 01:04:42	141.2	57951.4	49.74	49.74	13.7818	1355.3	3031.3	1819.8	83.4462	77.6693	0.426853	3175.1
128.9	2023-04-25 01:04:44	141.2	57951.4	49.74	49.74	13.7818	1355.3	3031.3	1819.8	83.4462	77.6693	0.426853	3175.1
129	2023-04-25 01:04:46	131	55195.3	49.74	49.74	13.6704	1351	2998.4	1803.8	82.73	77.6693	0.428236	3154.8
123.9	2023-04-25 01:04:48	129.7	54939.2	49.75	49.74	13.6878	1354.7	2949.8	1786.5	83.776	77.6693	0.431268	3141.2
123.9	2023-04-25 01:04:50	129.7	54939.2	49.75	49.74	13.6878	1354.7	2949.8	1786.5	83.776	77.6693	0.431268	3141.2
131.5	2023-04-25 01:04:52	128.2	57135.4	49.75	49.75	13.7124	1358.1	2913.1	1784.2	82.5564	77.6693	0.432199	3142.3
131.5	2023-04-25 01:04:54	128.2	57135.4	49.75	49.75	13.7124	1358.1	2913.1	1784.2	82.5564	77.6693	0.432199	3142.3
124.5	2023-04-25 01:04:56	126.7	57608.5	49.75	49.74	13.651	1360.6	2902.4	1780.7	82.092	77.6693	0.433133	3141.3
127.5	2023-04-25 01:04:58	134.5	56093.8	49.74	49.75	13.7182	1359	2928.6	1779.4	83.0686	77.6693	0.433023	3138.4
127.5	2023-04-25 01:05:00	134.5	56093.8	49.74	49.75	13.7182	1359	2928.6	1779.4	83.0686	77.6693	0.433023	3138.4
120.9	2023-04-25 01:05:02	139.5	56154.5	49.75	49.75	13.7457	1362.7	2967.4	1797.2	83.75	77.6693	0.431248	3159.9
120.9	2023-04-25 01:05:04	139.5	56154.5	49.75	49.75	13.7457	1362.7	2967.4	1797.2	83.75	77.6693	0.431248	3159.9
125.7	2023-04-25 01:05:06	137.9	55872.4	49.75	49.75	13.7775	1367.1	3023.1	1810	83.5721	77.6693	0.430298	3177.1
123.2	2023-04-25 01:05:08	116.7	56441	49.75	49.75	13.5735	1377	3054.7	1822.3	81.5842	77.6693	0.430407	3199.3
123.2	2023-04-25 01:05:10	116.7	56441	49.75	49.75	13.5735	1377	3054.7	1822.3	81.5842	77.6693	0.430407	3199.3
127.1	2023-04-25 01:05:12	118.5	55260.4	49.75	49.75	13.6097	1390.4	3059.3	1812.6	81.9141	77.6693	0.434093	3203
127.1	2023-04-25 01:05:14	118.5	55260.4	49.75	49.75	13.6097	1390.4	3059.3	1812.6	81.9141	77.6693	0.434093	3203
129.4	2023-04-25 01:05:16	122.1	55134.5	49.74	49.75	13.6733	1404.8	3060.5	1807	82.7995	77.6693	0.437387	3211.8
127.9	2023-04-25 01:05:18	138.3	58025.2	49.74	49.74	13.8209	1418.4	3050.7	1804.6	83.6502	77.6693	0.440087	3223
127.9	2023-04-25 01:05:20	138.3	58025.2	49.74	49.74	13.8209	1418.4	3050.7	1804.6	83.6502	77.6693	0.440087	3223
124	2023-04-25 01:05:22	136	55733.5	49.75	49.74	13.7413	1434.8	3029.6	1826.9	83.7847	77.6693	0.439893	3261.7
117	2023-04-25 01:05:24	132.6	57660.6	49.76	49.75	13.6531	1444.6	2989.3	1856.8	82.9948	77.6693	0.437572	3301.4
117	2023-04-25 01:05:26	132.6	57660.6	49.76	49.75	13.6531	1444.6	2989.3	1856.8	82.9948	77.6693	0.437572	3301.4
120.1	2023-04-25 01:05:28	117.4	55230	49.77	49.76	13.5176	1451.7	2976.2	1889.3	80	77.6693	0.434511	3341
120.1	2023-04-25 01:05:30	117.4	55230	49.77	49.76	13.5176	1451.7	2976.2	1889.3	80	77.6693	0.434511	3341
121.5	2023-04-25 01:05:32	120.2	57465.3	49.76	49.77	13.533	1459.8	2962.3	1915.3	79.9653	77.6693	0.432521	3375.1
123	2023-04-25 01:05:34	127.2	57230.9	49.75	49.76	13.6762	1469.1	2950.4	1933.8	82.2352	77.6693	0.43172	3402.9
123	2023-04-25 01:05:36	127.2	57230.9	49.75	49.76	13.6762	1469.1	2950.4	1933.8	82.2352	77.6693	0.43172	3402.9
124.1	2023-04-25 01:05:38	127	55681.4	49.75	49.75	13.6386	1473.4	2901.7	1944.3	82.526	77.6693	0.431109	3417.7
124.1	2023-04-25 01:05:40	127	55681.4	49.75	49.75	13.6386	1473.4	2901.7	1944.3	82.526	77.6693	0.431109	3417.7
122.3	2023-04-25 01:05:42	139.4	57079	49.75	49.75	13.7775	1469.6	2865	1956.6	83.125	77.6693	0.42893	3426.2
122.4	2023-04-25 01:05:44	142.8	56909.7	49.75	49.75	13.7824	1460.9	2822.9	1988.8	83.737	77.6693	0.423486	3449.7
122.4	2023-04-25 01:05:46	142.8	56909.7	49.75	49.75	13.7824	1460.9	2822.9	1988.8	83.737	77.6693	0.423486	3449.7
124.6	2023-04-25 01:05:48	126.2	55056.4	49.75	49.75	13.6806	1452.9	2826.2	2021	83.1945	77.6693	0.418233	3473.9
124.6	2023-04-25 01:05:50	126.2	55056.4	49.75	49.75	13.6806	1452.9	2826.2	2021	83.1945	77.6693	0.418233	3473.9
120.6	2023-04-25 01:05:52	132.7	55902.8	49.75	49.75	13.6314	1451.6	2846.4	2049.6	82.9601	77.6693	0.414601	3501.2
120.3	2023-04-25 01:05:54	126	56002.6	49.76	49.75	13.5651	1447.4	2851.3	2074.6	82.3264	77.6693	0.41096	3522
120.3	2023-04-25 01:05:56	126	56002.6	49.76	49.75	13.5651	1447.4	2851.3	2074.6	82.3264	77.6693	0.41096	3522
128.3	2023-04-25 01:05:58	121.6	57083.3	49.75	49.75	13.6343	1446.6	2851	2087.4	81.9705	77.6693	0.409338	3534
128.3	2023-04-25 01:06:00	121.6	57083.3	49.75	49.75	13.6343	1446.6	2851	2087.4	81.9705	77.6693	0.409338	3534
126.8	2023-04-25 01:06:02	131.3	55138.9	49.75	49.75	13.6516	1441.7	2844.3	2096.2	82.3307	77.6693	0.407502	3537.9
124	2023-04-25 01:06:04	126.7	56254.3	49.75	49.75	13.6169	1434.4	2859.9	2096.3	83.4939	77.6693	0.406265	3530.7
124	2023-04-25 01:06:06	126.7	56254.3	49.75	49.75	13.6169	1434.4	2859.9	2096.3	83.4939	77.6693	0.406265	3530.7
126.8	2023-04-25 01:06:08	134.1	56449.7	49.74	49.74	13.6849	1430.3	2892.8	2092.3	83.099	77.6693	0.406035	3522.6
123.7	2023-04-25 01:06:10	121	55134.5	49.75	49.75	13.4968	1423.1	2936.3	2091	80.8898	77.6693	0.404969	3514.1
123.7	2023-04-25 01:06:12	121	55134.5	49.75	49.75	13.4968	1423.1	2936.3	2091	80.8898	77.6693	0.404969	3514.1
121	2023-04-25 01:06:14	124.2	55052.1	49.75	49.75	13.4057	1415.5	2969.5	2093.5	79.7179	77.6693	0.403391	3509
121	2023-04-25 01:06:16	124.2	55052.1	49.75	49.75	13.4057	1415.5	2969.5	2093.5	79.7179	77.6693	0.403391	3509
122.7	2023-04-25 01:06:18	131.4	54743.9	49.75	49.75	13.4216	1411.3	3005.3	2088.4	79.184	77.6693	0.403263	3499.7
124.9	2023-04-25 01:06:20	121.3	55980.9	49.75	49.75	13.4722	1407.4	3000.1	2070.4	79.9913	77.6693	0.404681	3477.8
124.9	2023-04-25 01:06:22	121.3	55980.9	49.75	49.75	13.4722	1407.4	3000.1	2070.4	79.9913	77.6693	0.404681	3477.8
125.7	2023-04-25 01:06:24	132.3	54544.3	49.75	49.75	13.6097	1405.8	3002.4	2066.4	82.2352	77.6693	0.404873	3472.2
125.7	2023-04-25 01:06:26	132.3	54544.3	49.75	49.75	13.6097	1405.8	3002.4	2066.4	82.2352	77.6693	0.404873	3472.2
120.4	2023-04-25 01:06:28	124.6	55199.7	49.76	49.75	13.5373	1405.9	3001.5	2066.1	80.7465	77.6693	0.404925	3472
121.8	2023-04-25 01:06:30	114.8	54635.4	49.76	49.76	13.4274	1410.5	2980.5	2072.4	80.1997	77.6693	0.404979	3482.9
121.8	2023-04-25 01:06:32	114.8	54635.4	49.76	49.76	13.4274	1410.5	2980.5	2072.4	80.1997	77.6693	0.404979	3482.9
121.1	2023-04-25 01:06:34	134.6	55681.4	49.76	49.76	13.5923	1415.6	2981.7	2062.2	81.4887	77.6693	0.407039	3477.8
121.1	2023-04-25 01:06:36	134.6	55681.4	49.76	49.76	13.5923	1415.6	2981.7	2062.2	81.4887	77.6693	0.407039	3477.8
124.5	2023-04-25 01:06:38	127.7	54279.5	49.76	49.76	13.6082	1418.9	2982.6	2043.5	81.6623	77.6693	0.409802	3462.4
125.9	2023-04-25 01:06:40	130.5	55729.2	49.75	49.75	13.6878	1424.9	3005.3	2002.6	82.5955	77.6693	0.415726	3427.5
125.9	2023-04-25 01:06:42	130.5	55729.2	49.75	49.75	13.6878	1424.9	3005.3	2002.6	82.5955	77.6693	0.415726	3427.5
125.6	2023-04-25 01:06:44	131.5	56002.6	49.75	49.75	13.69	1431.9	2996.3	1983.8	82.7734	77.6693	0.419211	3415.7
125.6	2023-04-25 01:06:46	131.5	56002.6	49.75	49.75	13.69	1431.9	2996.3	1983.8	82.7734	77.6693	0.419211	3415.7
126.5	2023-04-25 01:06:48	134.5	56423.6	49.76	49.76	13.7983	1437.3	2979	1985.1	83.9453	77.6693	0.419968	3422.4
127.4	2023-04-25 01:06:50	136.6	53884.5	49.75	49.75	13.7601	1441.2	2972.6	2004.9	84.4575	77.6747	0.418212	3446.1
127.4	2023-04-25 01:06:52	136.6	53884.5	49.75	49.75	13.7601	1441.2	2972.6	2004.9	84.4575	77.6747	0.418212	3446.1
126.8	2023-04-25 01:06:54	146	54587.7	49.74	49.75	13.8296	1439.9	2943	2025	84.6354	77.6693	0.415568	3464.9
127.8	2023-04-25 01:06:56	130.4	54813.4	49.75	49.75	13.7659	1434	2928.2	2037.7	83.8932	77.6747	0.413054	3471.7
127.8	2023-04-25 01:06:58	130.4	54813.4	49.75	49.75	13.7659	1434	2928.2	2037.7	83.8932	77.6747	0.413054	3471.7
130.1	2023-04-25 01:07:00	127.9	56293.4	49.74	49.74	13.7486	1428	2913.9	2038.3	83.0642	77.6693	0.411967	3466.3
[truncated: 40,846 more rows]
